# Supplementary material for: Crystal structure and Hirshfeld surface analysis of one-dimensional copper(II) coordination polymer incorporating succinate and tetra­methyl­ethylene­diamine ligands
Source: Acta Crystallogr E Crystallogr Commun. 2020 Jun 9;76(Pt 7):1038–41. doi: 10.1107/S2056989020007227 (PMC7336774; doi:10.1107/S2056989020007227)
Supplement: Supplementary file 1 [file e-76-01038-sup1.cif]

##############################################################################
#                                                                            #
# This CIF contains the data in a paper accepted for publication in          #
# Acta Crystallographica Section E. It conforms to the requirements of       #
# Notes for Authors for Acta Crystallographica Section E, and has been       #
# peer reviewed under the auspices of the IUCr Commission on Journals.       #
#                                                                            #
# Full details of the Crystallographic Information File format               #
# are given in the paper "The Crystallographic Information File (CIF):       #
# a New Standard Archive File for Crystallography" by S. R. Hall, F. H.      #
# Allen and I. D. Brown [Acta Cryst. (1991), A47, 655-685].                  #
#                                                                            #
# The current version of the core CIF dictionary is obtainable from          #
# ftp://ftp.iucr.org/pub/cif_core.dic.                                       #
#                                                                            #
# Software is freely available for graphical display of the structure(s)     #
# in this CIF. For information consult the CIF software page                 #
# http://www.iucr.org/resources/cif/software.                                #
#                                                                            #
# This file may be used for bona fide research purposes within the           #
# scientific community so long as proper attribution is given to the journal # 
# article from which it was obtained.                                        #
#                                                                            #
##############################################################################
data_I
_audit_creation_method     'SHELXL-2017/1'
_journal_date_recd_electronic     2020-05-01
_journal_date_accepted     2020-05-29
_journal_name_full     'Acta Crystallographica, Section E'
_journal_year     2020
_journal_volume     76
_journal_issue      7
_journal_page_first     1038
_journal_page_last     1041
_journal_paper_category     GM
_journal_paper_doi     10.1107/S2056989020007227
_journal_coeditor_code     PK2626
_publ_contact_author_name     'Turganbay S. Iskenderov'
_publ_contact_author_address
;
Department of Chemistry, National Taras Shevchenko University of Kyiv, 64,
 Vladimirska Str., Kiev 01601,
Ukraine
;
_publ_contact_author_email     'tiskenderov@ukr.net, sevgi.kansiz85@gmail.com'
_publ_contact_author_fax     '+380 44 2393393'
_publ_contact_author_phone     '+380 44 2393393'
_publ_section_title
;
Crystal structure and Hirshfeld surface analysis of one-dimensional copper(II)
coordination polymer incorporating succinate and tetramethylethylenediamine
ligands
;
loop_
    _publ_author_name
    _publ_author_footnote
    _publ_author_address
    'Qadir, Adnan M.' .
;
Department of Chemistry, College of Science, Salahaddin University, Erbil,
44001,
Iraq
;
    'Kansiz, Sevgi' .
;
Department of Fundamental Sciences, Faculty of Engineering, Samsun University,
Samsun, 55420,
Turkey
;
    'Dege, Necmi' .
;
Department of Physics, Faculty of Arts and Sciences, Ondokuz May\?is University,
Samsun, 55139,
Turkey
;
    'Rosair, Georgina M.' .
;
Institute of Chemical Sciences, School of Engineering & Physical Sciences,
Heriot-Watt University, Edinburgh, EH14 4AS,
UK
;
    'Iskenderov, Turganbay S.' .
;
Department of Chemistry, National Taras Shevchenko University of Kyiv, 64,
Vladimirska Str., Kiev 01601,
Ukraine
;
_publ_section_synopsis
;
The title compound, {[Cu(succ)(tmeda)]\\cdot4H~2~O}<i>~n~</i>, consists of
one-dimensional polymeric chains in which the central metal atom is
coordinated in a distorted square-planar geometry by one oxygen atom each from
two succ ligands and two TMEDA ligand nitrogen atoms.
;
_chemical_name_systematic
;\
<i>catena</i>-Poly[[[(<i>N</i>,<i>N</i>,<i>N</i>',<i>N</i>'-\
tetramethylethylenediamine-\k^2^<i>N</i>,<i>N</i>')copper(II)]-\m-succinato-\
\k^2^<i>O</i>^1^:<i>O</i>^4^] tetrahydrate]
;
_chemical_name_common     ?
_chemical_formula_moiety     'C10 H20 Cu N2 O4, 4(H2 O)'
_chemical_formula_sum     'C10 H28 Cu N2 O8'
_chemical_formula_iupac     '[Cu (C4 H4 O4) (C6 H16 N2)], 4H2 O'
_chemical_formula_weight     367.88
_chemical_melting_point     ?
_space_group_crystal_system     monoclinic
_space_group_name_H-M_alt     'P 1 21/n 1'
_space_group_name_Hall     '-P 2yn'
loop_
    _space_group_symop_operation_xyz
    'x, y, z'
    '-x+1/2, y+1/2, -z+1/2'
    '-x, -y, -z'
    'x-1/2, -y-1/2, z-1/2'
_cell_length_a     7.1195(4)
_cell_length_b     12.3172(6)
_cell_length_c     19.8590(12)
_cell_angle_alpha     90
_cell_angle_beta     91.160(5)
_cell_angle_gamma     90
_cell_volume     1741.12(17)
_cell_formula_units_Z     4
_cell_measurement_reflns_used     19036
_cell_measurement_theta_min     1.65
_cell_measurement_theta_max     29.94
_cell_measurement_temperature     296(2)
_exptl_crystal_description     stick
_exptl_crystal_colour     blue
_exptl_crystal_size_max     0.61
_exptl_crystal_size_mid     0.33
_exptl_crystal_size_min     0.17
_exptl_crystal_density_diffrn     1.403
_exptl_crystal_density_meas     ?
_exptl_crystal_density_method     ?
_exptl_crystal_F_000     780
_exptl_absorpt_coefficient_mu     1.289
_exptl_absorpt_correction_type     integration
_exptl_absorpt_process_details
;
(X-RED32; Stoe & Cie, 2002)
;
_exptl_absorpt_correction_T_min     0.6447
_exptl_absorpt_correction_T_max     0.8103
_diffrn_ambient_temperature     293(2)
_diffrn_source     ?
_diffrn_radiation_type     MoK\a
_diffrn_radiation_wavelength     0.71073
_diffrn_measurement_device_type     'Stoe IPDS 2'
_diffrn_measurement_method     'rotation method'
_diffrn_detector_area_resol_mean     6.67
_diffrn_reflns_number     12278
_diffrn_reflns_av_R_equivalents     0.0331
_diffrn_reflns_av_unetI/netI     0.0249
_diffrn_reflns_theta_min     1.946
_diffrn_reflns_theta_max     26.000
_diffrn_reflns_theta_full     25.242
_diffrn_measured_fraction_theta_max     1.000
_diffrn_measured_fraction_theta_full     1.000
_diffrn_reflns_limit_h_min     -8
_diffrn_reflns_limit_h_max     8
_diffrn_reflns_limit_k_min     -14
_diffrn_reflns_limit_k_max     15
_diffrn_reflns_limit_l_min     -24
_diffrn_reflns_limit_l_max     24
_refine_special_details     ?
_reflns_number_total     3427
_reflns_number_gt     2864
_reflns_threshold_expression     'I > 2\s(I)'
_refine_ls_structure_factor_coef     Fsqd
_refine_ls_matrix_type     full
_refine_ls_R_factor_all     0.0439
_refine_ls_R_factor_gt     0.0338
_refine_ls_wR_factor_gt     0.0874
_refine_ls_wR_factor_ref     0.0914
_refine_ls_goodness_of_fit_ref     1.041
_refine_ls_restrained_S_all     1.040
_refine_ls_number_reflns     3427
_refine_ls_number_parameters     233
_refine_ls_number_restraints     10
_refine_ls_hydrogen_treatment     mixed
_refine_ls_weighting_scheme     calc
_refine_ls_weighting_details
              'w=1/[\s^2^(Fo^2^)+(0.0560P)^2^+0.2662P] where P=(Fo^2^+2Fc^2^)/3'
_atom_sites_solution_hydrogens     mixed
_atom_sites_solution_primary     ?
_atom_sites_solution_secondary     ?
_refine_ls_shift/su_max     0.001
_refine_ls_shift/su_mean     0.000
_refine_diff_density_max     0.280
_refine_diff_density_min     -0.264
_refine_ls_extinction_method     none
_refine_ls_extinction_coef     .
loop_
    _atom_type_symbol
    _atom_type_description
    _atom_type_scat_dispersion_real
    _atom_type_scat_dispersion_imag
    _atom_type_scat_source
    'C' 'C' 0.0033 0.0016
                         'International Tables Vol C Tables 4.2.6.8 and 6.1.1.4'
    'H' 'H' 0.0000 0.0000
                         'International Tables Vol C Tables 4.2.6.8 and 6.1.1.4'
    'Cu' 'Cu' 0.3201 1.2651
                         'International Tables Vol C Tables 4.2.6.8 and 6.1.1.4'
    'N' 'N' 0.0061 0.0033
                         'International Tables Vol C Tables 4.2.6.8 and 6.1.1.4'
    'O' 'O' 0.0106 0.0060
                         'International Tables Vol C Tables 4.2.6.8 and 6.1.1.4'
_computing_data_collection
;
X-AREA (Stoe & Cie, 2002)
;
_computing_cell_refinement
;
X-AREA (Stoe & Cie, 2002)
;
_computing_data_reduction
;
X-RED32 (Stoe & Cie, 2002)
;
_computing_structure_solution
;
<i>SHELXT2017/1</i> (Sheldrick, 2015a)
;
_computing_structure_refinement
;
<i>SHELXL2018/3</i> (Sheldrick, 2015b)
;
_computing_molecular_graphics
;
<i>OLEX2</i> (Dolomanov <i>et al.</i>,  2009)
;
_computing_publication_material
;
<i>OLEX2</i> (Dolomanov <i>et al.</i>,  2009)
;
loop_
    _atom_site_type_symbol
    _atom_site_label
    _atom_site_fract_x
    _atom_site_fract_y
    _atom_site_fract_z
    _atom_site_U_iso_or_equiv
    _atom_site_adp_type
    _atom_site_calc_flag
    _atom_site_occupancy
    _atom_site_disorder_assembly
    _atom_site_disorder_group
    Cu Cu1 0.21554(4) 0.28617(2) 0.62467(2) 0.03940(11) Uani d 1 . .
    O O1 0.3640(2) 0.41083(14) 0.59461(8) 0.0471(4) Uani d 1 . .
    O O2 0.5331(3) 0.34615(16) 0.67869(10) 0.0581(5) Uani d 1 . .
    O O3 1.0718(2) 0.38395(14) 0.68503(8) 0.0457(4) Uani d 1 . .
    O O4 0.9260(3) 0.37395(14) 0.58714(8) 0.0512(4) Uani d 1 . .
    O O7 0.6289(4) 0.3189(3) 0.81373(13) 0.1013(10) Uani d 1 . .
    H H7A 0.604(7) 0.321(5) 0.7735(10) 0.152 Uiso d 1 . .
    H H7B 0.535(4) 0.302(4) 0.834(2) 0.152 Uiso d 1 . .
    O O8 0.9959(4) 0.3821(3) 0.82634(12) 0.0839(7) Uani d 1 . .
    H H8C 1.023(7) 0.387(4) 0.7861(12) 0.126 Uiso d 1 . .
    H H8D 0.892(4) 0.353(4) 0.826(3) 0.126 Uiso d 1 . .
    N N1 0.1142(4) 0.14824(18) 0.66575(12) 0.0592(6) Uani d 1 . .
    N N2 0.3026(3) 0.19183(18) 0.54703(11) 0.0545(5) Uani d 1 . .
    C C1 0.2261(7) 0.1220(4) 0.7259(2) 0.1078(15) Uani d 1 . .
    H H1A 0.356188 0.117338 0.714512 0.129 Uiso calc 0.495(18) . .
    H H1B 0.210105 0.177807 0.759095 0.129 Uiso calc 0.495(18) . .
    H H1C 0.185516 0.053701 0.743793 0.129 Uiso calc 0.495(18) . .
    H H1D 0.145018 0.115226 0.763755 0.129 Uiso calc 0.505(18) . .
    H H1E 0.291101 0.054757 0.719171 0.129 Uiso calc 0.505(18) . .
    H H1F 0.315690 0.178863 0.734474 0.129 Uiso calc 0.505(18) . .
    C C2 -0.0839(5) 0.1548(3) 0.6849(3) 0.1029(15) Uani d 1 . .
    H H2A -0.160188 0.172027 0.645981 0.124 Uiso calc 0.505(18) . .
    H H2B -0.122672 0.086297 0.703029 0.124 Uiso calc 0.505(18) . .
    H H2C -0.098082 0.210404 0.718331 0.124 Uiso calc 0.505(18) . .
    H H2D -0.093773 0.140458 0.732246 0.124 Uiso calc 0.495(18) . .
    H H2E -0.131289 0.226188 0.675199 0.124 Uiso calc 0.495(18) . .
    H H2F -0.155879 0.102082 0.659896 0.124 Uiso calc 0.495(18) . .
    C C3 0.086(3) 0.0712(12) 0.6087(8) 0.085(4) Uani d 0.495(18) A 1
    H H3A -0.018047 0.093743 0.579712 0.102 Uiso calc 0.495(18) A 1
    H H3B 0.062106 -0.001667 0.624964 0.102 Uiso calc 0.495(18) A 1
    C C3A 0.179(2) 0.0582(10) 0.6193(8) 0.077(3) Uani d 0.505(18) A 2
    H H3AA 0.302001 0.033292 0.633975 0.093 Uiso calc 0.505(18) A 2
    H H3AB 0.092507 -0.002668 0.622077 0.093 Uiso calc 0.505(18) A 2
    C C4 0.276(3) 0.0761(8) 0.5704(6) 0.079(3) Uani d 0.495(18) A 1
    H H4A 0.378964 0.054535 0.600078 0.095 Uiso calc 0.495(18) A 1
    H H4B 0.271645 0.027282 0.532075 0.095 Uiso calc 0.495(18) A 1
    C C4A 0.187(2) 0.0950(11) 0.5496(7) 0.087(4) Uani d 0.505(18) A 2
    H H4AA 0.239477 0.038474 0.521768 0.105 Uiso calc 0.505(18) A 2
    H H4AB 0.060916 0.111090 0.532601 0.105 Uiso calc 0.505(18) A 2
    C C5 0.2202(9) 0.2343(5) 0.4859(2) 0.144(3) Uani d 1 . .
    H H5A 0.086425 0.238681 0.490305 0.173 Uiso calc 0.495(18) A 1
    H H5B 0.269870 0.305336 0.477526 0.173 Uiso calc 0.495(18) A 1
    H H5C 0.249344 0.187114 0.449077 0.173 Uiso calc 0.495(18) A 1
    H H5D 0.317334 0.248739 0.454300 0.173 Uiso calc 0.505(18) A 1
    H H5E 0.133889 0.182085 0.467080 0.173 Uiso calc 0.505(18) A 1
    H H5F 0.154415 0.300307 0.495528 0.173 Uiso calc 0.505(18) A 1
    C C6 0.5040(6) 0.1852(4) 0.5403(3) 0.1154(17) Uani d 1 . .
    H H6A 0.559369 0.156878 0.581131 0.138 Uiso calc 0.505(18) . .
    H H6B 0.533023 0.138122 0.503435 0.138 Uiso calc 0.505(18) . .
    H H6C 0.553549 0.256345 0.531883 0.138 Uiso calc 0.505(18) . .
    H H6D 0.537925 0.210685 0.496501 0.138 Uiso calc 0.495(18) . .
    H H6E 0.564271 0.229441 0.574198 0.138 Uiso calc 0.495(18) . .
    H H6F 0.543745 0.111219 0.545750 0.138 Uiso calc 0.495(18) . .
    C C7 0.5046(3) 0.41647(19) 0.63531(12) 0.0424(5) Uani d 1 . .
    C C8 0.6324(4) 0.51218(19) 0.62714(14) 0.0484(6) Uani d 1 . .
    H H8A 0.566631 0.577064 0.641138 0.058 Uiso calc 1 . .
    H H8B 0.659682 0.520189 0.579733 0.058 Uiso calc 1 . .
    C C9 0.8161(4) 0.5050(2) 0.66639(14) 0.0510(6) Uani d 1 . .
    H H9A 0.882166 0.573443 0.662250 0.061 Uiso calc 1 . .
    H H9B 0.789224 0.494519 0.713636 0.061 Uiso calc 1 . .
    C C10 0.9432(3) 0.41491(19) 0.64394(12) 0.0409(5) Uani d 1 . .
    O O5 0.7915(5) 0.3966(2) 0.45643(13) 0.1012(10) Uani d 1 . .
    H H5G 0.751(8) 0.454(3) 0.443(3) 0.152 Uiso d 1 . .
    H H5H 0.827(8) 0.399(5) 0.4946(13) 0.152 Uiso d 1 . .
    O O6 0.8144(4) 0.2050(2) 0.39169(17) 0.0906(8) Uani d 1 . .
    H H6G 0.801(7) 0.263(3) 0.411(2) 0.136 Uiso d 1 . .
    H H6H 0.715(5) 0.197(4) 0.369(2) 0.136 Uiso d 1 . .
loop_
    _atom_site_aniso_label
    _atom_site_aniso_U_11
    _atom_site_aniso_U_22
    _atom_site_aniso_U_33
    _atom_site_aniso_U_12
    _atom_site_aniso_U_13
    _atom_site_aniso_U_23
    Cu1 0.03491(16) 0.04272(17) 0.04064(16) 0.00251(12) 0.00232(10) 0.00379(11)
    O1 0.0359(9) 0.0524(9) 0.0529(9) 0.0013(7) -0.0021(7) 0.0085(7)
    O2 0.0532(11) 0.0621(11) 0.0589(11) -0.0009(9) -0.0042(8) 0.0186(9)
    O3 0.0373(9) 0.0555(10) 0.0443(9) 0.0048(7) -0.0012(7) -0.0012(7)
    O4 0.0481(10) 0.0573(10) 0.0482(9) 0.0097(8) -0.0044(7) -0.0052(8)
    O7 0.0633(15) 0.182(3) 0.0581(14) -0.0182(18) -0.0042(11) 0.0190(17)
    O8 0.0686(15) 0.124(2) 0.0586(12) -0.0156(14) -0.0081(11) 0.0052(14)
    N1 0.0668(15) 0.0447(11) 0.0665(14) 0.0005(11) 0.0140(11) 0.0083(10)
    N2 0.0558(13) 0.0586(13) 0.0494(12) 0.0057(10) 0.0066(10) -0.0055(10)
    C1 0.115(3) 0.107(3) 0.101(3) 0.013(3) -0.002(2) 0.059(3)
    C2 0.068(2) 0.078(2) 0.164(4) -0.0142(19) 0.028(2) 0.037(3)
    C3 0.101(10) 0.061(6) 0.095(7) -0.012(7) 0.034(8) -0.005(5)
    C3A 0.076(7) 0.045(4) 0.112(8) 0.000(5) 0.020(7) 0.004(4)
    C4 0.116(10) 0.055(4) 0.069(6) 0.017(5) 0.026(6) -0.002(4)
    C4A 0.096(8) 0.066(6) 0.100(8) -0.023(5) 0.011(6) -0.031(6)
    C5 0.208(6) 0.169(5) 0.055(2) 0.100(5) -0.035(3) -0.033(3)
    C6 0.067(2) 0.148(4) 0.132(4) 0.014(3) 0.026(2) -0.067(3)
    C7 0.0361(12) 0.0459(12) 0.0453(12) 0.0079(10) 0.0072(9) 0.0023(10)
    C8 0.0395(13) 0.0412(12) 0.0646(15) 0.0047(10) 0.0023(11) 0.0016(11)
    C9 0.0414(13) 0.0450(13) 0.0664(16) 0.0019(11) -0.0021(11) -0.0103(11)
    C10 0.0337(12) 0.0433(11) 0.0459(12) -0.0035(9) 0.0034(9) 0.0006(10)
    O5 0.170(3) 0.0614(13) 0.0705(15) 0.0345(16) -0.0484(17) -0.0091(12)
    O6 0.0686(16) 0.0971(19) 0.106(2) 0.0074(14) 0.0017(13) -0.0434(15)
_geom_special_details
;
 All esds (except the esd in the dihedral angle between two l.s. planes)
 are estimated using the full covariance matrix.  The cell esds are taken
 into account individually in the estimation of esds in distances, angles
 and torsion angles; correlations between esds in cell parameters are only
 used when they are defined by crystal symmetry.  An approximate (isotropic)
 treatment of cell esds is used for estimating esds involving l.s. planes.
;
loop_
    _geom_bond_atom_site_label_1
    _geom_bond_atom_site_label_2
    _geom_bond_site_symmetry_2
    _geom_bond_distance
    _geom_bond_publ_flag
    Cu1 O1 . 1.9639(17) y
    Cu1 O3 1_455 1.9958(16) y
    Cu1 O4 1_455 2.4315(17) y
    Cu1 N1 . 2.024(2) y
    Cu1 N2 . 2.038(2) y
    Cu1 C10 1_455 2.540(2) ?
    O1 C7 . 1.275(3) y
    O2 C7 . 1.236(3) y
    O3 C10 . 1.273(3) y
    O4 C10 . 1.239(3) y
    O7 H7A . 0.815(19) ?
    O7 H7B . 0.812(10) ?
    O8 H8C . 0.828(19) ?
    O8 H8D . 0.827(19) ?
    N1 C1 . 1.459(5) y
    N1 C2 . 1.470(4) ?
    N1 C3 . 1.489(14) ?
    N1 C3A . 1.520(14) ?
    N2 C4 . 1.513(10) ?
    N2 C4A . 1.453(11) ?
    N2 C5 . 1.436(5) ?
    N2 C6 . 1.445(4) ?
    C1 H1A . 0.9600 ?
    C1 H1B . 0.9600 ?
    C1 H1C . 0.9600 ?
    C1 H1D . 0.9600 ?
    C1 H1E . 0.9600 ?
    C1 H1F . 0.9600 ?
    C2 H2A . 0.9600 ?
    C2 H2B . 0.9600 ?
    C2 H2C . 0.9600 ?
    C2 H2D . 0.9600 ?
    C2 H2E . 0.9600 ?
    C2 H2F . 0.9600 ?
    C3 H3A . 0.9700 ?
    C3 H3B . 0.9700 ?
    C3 C4 . 1.56(2) ?
    C3A H3AA . 0.9700 ?
    C3A H3AB . 0.9700 ?
    C3A C4A . 1.46(2) ?
    C4 H4A . 0.9700 ?
    C4 H4B . 0.9700 ?
    C4A H4AA . 0.9700 ?
    C4A H4AB . 0.9700 ?
    C5 H5A . 0.9600 ?
    C5 H5B . 0.9600 ?
    C5 H5C . 0.9600 ?
    C5 H5D . 0.9600 ?
    C5 H5E . 0.9600 ?
    C5 H5F . 0.9600 ?
    C6 H6A . 0.9600 ?
    C6 H6B . 0.9600 ?
    C6 H6C . 0.9600 ?
    C6 H6D . 0.9600 ?
    C6 H6E . 0.9600 ?
    C6 H6F . 0.9600 ?
    C7 C8 . 1.500(3) ?
    C8 H8A . 0.9700 ?
    C8 H8B . 0.9700 ?
    C8 C9 . 1.512(3) ?
    C9 H9A . 0.9700 ?
    C9 H9B . 0.9700 ?
    C9 C10 . 1.504(3) ?
    O5 H5G . 0.80(2) ?
    O5 H5H . 0.794(19) ?
    O6 H6G . 0.821(19) ?
    O6 H6H . 0.835(19) ?
loop_
    _geom_angle_atom_site_label_1
    _geom_angle_atom_site_label_2
    _geom_angle_atom_site_label_3
    _geom_angle_site_symmetry_1
    _geom_angle_site_symmetry_3
    _geom_angle
    _geom_angle_publ_flag
    O1 Cu1 O3 . 1_455 89.80(7) y
    O1 Cu1 O4 . 1_455 91.00(7) y
    O1 Cu1 N1 . . 167.77(9) y
    O1 Cu1 N2 . . 92.40(8) y
    O1 Cu1 C10 . 1_455 88.56(7) ?
    O3 Cu1 O4 1_455 1_455 58.26(6) ?
    O3 Cu1 N1 1_455 . 94.20(8) y
    O3 Cu1 N2 1_455 . 165.06(8) y
    O3 Cu1 C10 1_455 1_455 29.61(7) ?
    O4 Cu1 C10 1_455 1_455 28.77(6) ?
    N1 Cu1 O4 . 1_455 100.93(8) ?
    N1 Cu1 N2 . . 86.72(9) ?
    N1 Cu1 C10 . 1_455 100.59(9) ?
    N2 Cu1 O4 . 1_455 106.90(8) ?
    N2 Cu1 C10 . 1_455 135.64(9) ?
    C7 O1 Cu1 . . 105.67(14) ?
    C10 O3 Cu1 . 1_655 99.60(14) ?
    C10 O4 Cu1 . 1_655 80.46(14) ?
    H7A O7 H7B . . 109(2) ?
    H8C O8 H8D . . 105(5) ?
    C1 N1 Cu1 . . 108.8(2) ?
    C1 N1 C2 . . 108.1(3) ?
    C1 N1 C3 . . 123.0(8) ?
    C1 N1 C3A . . 99.7(6) ?
    C2 N1 Cu1 . . 114.2(2) ?
    C2 N1 C3 . . 96.8(7) ?
    C2 N1 C3A . . 120.0(6) ?
    C3 N1 Cu1 . . 105.8(5) ?
    C3A N1 Cu1 . . 104.7(5) ?
    C4 N2 Cu1 . . 105.2(4) ?
    C4A N2 Cu1 . . 105.0(5) ?
    C5 N2 Cu1 . . 107.9(2) ?
    C5 N2 C4 . . 123.4(8) ?
    C5 N2 C4A . . 96.1(8) ?
    C5 N2 C6 . . 109.4(4) ?
    C6 N2 Cu1 . . 114.8(2) ?
    C6 N2 C4 . . 96.2(7) ?
    C6 N2 C4A . . 121.6(7) ?
    N1 C1 H1A . . 109.5 ?
    N1 C1 H1B . . 109.5 ?
    N1 C1 H1C . . 109.5 ?
    H1A C1 H1B . . 109.5 ?
    H1A C1 H1C . . 109.5 ?
    H1B C1 H1C . . 109.5 ?
    H1D C1 H1E . . 109.5 ?
    H1D C1 H1F . . 109.5 ?
    H1E C1 H1F . . 109.5 ?
    N1 C2 H2A . . 109.5 ?
    N1 C2 H2B . . 109.5 ?
    N1 C2 H2C . . 109.5 ?
    H2A C2 H2B . . 109.5 ?
    H2A C2 H2C . . 109.5 ?
    H2B C2 H2C . . 109.5 ?
    H2D C2 H2E . . 109.5 ?
    H2D C2 H2F . . 109.5 ?
    H2E C2 H2F . . 109.5 ?
    N1 C3 H3A . . 111.0 ?
    N1 C3 H3B . . 111.0 ?
    N1 C3 C4 . . 104.0(13) ?
    H3A C3 H3B . . 109.0 ?
    C4 C3 H3A . . 111.0 ?
    C4 C3 H3B . . 111.0 ?
    N1 C3A H3AA . . 109.3 ?
    N1 C3A H3AB . . 109.3 ?
    H3AA C3A H3AB . . 108.0 ?
    C4A C3A N1 . . 111.5(11) ?
    C4A C3A H3AA . . 109.3 ?
    C4A C3A H3AB . . 109.3 ?
    N2 C4 C3 . . 107.6(10) ?
    N2 C4 H4A . . 110.2 ?
    N2 C4 H4B . . 110.2 ?
    C3 C4 H4A . . 110.2 ?
    C3 C4 H4B . . 110.2 ?
    H4A C4 H4B . . 108.5 ?
    N2 C4A C3A . . 108.8(11) ?
    N2 C4A H4AA . . 109.9 ?
    N2 C4A H4AB . . 109.9 ?
    C3A C4A H4AA . . 109.9 ?
    C3A C4A H4AB . . 109.9 ?
    H4AA C4A H4AB . . 108.3 ?
    N2 C5 H5A . . 109.5 ?
    N2 C5 H5B . . 109.5 ?
    N2 C5 H5C . . 109.5 ?
    H5A C5 H5B . . 109.5 ?
    H5A C5 H5C . . 109.5 ?
    H5B C5 H5C . . 109.5 ?
    H5D C5 H5E . . 109.5 ?
    H5D C5 H5F . . 109.5 ?
    H5E C5 H5F . . 109.5 ?
    N2 C6 H6A . . 109.5 ?
    N2 C6 H6B . . 109.5 ?
    N2 C6 H6C . . 109.5 ?
    H6A C6 H6B . . 109.5 ?
    H6A C6 H6C . . 109.5 ?
    H6B C6 H6C . . 109.5 ?
    H6D C6 H6E . . 109.5 ?
    H6D C6 H6F . . 109.5 ?
    H6E C6 H6F . . 109.5 ?
    O1 C7 C8 . . 116.4(2) ?
    O2 C7 O1 . . 121.3(2) ?
    O2 C7 C8 . . 122.3(2) ?
    C7 C8 H8A . . 108.6 ?
    C7 C8 H8B . . 108.6 ?
    C7 C8 C9 . . 114.7(2) ?
    H8A C8 H8B . . 107.6 ?
    C9 C8 H8A . . 108.6 ?
    C9 C8 H8B . . 108.6 ?
    C8 C9 H9A . . 108.7 ?
    C8 C9 H9B . . 108.7 ?
    H9A C9 H9B . . 107.6 ?
    C10 C9 C8 . . 114.2(2) ?
    C10 C9 H9A . . 108.7 ?
    C10 C9 H9B . . 108.7 ?
    O3 C10 Cu1 . 1_655 50.79(11) ?
    O3 C10 C9 . . 117.4(2) ?
    O4 C10 Cu1 . 1_655 70.77(13) ?
    O4 C10 O3 . . 121.2(2) ?
    O4 C10 C9 . . 121.4(2) ?
    C9 C10 Cu1 . 1_655 166.01(17) ?
    H5G O5 H5H . . 113(5) ?
    H6G O6 H6H . . 105(3) ?
loop_
    _geom_torsion_atom_site_label_1
    _geom_torsion_atom_site_label_2
    _geom_torsion_atom_site_label_3
    _geom_torsion_atom_site_label_4
    _geom_torsion_site_symmetry_1
    _geom_torsion_site_symmetry_2
    _geom_torsion_site_symmetry_3
    _geom_torsion_site_symmetry_4
    _geom_torsion
    _geom_torsion_publ_flag
    Cu1 O1 C7 O2 . . . . 5.8(3) ?
    Cu1 O1 C7 C8 . . . . -174.58(16) ?
    Cu1 O3 C10 O4 1_655 . . . 7.5(3) ?
    Cu1 O3 C10 C9 1_655 . . . -171.00(18) ?
    Cu1 O4 C10 O3 1_655 . . . -6.2(2) ?
    Cu1 O4 C10 C9 1_655 . . . 172.3(2) ?
    Cu1 N1 C3 C4 . . . . 49.0(13) ?
    Cu1 N1 C3A C4A . . . . -32.7(14) ?
    Cu1 N2 C4 C3 . . . . 40.1(15) ?
    Cu1 N2 C4A C3A . . . . -45.4(15) ?
    O1 C7 C8 C9 . . . . -168.5(2) ?
    O2 C7 C8 C9 . . . . 11.1(3) ?
    N1 C3 C4 N2 . . . . -60.5(18) ?
    N1 C3A C4A N2 . . . . 54.0(19) ?
    C1 N1 C3 C4 . . . . -76.7(11) ?
    C1 N1 C3A C4A . . . . -145.2(12) ?
    C2 N1 C3 C4 . . . . 166.6(11) ?
    C2 N1 C3A C4A . . . . 97.2(12) ?
    C5 N2 C4 C3 . . . . -84.0(12) ?
    C5 N2 C4A C3A . . . . -155.7(13) ?
    C6 N2 C4 C3 . . . . 157.9(13) ?
    C6 N2 C4A C3A . . . . 87.1(12) ?
    C7 C8 C9 C10 . . . . 65.1(3) ?
    C8 C9 C10 Cu1 . . . 1_655 169.4(6) ?
    C8 C9 C10 O3 . . . . -160.5(2) ?
    C8 C9 C10 O4 . . . . 20.9(3) ?
loop_
    _geom_hbond_atom_site_label_D
    _geom_hbond_atom_site_label_H
    _geom_hbond_atom_site_label_A
    _geom_hbond_site_symmetry_A
    _geom_hbond_distance_DH
    _geom_hbond_distance_HA
    _geom_hbond_distance_DA
    _geom_hbond_angle_DHA
    _geom_hbond_publ_flag
    O5 H5H O4 . 0.794(19) 1.98(2) 2.763(3) 169(6) yes
    O6 H6G O5 . 0.821(19) 1.875(19) 2.694(3) 175(5) yes
    O7 H7A O2 . 0.815(19) 1.96(2) 2.774(3) 172(6) yes
    O8 H8C O3 . 0.828(19) 2.04(2) 2.869(3) 173(5) yes
    O8 H8D O7 . 0.827(19) 1.93(2) 2.733(4) 165(5) yes
    O7 H7B O6 4_566 0.812(10) 1.965(16) 2.763(4) 167(6) yes
    O5 H5G O1 3_666 0.80(2) 2.00(2) 2.799(3) 176(6) yes
    O6 H6H O8 4_565 0.835(19) 2.01(2) 2.803(4) 157(5) yes
_shelx_space_group_comment
;
The symmetry employed for this shelxl refinement is uniquely defined
by the following loop, which should always be used as a source of
symmetry information in preference to the above space-group names.
They are only intended as comments.
;
_shelx_estimated_absorpt_T_min     ?
_shelx_estimated_absorpt_T_max     ?
_shelx_hkl_file
;
  -2   0   0 1388.63   16.00   0
   2   0   0 1189.13   15.10   0
   4   0   0  326.24    6.45   0
   4   0   0  333.55    6.59   0
   6   0   0    1.00    4.53   0
   6   0   0    3.38    4.10   0
   8   0   0    5.09    4.90   0
   8   0   0    3.28    4.99   0
   1   1   0   33.98    5.86   0
  -1  -1   0   33.38    4.53   0
   2  -1   0  284.86   12.62   0
  -2  -1   0  294.07    7.23   0
   2   1   0  294.67    7.07   0
   2  -1   0  304.15   12.52   0
   3   1   0  134.94    4.91   0
   3  -1   0  141.30    7.41   0
  -3  -1   0  130.27    4.87   0
   3  -1   0  136.32    6.78   0
   4  -1   0  170.66    6.72   0
   4   1   0  179.88    4.87   0
   4   1   0  167.01    4.86   0
   4  -1   0  176.83    6.54   0
   5  -1   0   98.20    5.75   0
   5  -1   0   95.67    5.60   0
   5   1   0   95.41    4.36   0
   5   1   0   97.02    4.82   0
   6  -1   0  289.00    8.02   0
   6   1   0  278.20    6.08   0
   6   1   0  275.41    5.51   0
   6  -1   0  284.76    7.98   0
   7  -1   0  146.99    7.15   0
   7   1   0  143.61    4.93   0
   7  -1   0  141.76    6.90   0
   7   1   0  137.09    5.53   0
   8  -1   0   91.19    7.91   0
   8   1   0   90.83    4.67   0
   8   1   0   93.74    4.97   0
   8  -1   0   90.35    7.72   0
   9   1   0    0.07    5.55   0
   9   1   0    3.30    5.48   0
   0  -2   0 3044.66   22.01   0
   0   2   0 2989.90   21.58   0
  -1   2   0  561.46   14.57   0
  -1  -2   0  543.42    8.09   0
   1   2   0  535.63    8.07   0
  -1   2   0  540.30   13.61   0
  -2  -2   0 1587.81   12.01   0
   2   2   0 1531.03   11.68   0
   3   2   0  123.60    4.40   0
  -3  -2   0  126.38    4.47   0
   4  -2   0  595.89   16.55   0
   4  -2   0  540.10   16.85   0
   4   2   0  544.55    6.68   0
   5   2   0    0.67    3.60   0
   5  -2   0    4.85    6.94   0
   5  -2   0    5.05    6.80   0
   5   2   0    6.37    3.52   0
   6   2   0   25.62    3.74   0
   6   2   0   26.44    3.77   0
   6  -2   0   28.20    8.95   0
   6  -2   0   27.33    8.83   0
   7   2   0    5.45    3.79   0
   7   2   0    7.56    4.54   0
   8   2   0    6.56    4.84   0
   8   2   0    8.71    4.92   0
   9   2   0    1.12    4.32   0
   9   2   0   -0.11    5.40   0
  -1   3   0   14.62    4.85   0
   1   3   0   14.33    4.11   0
  -1  -3   0   17.40    4.06   0
  -2   3   0  563.05   15.86   0
   2   3   0  528.58    7.01   0
  -2   3   0  567.97   16.55   0
  -2  -3   0  574.01    7.22   0
  -3  -3   0    5.32    3.56   0
   3   3   0   -0.16    3.53   0
   4   3   0  168.82    4.46   0
   5   3   0  196.40    4.70   0
   5   3   0  201.26    4.70   0
   6   3   0  102.54    4.23   0
   6   3   0   99.35    4.15   0
   7   3   0   96.47    4.29   0
   7   3   0   89.93    4.24   0
   8   3   0   36.07    4.28   0
   8   3   0   35.79    4.15   0
   9   3   0   17.27    4.73   0
   9   3   0   25.30    4.81   0
   0  -4   0 1469.25   11.31   0
   0   4   0 1419.37   12.01   0
  -1   4   0 1096.63   11.73   0
   1   4   0 1110.47    9.43   0
  -1  -4   0 1146.00    9.34   0
  -2   4   0 3530.35   26.07   0
  -2  -4   0 3438.75   14.42   0
  -2   4   0 3499.82   25.94   0
   2   4   0 3447.90   14.18   0
  -3  -4   0  619.45    5.96   0
   3   4   0  987.26    7.86   0
   4   4   0   58.68    3.69   0
   5   4   0  243.53    4.69   0
   5   4   0  234.47    4.76   0
   6   4   0   12.33    3.52   0
   6   4   0   11.98    3.58   0
   7   4   0    3.45    3.67   0
   7   4   0   -0.49    3.57   0
   8   4   0    0.83    3.69   0
   8   4   0    3.43    3.78   0
   9   4   0   11.02    5.76   0
   9   4   0    6.72    4.47   0
  -1  -5   0  125.70    3.57   0
  -1   5   0  126.79    4.78   0
  -1   5   0  122.56    4.74   0
   1   5   0  116.93    4.31   0
  -2  -5   0   15.09    2.64   0
  -2   5   0   11.84    4.57   0
  -2   5   0   16.58    4.37   0
   2   5   0   14.47    3.61   0
  -3   5   0  405.65   12.17   0
  -3  -5   0  386.62    4.76   0
   3   5   0  385.13    4.83   0
  -3   5   0  397.95   12.70   0
   4   5   0  129.43    3.97   0
   5   5   0  569.97    5.83   0
   5   5   0  576.79    6.09   0
   6   5   0   58.16    3.93   0
   6   5   0   61.34    3.98   0
   7   5   0   52.77    3.97   0
   7   5   0   50.69    3.92   0
   8   5   0   26.33    4.16   0
   8   5   0   28.39    4.14   0
   9   5   0   40.89    4.63   0
   9   5   0   30.95    4.84   0
   0   6   0   96.56    4.15   0
  -1  -6   0 1745.65    9.48   0
  -1   6   0 1616.67   11.18   0
   1   6   0 1711.74    9.77   0
  -1   6   0 1689.45   11.37   0
  -2   6   0   41.79    4.62   0
   2   6   0   39.58    3.80   0
  -2   6   0   44.01    4.76   0
  -2  -6   0   50.06    3.72   0
  -3   6   0  490.09   10.46   0
  -3   6   0  498.22   10.21   0
   3   6   0  476.06    4.95   0
   4   6   0   49.86    3.61   0
   4   6   0   50.62    2.73   0
   5   6   0   80.47    3.89   0
   5   6   0   82.20    3.91   0
   6   6   0    0.96    3.43   0
   6   6   0    2.30    3.30   0
   7   6   0    2.05    3.54   0
   7   6   0    1.15    3.69   0
   8   6   0    1.23    4.01   0
   8   6   0   -0.10    3.99   0
   9   6   0    2.61    4.53   0
   9   6   0    4.69    4.59   0
  -1   7   0   19.94    2.67   0
  -1   7   0   24.92    3.68   0
   1   7   0   27.08    2.60   0
  -2   7   0   23.07    4.17   0
   2   7   0   22.75    2.35   0
  -2   7   0   20.44    4.30   0
  -3   7   0  141.44    6.14   0
   3   7   0  141.80    3.29   0
  -3   7   0  141.94    6.09   0
   4   7   0    5.83    3.51   0
   4   7   0    5.23    3.64   0
   5   7   0  115.12    3.97   0
   5   7   0  115.94    3.09   0
   6   7   0    0.76    3.37   0
   6   7   0    3.80    3.68   0
   7   7   0  102.69    3.42   0
   7   7   0   99.93    4.37   0
   8   7   0    3.88    4.08   0
   8   7   0    1.71    4.12   0
   0   8   0    1.88    3.42   0
   0   8   0    1.98    3.55   0
  -1   8   0  570.68    6.59   0
   1   8   0  612.60    6.02   0
  -1   8   0  591.98    6.55   0
  -2   8   0   93.41    4.32   0
   2   8   0   97.54    3.87   0
  -2   8   0   94.66    4.18   0
  -3   8   0  130.39    5.59   0
   3   8   0  153.58    4.17   0
   3   8   0  144.81    4.05   0
  -3   8   0  140.20    5.63   0
   4   8   0   23.88    3.40   0
  -4   8   0   20.89    7.28   0
   4   8   0   19.24    3.62   0
  -4   8   0   21.57    6.94   0
   5   8   0   26.88    3.61   0
   5   8   0   24.89    3.71   0
   6   8   0    7.86    3.70   0
   6   8   0    7.11    2.66   0
   7   8   0    5.43    2.59   0
   7   8   0    3.58    2.57   0
   8   8   0   -2.63    4.30   0
   8   8   0    2.50    4.11   0
   1   9   0  234.76    4.81   0
   1   9   0  230.46    4.60   0
  -1   9   0  226.35    4.91   0
  -1   9   0  226.02    4.84   0
  -2   9   0   10.08    3.69   0
  -2   9   0   15.01    4.56   0
   2   9   0   11.27    3.65   0
   2   9   0    9.67    2.41   0
   3   9   0   56.71    3.52   0
  -3   9   0   48.12    4.66   0
   3   9   0   50.16    3.62   0
  -3   9   0   56.73    5.21   0
   4   9   0    8.46    2.59   0
  -4   9   0   10.94    5.70   0
  -4   9   0   10.79    6.24   0
   4   9   0   17.01    3.50   0
   5   9   0   88.10    4.17   0
   5   9   0   95.98    4.06   0
   6   9   0   10.48    3.54   0
   6   9   0    7.64    3.70   0
   7   9   0   98.57    4.48   0
   7   9   0   75.17    4.46   0
   8   9   0    8.28    4.36   0
   8   9   0   16.74    4.37   0
   0  10   0  552.40    5.84   0
   0  10   0  552.26    5.84   0
  -1  10   0  260.32    4.91   0
  -1  10   0  251.44    4.91   0
   1  10   0  259.33    4.65   0
   1  10   0  258.10    4.94   0
  -2  10   0  226.00    4.97   0
   2  10   0  241.81    4.59   0
  -2  10   0  227.61    5.00   0
   2  10   0  234.11    4.44   0
   3  10   0   58.54    2.72   0
   3  10   0   61.83    2.73   0
  -3  10   0   61.45    4.13   0
  -3  10   0   55.49    4.91   0
  -4  10   0   35.20    5.23   0
  -4  10   0   34.22    5.81   0
   4  10   0   40.33    3.71   0
   4  10   0   26.91    3.53   0
   5  10   0   26.51    3.82   0
   5  10   0   19.01    3.76   0
   6  10   0    2.38    2.61   0
   6  10   0    4.47    3.79   0
   7  10   0    5.89    4.16   0
   7  10   0    4.36    4.17   0
   1  11   0   14.14    3.55   0
  -1  11   0    9.19    3.55   0
  -1  11   0    9.93    3.52   0
   1  11   0    7.36    3.36   0
  -2  11   0    5.44    4.42   0
   2  11   0    3.54    3.48   0
   2  11   0   -0.12    3.61   0
  -2  11   0    3.31    3.58   0
  -3  11   0   16.33    4.73   0
   3  11   0   10.61    3.45   0
   3  11   0   18.42    3.67   0
  -3  11   0   12.00    3.89   0
   4  11   0   28.36    3.58   0
  -4  11   0   24.71    5.34   0
   4  11   0   25.33    2.71   0
  -4  11   0   21.85    5.28   0
   5  11   0   11.34    3.88   0
   5  11   0    7.72    3.70   0
   6  11   0   24.70    4.20   0
   6  11   0   36.21    4.31   0
   7  11   0    2.90    4.39   0
   7  11   0    5.78    4.18   0
   0  12   0   58.54    3.87   0
   0  12   0   53.77    3.89   0
   1  12   0    6.27    3.69   0
   1  12   0   12.20    3.83   0
  -1  12   0    7.40    3.69   0
  -1  12   0    5.31    3.75   0
   2  12   0  118.71    3.30   0
   2  12   0  145.35    4.26   0
  -2  12   0  137.08    4.59   0
  -2  12   0  131.70    4.55   0
   3  12   0   52.40    3.96   0
   3  12   0   46.41    2.68   0
  -3  12   0   53.25    5.08   0
  -3  12   0   50.52    5.30   0
  -4  12   0   36.05    5.43   0
   4  12   0   37.57    3.97   0
   4  12   0   33.31    3.93   0
  -4  12   0   35.18    5.33   0
   5  12   0    4.74    3.89   0
   5  12   0    4.05    4.08   0
   6  12   0    8.13    4.26   0
   6  12   0    8.48    4.34   0
   1  13   0   22.93    3.80   0
  -1  13   0   27.36    3.82   0
  -1  13   0   27.20    3.89   0
   1  13   0   29.39    3.80   0
   2  13   0   44.26    3.01   0
   2  13   0   54.70    4.05   0
  -2  13   0   48.54    4.10   0
  -2  13   0   50.90    4.15   0
  -3  13   0    2.73    3.99   0
   3  13   0    9.15    3.93   0
  -3  13   0    6.26    4.01   0
   3  13   0    5.44    2.58   0
  -4  13   0   31.30    5.46   0
   4  13   0   35.46    2.92   0
   4  13   0   36.04    2.97   0
  -4  13   0   33.80    5.71   0
   5  13   0    4.07    4.00   0
   5  13   0    6.35    2.75   0
   6  13   0   11.62    4.38   0
   6  13   0    5.26    4.53   0
   0  14   0  136.17    4.56   0
   0  14   0  127.30    4.61   0
   1  14   0    4.01    3.72   0
   1  14   0    0.52    3.74   0
  -1  14   0    5.59    3.78   0
  -1  14   0    2.99    3.79   0
   2  14   0   37.15    2.94   0
  -2  14   0   38.28    4.25   0
  -2  14   0   41.87    4.02   0
   2  14   0   37.51    3.09   0
   3  14   0    1.41    2.70   0
  -3  14   0   -3.74    5.17   0
  -3  14   0    2.06    4.07   0
   3  14   0    4.68    4.02   0
   4  14   0    5.59    2.97   0
   4  14   0    9.71    4.11   0
  -4  14   0    5.01    5.51   0
  -4  14   0    4.05    5.61   0
   5  14   0    6.98    4.27   0
  -5  14   0    8.29   11.30   0
   5  14   0    8.63    4.28   0
  -5  14   0    7.46   10.92   0
  -1  15   0    1.94    3.95   0
   1  15   0    6.83    4.06   0
  -1  15   0    3.53    3.95   0
   1  15   0   -1.02    2.90   0
   2  15   0    3.63    2.85   0
  -2  15   0    2.25    4.06   0
   2  15   0   -0.05    2.85   0
  -2  15   0    3.63    4.20   0
  -3  15   0    1.03    4.36   0
   3  15   0   -1.90    4.21   0
  -3  15   0    4.83    4.49   0
   3  15   0   -1.78    2.90   0
  -4  15   0   13.40    6.11   0
   4  15   0    8.48    4.31   0
  -4  15   0   16.07    5.98   0
   4  15   0   21.10    4.20   0
   0  16   0   27.87    3.20   0
   0  16   0   16.75    3.21   0
   1  16   0   15.48    4.29   0
  -1  16   0   12.49    4.19   0
   1  16   0    6.07    4.36   0
  -1  16   0    1.97    4.36   0
  -2  16   0    5.06    4.67   0
  -2  16   0    7.85    4.35   0
   2  16   0    7.20    3.16   0
   2  16   0    6.84    4.49   0
  -3  16   0    6.35    4.86   0
   3  16   0    8.82    4.32   0
   3  16   0    4.59    3.37   0
  -3  16   0    7.32    5.07   0
   9   0  -1    2.75    6.29   0
   9   0  -1    2.08    6.91   0
   7   0  -1  487.49    8.15   0
   7   0  -1  495.14    8.38   0
   5   0  -1  168.18    5.20   0
   5   0  -1  161.67    5.12   0
   3   0  -1 6929.29   29.26   0
   3   0  -1 6888.37   28.96   0
   1   0  -1 4675.81   36.00   0
  -1   0   1 4458.93   35.08   0
  -1   0  -1 1592.76   20.52   0
   1   0   1 1607.02   20.79   0
   3   0   1   38.78    4.33   0
  -3   0  -1   42.34    5.04   0
   5   0   1   11.06    4.27   0
   5   0   1   11.95    3.44   0
   7   0   1  260.88    6.63   0
   7   0   1  265.40    6.19   0
   9   0   1   21.05    6.45   0
   9   0   1   23.67    6.42   0
   9   1  -1   34.35    5.69   0
   9   1  -1   26.30    5.66   0
   8  -1  -1    7.05    7.32   0
   8   1  -1    1.87    5.02   0
   8  -1  -1    3.91    7.01   0
   8   1  -1    2.60    5.01   0
   7   1  -1  157.51    5.81   0
   7  -1  -1  160.20    7.23   0
   7  -1  -1  160.11    7.13   0
   7   1  -1  158.15    5.10   0
   6  -1  -1   -0.43    4.71   0
   6   1  -1   -1.99    3.38   0
   6  -1  -1    1.36    4.62   0
   6   1  -1    0.46    4.27   0
   5   1  -1   39.05    3.72   0
   5  -1  -1   40.17    5.76   0
   5  -1  -1   41.64    5.48   0
   5   1  -1   40.21    4.43   0
   4  -1  -1    5.98    5.29   0
   4  -1  -1    2.28    4.41   0
   4   1  -1    7.35    3.25   0
   4   1  -1    3.51    3.29   0
   3  -1  -1  354.83    9.50   0
   3   1  -1  349.79    6.42   0
   3  -1  -1  351.36    9.57   0
   3   1  -1  345.43    6.47   0
   2  -1  -1    2.56    6.39   0
   2   1  -1    2.40    4.65   0
   2   1  -1    4.11    4.29   0
   2  -1  -1    2.73    7.18   0
   1  -1  -1 1446.51   27.41   0
   1   1  -1 1387.01   15.13   0
  -1   1   1 1317.65   26.60   0
   0  -1   1  846.23   15.41   0
   0   1   1  951.05   16.98   0
   0  -1  -1  945.52   16.74   0
   0   1  -1  858.36   16.01   0
   1   1   1 4889.04   27.38   0
   1  -1   1 5154.01   46.64   0
  -1   1  -1 5294.16   47.10   0
  -1  -1  -1 5028.79   27.42   0
   2  -1   1    0.26    7.23   0
   2   1   1    4.89    4.53   0
  -2  -1  -1    3.80    4.42   0
  -2   1  -1    2.71    6.28   0
  -3  -1  -1 1247.88   10.64   0
   3  -1   1 1223.89   15.31   0
  -3   1  -1 1255.76   15.02   0
   3   1   1 1212.38   10.95   0
   4  -1   1   57.07    5.43   0
  -4  -1  -1   62.44    4.76   0
   4   1   1   57.49    3.83   0
   5   1   1  108.26    4.20   0
   5  -1   1  111.02    5.77   0
   5   1   1  113.77    4.41   0
   5  -1   1  116.38    6.04   0
   6  -1   1   12.59    5.49   0
   6  -1   1   14.62    4.91   0
   6   1   1   14.56    3.51   0
   6   1   1   14.49    4.06   0
   7  -1   1  288.98    8.34   0
   7  -1   1  289.69    7.68   0
   7   1   1  300.98    6.03   0
   7   1   1  290.17    5.85   0
   8  -1   1    2.27    6.38   0
   8   1   1    4.20    5.09   0
   8   1   1    4.16    4.90   0
   8  -1   1    4.40    5.87   0
   9   1   1    2.80    5.46   0
   9   1   1    6.89    4.51   0
   9   2  -1    8.17    4.44   0
   9   2  -1    8.26    5.32   0
   8   2  -1   10.40    4.95   0
   8   2  -1    5.56    4.98   0
   7   2  -1   16.07    3.73   0
   7   2  -1   19.12    3.82   0
   6   2  -1  100.64    5.08   0
   6  -2  -1  101.43   10.73   0
   6  -2  -1  107.08   11.13   0
   6   2  -1  106.97    4.26   0
   5  -2  -1  243.00   10.93   0
   5  -2  -1  246.87   10.77   0
   5   2  -1  250.49    5.16   0
   5   2  -1  245.57    5.18   0
   4  -2  -1  527.96   15.24   0
   4   2  -1  476.09    6.28   0
   4   2  -1  486.74    6.45   0
   4  -2  -1  481.96   15.76   0
   3   2  -1 2461.43   13.29   0
   3   2  -1 2477.15   13.40   0
   2   2  -1 2416.73   14.34   0
   2   2  -1 2395.25   14.13   0
  -1   2   1 2267.17   25.10   0
   1   2  -1 2243.41   15.61   0
   1   2  -1 2229.34   15.58   0
   1  -2  -1 2281.36   24.20   0
   0  -2  -1 2614.58   19.96   0
   0  -2   1 2305.69   18.98   0
   0   2  -1 2286.19   18.76   0
   0   2   1 2491.95   19.77   0
  -1  -2  -1 1078.47   11.36   0
   1   2   1 1085.84   11.29   0
   1  -2   1 1053.38   17.31   0
  -1   2  -1 1116.30   17.87   0
   2   2   1  127.80    4.25   0
  -2  -2  -1  134.24    5.16   0
  -2   2  -1  137.54   11.33   0
   2  -2   1  127.87   10.97   0
   3   2   1    8.81    3.52   0
  -3  -2  -1    5.94    3.54   0
   3  -2   1    6.99    6.90   0
   4   2   1    8.43    3.52   0
  -4  -2  -1    4.29    3.56   0
   4  -2   1    7.32    6.44   0
   4  -2   1    6.11    6.42   0
   5  -2   1   14.33    5.89   0
   5   2   1   14.53    3.54   0
   5  -2   1   13.58    6.19   0
   6  -2   1   99.03    8.89   0
   6  -2   1   94.92    9.18   0
   6   2   1  101.34    4.17   0
   6   2   1   98.74    4.26   0
   7   2   1   56.99    4.21   0
   7   2   1   60.41    4.07   0
   8   2   1   18.51    4.04   0
   8   2   1   20.82    5.06   0
   9   2   1   67.25    6.00   0
   9   2   1   54.24    5.13   0
   9   3  -1   45.10    5.06   0
   9   3  -1   50.45    5.63   0
   8   3  -1   34.77    4.10   0
   8   3  -1   36.93    4.27   0
   7   3  -1   12.80    3.67   0
   7   3  -1   13.03    3.69   0
   6   3  -1   16.59    3.65   0
   6   3  -1   15.55    3.59   0
   5   3  -1    1.86    3.49   0
   5   3  -1    0.94    3.29   0
   4   3  -1   34.66    3.76   0
   4   3  -1   31.45    3.58   0
   3   3  -1   69.98    3.98   0
   3   3  -1   68.12    3.99   0
  -2   3   1  101.20    9.17   0
   2  -3  -1  102.07    8.28   0
   2   3  -1   98.08    4.64   0
   2   3  -1  102.39    4.48   0
   1   3  -1 1969.43   12.83   0
   1  -3  -1 2073.70   18.13   0
  -1   3   1 2001.34   17.88   0
   1   3  -1 2021.88   13.10   0
   0   3  -1  150.56    5.46   0
   0   3   1  153.51    6.50   0
   0  -3  -1  146.96    6.57   0
   0   3  -1  152.66    6.57   0
   1   3   1    3.26    2.87   0
  -1   3  -1    2.70    4.62   0
  -1   3  -1    2.57    5.83   0
  -1  -3  -1    1.89    3.96   0
  -2  -3  -1  824.65    8.10   0
  -2   3  -1  799.27   16.15   0
  -2   3  -1  800.33   15.83   0
   2   3   1  800.15    7.67   0
  -3  -3  -1 1123.83    8.76   0
   3   3   1 1063.47    8.41   0
  -4  -3  -1  325.53    5.37   0
   4   3   1  310.33    5.32   0
   5   3   1  777.54    7.16   0
   6   3   1  397.69    5.75   0
   6   3   1  394.97    5.63   0
   7   3   1    6.65    3.57   0
   7   3   1    5.46    3.67   0
   8   3   1    7.24    3.84   0
   8   3   1    7.06    4.76   0
   9   3   1    7.37    4.54   0
   9   3   1    5.63    4.28   0
   9   4  -1    3.89    4.45   0
   9   4  -1    5.34    5.45   0
   8   4  -1   11.02    4.08   0
   8   4  -1   12.84    4.19   0
   7   4  -1   -0.32    3.63   0
   7   4  -1    4.43    3.81   0
   6   4  -1  170.00    4.47   0
   6   4  -1  167.54    3.75   0
   5   4  -1  700.89    6.00   0
   5   4  -1  734.99    6.64   0
   4   4  -1  784.34    6.83   0
   4   4  -1  769.76    6.83   0
   3   4  -1  182.26    4.62   0
   3   4  -1  185.38    4.66   0
   2   4  -1 3545.77   14.29   0
  -2   4   1 3464.95   24.75   0
   2  -4  -1 3974.60   26.31   0
   2   4  -1 3501.46   14.17   0
   1  -4  -1   22.97    4.46   0
   1   4  -1   22.82    4.03   0
  -1   4   1   21.03    5.36   0
   1   4  -1   23.94    3.03   0
   0   4   1 1059.40   10.11   0
   0   4  -1  970.43   10.47   0
   0  -4  -1 1001.14    9.71   0
   0   4  -1 1028.48    9.90   0
  -1  -4  -1   18.18    3.92   0
  -1   4  -1   17.23    4.23   0
   1   4   1   19.67    4.01   0
  -1   4  -1   16.08    4.38   0
  -2  -4  -1   26.13    2.93   0
  -2   4  -1   22.05    6.00   0
  -2   4  -1   25.38    5.00   0
   2   4   1   25.57    3.91   0
   3   4   1    6.34    3.47   0
  -3  -4  -1    7.16    3.58   0
  -4  -4  -1   89.11    4.00   0
   4   4   1   84.55    3.90   0
   5   4   1   58.28    3.73   0
   6   4   1   98.43    4.14   0
   6   4   1  106.28    4.21   0
   7   4   1   12.57    3.73   0
   7   4   1   13.60    3.80   0
   8   4   1   26.92    5.04   0
   8   4   1   27.01    4.08   0
   9   4   1   17.63    4.66   0
   9   4   1   15.19    4.69   0
   9   5  -1    0.50    4.60   0
   9   5  -1    2.41    4.49   0
   8   5  -1   22.77    4.22   0
   8   5  -1   24.76    4.20   0
   7   5  -1    8.24    3.63   0
   7   5  -1    9.66    3.76   0
   6   5  -1   17.81    3.67   0
   6   5  -1   14.41    3.78   0
   5   5  -1   19.21    3.39   0
   5   5  -1   21.25    3.56   0
   4   5  -1    1.90    2.32   0
   4   5  -1    3.40    3.26   0
   3   5  -1    6.69    2.59   0
  -3   5   1    6.86    6.59   0
   3   5  -1    5.45    2.40   0
  -3   5   1    7.25    6.29   0
  -2   5   1    5.37    4.37   0
   2   5  -1    4.24    3.61   0
   2   5  -1    9.02    3.50   0
   1   5  -1  724.42    6.78   0
   1   5  -1  743.50    6.80   0
  -1   5   1  725.89    8.41   0
   1  -5  -1  777.10    8.51   0
   0   5  -1  110.34    4.39   0
   0   5   1  109.93    4.41   0
   0   5  -1  106.70    4.37   0
   0  -5  -1  111.08    4.48   0
  -1  -5  -1  287.31    5.29   0
  -1   5  -1  286.44    5.89   0
   1   5   1  287.44    5.27   0
  -1   5  -1  296.29    6.05   0
  -2   5  -1 1409.74   13.09   0
   2   5   1 1436.98    9.04   0
  -2  -5  -1 1492.99    9.07   0
  -2   5  -1 1381.30   13.22   0
  -3   5  -1   92.15    7.26   0
  -3  -5  -1   94.02    3.20   0
  -3   5  -1   91.51    7.92   0
   3   5   1   96.60    4.13   0
  -4  -5  -1  452.19    5.48   0
   4   5   1  429.75    5.44   0
   5   5   1  147.16    4.16   0
   6   5   1   96.32    3.13   0
   6   5   1   93.71    4.16   0
   7   5   1   13.08    3.79   0
   7   5   1   10.71    3.68   0
   8   5   1   21.03    4.24   0
   8   5   1   22.17    4.11   0
   9   5   1    5.57    4.40   0
   9   5   1    1.63    4.44   0
   9   6  -1   -1.27    4.70   0
   9   6  -1    1.00    4.63   0
   8   6  -1   32.11    4.39   0
   8   6  -1   42.38    4.26   0
   7   6  -1   13.78    3.74   0
   7   6  -1   13.38    2.68   0
   6   6  -1  189.62    4.63   0
   6   6  -1  183.82    3.74   0
   5   6  -1   11.96    3.59   0
   5   6  -1    5.23    2.37   0
   4   6  -1  609.10    6.00   0
   4   6  -1  598.52    5.97   0
   3   6  -1   25.96    3.47   0
  -3   6   1    2.09    4.64   0
   3   6  -1   25.23    3.31   0
  -3   6   1    1.16    4.83   0
  -2   6   1 2494.15   15.82   0
   2   6  -1 2628.58   11.28   0
   2   6  -1 2478.10   11.09   0
  -2   6   1 2584.55   15.97   0
   1  -6  -1  554.36    7.07   0
   1   6  -1  554.88    6.18   0
   1   6  -1  542.03    6.21   0
  -1   6   1  540.21    6.98   0
   0   6  -1  174.66    4.70   0
   0   6  -1  172.36    3.91   0
   0  -6  -1  179.07    4.68   0
   0   6   1  175.60    4.63   0
  -1   6  -1  242.90    5.42   0
   1   6   1  242.41    4.83   0
  -1  -6  -1  245.22    4.87   0
  -1   6  -1  244.40    5.38   0
   2   6   1  338.29    5.17   0
  -2   6  -1  325.90    6.81   0
  -2   6  -1  320.22    6.41   0
  -2  -6  -1  334.88    5.19   0
  -3   6  -1    9.32    4.56   0
   3   6   1    8.68    3.25   0
  -3   6  -1    9.82    5.73   0
  -3  -6  -1    5.55    3.39   0
  -4  -6  -1   50.46    3.82   0
   4   6   1   56.21    3.73   0
   5   6   1   53.06    3.71   0
   5   6   1   52.80    2.84   0
   6   6   1   81.62    3.11   0
   6   6   1   82.26    4.05   0
   7   6   1   19.67    3.68   0
   7   6   1   16.91    3.83   0
   8   6   1   34.75    4.30   0
   8   6   1   36.91    4.30   0
   9   6   1    1.40    4.49   0
   9   6   1    1.62    4.60   0
   8   7  -1   23.86    4.21   0
   8   7  -1   21.72    4.20   0
   7   7  -1   11.18    3.88   0
   7   7  -1    9.90    3.82   0
   6   7  -1   33.22    3.86   0
   6   7  -1   28.16    2.90   0
   5   7  -1    2.90    3.40   0
   5   7  -1    6.37    3.34   0
   4   7  -1   51.98    2.90   0
   4   7  -1   55.83    3.83   0
  -3   7   1   10.47    4.74   0
  -3   7   1   10.65    4.91   0
   3   7  -1    9.84    2.42   0
   3   7  -1    9.66    3.32   0
   2   7  -1   48.41    3.44   0
   2   7  -1   41.78    3.46   0
  -2   7   1   47.77    4.45   0
  -2   7   1   49.59    4.43   0
   1   7  -1  280.72    4.35   0
   1   7  -1  274.08    4.22   0
  -1   7   1  268.30    5.28   0
   1  -7  -1  301.43    5.49   0
   0   7  -1  161.28    4.69   0
   0  -7  -1  173.06    4.60   0
   0   7  -1  169.88    4.46   0
   0   7   1  166.45    4.46   0
  -1  -7  -1   17.29    3.64   0
  -1   7  -1   19.15    3.66   0
   1   7   1   18.67    3.57   0
  -1   7  -1   17.92    3.62   0
   2   7   1  206.85    4.26   0
  -2  -7  -1  195.81    4.26   0
  -2   7  -1  201.22    5.47   0
  -2   7  -1  198.74    5.62   0
   3   7   1   49.16    2.73   0
  -3   7  -1   50.33    5.22   0
  -3  -7  -1   60.57    3.65   0
  -3   7  -1   51.28    4.99   0
   4   7   1  644.92    6.01   0
   5   7   1    0.31    3.32   0
   5   7   1    1.00    2.35   0
   6   7   1  123.18    4.18   0
   6   7   1  108.29    3.22   0
   7   7   1    5.03    3.86   0
   7   7   1   11.57    2.76   0
   8   7   1   50.31    4.27   0
   8   7   1   43.39    4.46   0
   8   8  -1   17.98    4.29   0
   8   8  -1   19.57    3.15   0
   7   8  -1    4.82    3.94   0
   7   8  -1   -1.29    3.81   0
   6   8  -1   69.65    3.99   0
   6   8  -1   69.35    4.02   0
   5   8  -1   -2.28    3.63   0
   5   8  -1    1.24    3.60   0
  -4   8   1  212.24    9.88   0
   4   8  -1  213.05    3.74   0
   4   8  -1  201.42    3.67   0
  -4   8   1  235.71   10.33   0
   3   8  -1   80.94    3.73   0
   3   8  -1   73.20    3.85   0
  -3   8   1   70.54    5.07   0
  -3   8   1   75.27    5.09   0
   2   8  -1  256.33    4.62   0
   2   8  -1  257.45    4.54   0
  -2   8   1  237.63    5.27   0
  -2   8   1  252.95    5.73   0
   1   8  -1   17.56    3.51   0
   1   8  -1   18.27    3.34   0
  -1   8   1   13.69    3.45   0
   0   8  -1  923.94    7.38   0
   0  -8  -1  959.56    6.94   0
   0   8  -1  889.10    7.28   0
   0   8   1  874.31    7.15   0
  -1  -8  -1  145.38    4.23   0
  -1   8  -1  132.96    4.23   0
  -1   8  -1  146.07    4.47   0
   1   8   1  148.35    4.15   0
   2   8   1   80.00    3.81   0
  -2   8  -1   81.53    4.12   0
  -2  -8  -1   95.23    3.83   0
  -2   8  -1   84.79    4.14   0
  -3   8  -1   14.89    3.68   0
   3   8   1   15.17    2.43   0
  -3  -8  -1   15.65    2.52   0
  -3   8  -1   12.64    4.63   0
  -4   8  -1   35.72    6.09   0
   4   8   1   33.64    2.67   0
  -4   8  -1   35.11    7.19   0
   5   8   1   -3.52    3.61   0
   5   8   1    5.18    2.59   0
   6   8   1   24.11    3.66   0
   6   8   1   20.81    2.79   0
   7   8   1    2.71    4.02   0
   7   8   1    2.15    4.01   0
   8   8   1   21.21    4.48   0
   8   8   1   30.72    4.43   0
   8   9  -1   17.65    3.26   0
   8   9  -1   17.44    3.12   0
   7   9  -1    2.56    4.00   0
   7   9  -1    8.40    4.12   0
   6   9  -1    2.72    3.86   0
   6   9  -1    4.38    2.48   0
   5   9  -1    4.27    3.66   0
   5   9  -1    1.70    3.59   0
  -4   9   1    4.99    5.60   0
  -4   9   1    5.81    5.60   0
   4   9  -1    7.44    2.40   0
   4   9  -1   14.89    3.52   0
  -3   9   1   23.74    3.78   0
   3   9  -1   21.20    2.56   0
  -3   9   1   22.17    4.05   0
   3   9  -1   25.75    3.51   0
   2   9  -1   71.62    3.83   0
  -2   9   1   75.32    4.20   0
  -2   9   1   72.83    4.14   0
   2   9  -1   73.12    3.78   0
  -1   9   1  187.18    4.69   0
   1   9  -1  182.48    4.56   0
  -1   9   1  179.80    4.55   0
   1   9  -1  188.16    4.42   0
   0   9   1  626.24    5.65   0
   0   9  -1  640.80    6.36   0
   0   9  -1  632.08    5.68   0
   1   9   1   21.43    3.72   0
  -1   9  -1   24.27    3.68   0
  -1   9  -1   31.72    3.92   0
  -2   9  -1  375.22    6.52   0
  -2   9  -1  369.58    5.94   0
   2   9   1  370.59    4.37   0
  -3   9  -1   10.73    3.93   0
  -3   9  -1   13.36    4.33   0
   3   9   1   11.17    2.39   0
   4   9   1  113.86    4.02   0
  -4   9  -1  115.25    6.97   0
   4   9   1  121.84    4.09   0
  -4   9  -1  111.23    6.04   0
   5   9   1   41.78    3.89   0
   5   9   1   44.73    3.91   0
   6   9   1   40.92    3.76   0
   6   9   1   51.39    3.71   0
   7   9   1   24.04    2.93   0
   7   9   1   20.42    3.08   0
   8   9   1    6.48    3.10   0
   8   9   1    3.25    4.63   0
   7  10  -1   25.84    4.30   0
   7  10  -1   25.54    4.28   0
   6  10  -1   51.13    3.96   0
   6  10  -1   48.39    4.03   0
   5  10  -1  107.48    4.18   0
   5  10  -1  117.90    4.15   0
  -4  10   1   95.62    5.94   0
  -4  10   1   92.01    6.48   0
   4  10  -1   86.53    4.00   0
   4  10  -1   93.85    3.05   0
  -3  10   1   63.73    4.16   0
   3  10  -1   60.89    2.74   0
   3  10  -1   69.08    3.86   0
  -3  10   1   61.07    4.23   0
   2  10  -1  147.99    4.05   0
  -2  10   1  136.11    4.41   0
   2  10  -1  139.68    4.15   0
  -2  10   1  133.79    4.37   0
  -1  10   1   82.90    4.04   0
  -1  10   1   75.58    3.99   0
   1  10  -1   75.22    4.04   0
   1  10  -1   80.01    4.15   0
   0  10   1   93.92    3.99   0
   0  10  -1   95.77    3.92   0
   0  10  -1  101.58    3.88   0
   0  10   1  103.33    3.93   0
  -1  10  -1   63.14    3.92   0
  -1  10  -1   58.83    4.04   0
   1  10   1   60.73    3.11   0
   1  10   1   67.27    3.88   0
  -2  10  -1    6.75    3.64   0
   2  10   1   10.31    3.40   0
   2  10   1    8.45    2.37   0
  -2  10  -1    8.25    3.60   0
  -3  10  -1    4.10    3.74   0
   3  10   1    3.77    3.37   0
   3  10   1    2.71    3.37   0
  -3  10  -1    6.75    3.53   0
  -4  10  -1   -0.57    4.59   0
   4  10   1    3.73    3.42   0
   4  10   1    6.77    3.45   0
  -4  10  -1    1.14    4.83   0
   5  10   1    5.49    3.65   0
   5  10   1    3.47    2.65   0
   6  10   1    3.21    2.69   0
   6  10   1    6.45    3.82   0
   7  10   1   16.13    4.21   0
   7  10   1   12.45    3.03   0
   7  11  -1   10.05    4.25   0
   7  11  -1    5.16    4.29   0
   6  11  -1    6.43    3.92   0
   6  11  -1   10.77    3.99   0
   5  11  -1    5.57    3.70   0
   5  11  -1    6.01    2.89   0
   4  11  -1    1.01    3.49   0
  -4  11   1    0.49    4.94   0
   4  11  -1    6.19    3.59   0
  -4  11   1    3.50    5.78   0
  -3  11   1   17.38    4.68   0
   3  11  -1   20.21    3.41   0
  -3  11   1   15.43    4.68   0
   3  11  -1    7.61    3.55   0
   2  11  -1   17.31    3.57   0
  -2  11   1    7.00    3.62   0
  -2  11   1   11.87    3.45   0
   2  11  -1    6.17    3.54   0
  -1  11   1    7.70    3.52   0
   1  11  -1    3.91    2.42   0
  -1  11   1    8.38    3.55   0
   1  11  -1    4.94    2.48   0
   0  11   1   13.51    3.47   0
   0  11  -1   12.06    3.44   0
   0  11  -1   11.02    2.51   0
   0  11   1   11.41    3.42   0
   1  11   1  144.44    3.31   0
  -1  11  -1  141.60    4.34   0
   1  11   1  151.73    4.25   0
  -1  11  -1  139.67    4.33   0
  -2  11  -1   82.21    4.04   0
   2  11   1   85.14    3.94   0
  -2  11  -1   87.38    4.25   0
   2  11   1   76.89    3.04   0
  -3  11  -1   28.07    3.97   0
   3  11   1   19.82    3.40   0
  -3  11  -1   27.29    4.09   0
   3  11   1   19.03    3.68   0
  -4  11  -1   62.17    5.40   0
  -4  11  -1   64.14    5.63   0
   4  11   1   56.17    3.95   0
   4  11   1   58.15    2.86   0
   5  11   1   44.99    4.18   0
   5  11   1   44.54    3.14   0
   6  11   1   44.66    4.05   0
   6  11   1   45.60    4.17   0
   7  11   1    4.36    3.01   0
   7  11   1    6.03    4.22   0
   7  12  -1    9.44    3.21   0
   6  12  -1    6.30    4.19   0
   6  12  -1   -1.53    2.89   0
   5  12  -1   59.12    4.43   0
   5  12  -1   65.21    4.42   0
  -4  12   1   17.35    5.06   0
   4  12  -1   11.05    2.86   0
   4  12  -1   17.09    2.75   0
  -4  12   1   14.16    5.06   0
  -3  12   1   74.58    4.48   0
   3  12  -1   78.43    3.99   0
   3  12  -1   68.44    3.95   0
  -3  12   1   79.72    4.64   0
  -2  12   1   33.01    3.90   0
   2  12  -1   28.42    2.86   0
  -2  12   1   32.05    3.89   0
   2  12  -1   33.25    3.77   0
   1  12  -1  223.69    4.73   0
  -1  12   1  227.19    5.08   0
  -1  12   1  217.15    4.69   0
   1  12  -1  218.08    4.79   0
   0  12  -1    4.60    2.54   0
   0  12   1    8.23    3.60   0
   0  12   1    5.55    2.58   0
   0  12  -1    9.29    3.41   0
   1  12   1   40.41    3.77   0
   1  12   1   36.53    3.82   0
  -1  12  -1   37.35    3.89   0
  -1  12  -1   36.13    3.91   0
  -2  12  -1   12.16    3.71   0
  -2  12  -1   10.11    3.73   0
   2  12   1    3.76    3.64   0
   2  12   1    4.23    3.68   0
  -3  12  -1   -0.84    3.88   0
  -3  12  -1    1.01    3.87   0
   3  12   1   -0.97    3.61   0
   3  12   1    1.37    2.32   0
   4  12   1    8.13    3.56   0
  -4  12  -1   -1.47    5.21   0
  -4  12  -1    3.39    4.97   0
   4  12   1    0.28    2.50   0
   5  12   1   -0.30    2.84   0
   5  12   1    4.28    3.92   0
   6  12   1    1.02    4.26   0
   6  12   1   -1.07    4.19   0
   6  13  -1   13.75    4.34   0
   6  13  -1    1.89    3.18   0
   5  13  -1   -2.35    2.84   0
   5  13  -1    6.75    4.09   0
   4  13  -1    3.57    3.76   0
  -4  13   1    1.42    5.34   0
  -4  13   1   -1.69    5.42   0
   4  13  -1    5.08    3.93   0
   3  13  -1    4.72    3.84   0
  -3  13   1    5.79    3.97   0
  -3  13   1    8.81    4.86   0
   3  13  -1    5.38    3.96   0
  -2  13   1    5.30    3.84   0
   2  13  -1    4.48    3.84   0
  -2  13   1    6.21    3.70   0
   2  13  -1    9.98    3.78   0
   1  13  -1   13.12    3.71   0
  -1  13   1   16.24    3.70   0
   1  13  -1   11.33    3.69   0
  -1  13   1   14.66    3.79   0
   0  13   1   11.44    3.72   0
   0  13  -1   11.90    3.77   0
   0  13   1   11.18    3.75   0
   0  13  -1   11.96    3.65   0
   1  13   1   76.84    3.97   0
   1  13   1   82.32    4.18   0
  -1  13  -1   78.89    3.14   0
  -1  13  -1   86.34    4.03   0
  -2  13  -1    4.60    3.81   0
   2  13   1    1.45    3.83   0
  -2  13  -1    1.14    3.94   0
   2  13   1   -2.55    2.68   0
   3  13   1   86.36    4.29   0
  -3  13  -1   94.17    4.73   0
   3  13   1   98.96    4.41   0
  -3  13  -1   86.46    4.82   0
  -4  13  -1    2.38    5.32   0
   4  13   1   -2.36    3.88   0
  -4  13  -1    4.34    5.14   0
   4  13   1    4.11    3.87   0
  -5  13  -1   56.01   11.98   0
   5  13   1   48.14    4.31   0
   5  13   1   41.40    4.29   0
  -5  13  -1   52.35   12.68   0
   6  13   1    1.94    4.19   0
   6  13   1    4.21    4.45   0
   5  14  -1   17.69    4.38   0
  -5  14   1   16.92   12.24   0
  -5  14   1   15.43   11.51   0
   5  14  -1   23.84    4.39   0
  -4  14   1    2.28    5.69   0
  -4  14   1   -0.60    5.85   0
   4  14  -1    0.45    4.05   0
   4  14  -1   -1.78    3.99   0
  -3  14   1   65.83    4.72   0
   3  14  -1   56.19    4.27   0
  -3  14   1   65.20    4.70   0
   3  14  -1   62.99    4.29   0
   2  14  -1   13.20    3.92   0
   2  14  -1    7.25    3.89   0
  -2  14   1    6.95    4.20   0
  -2  14   1    7.93    4.18   0
   1  14  -1   40.59    4.06   0
   1  14  -1   33.09    3.95   0
  -1  14   1   43.48    4.10   0
  -1  14   1   40.23    4.31   0
   0  14  -1   -1.00    3.80   0
   0  14   1    2.04    3.68   0
   0  14  -1    0.26    3.83   0
   0  14   1    4.88    3.83   0
   1  14   1    8.68    3.79   0
  -1  14  -1    6.07    4.09   0
  -1  14  -1    7.15    2.78   0
   1  14   1    8.33    3.67   0
   2  14   1    2.62    3.96   0
   2  14   1    2.90    3.86   0
  -2  14  -1    2.83    3.88   0
  -2  14  -1    4.45    4.14   0
   3  14   1   -0.30    2.79   0
  -3  14  -1    6.52    4.04   0
   3  14   1    3.44    3.88   0
  -3  14  -1    2.34    4.21   0
   4  14   1    3.44    2.73   0
  -4  14  -1    2.44    5.50   0
   4  14   1    3.73    4.03   0
  -4  14  -1    4.82    4.63   0
  -5  14  -1    3.98   10.06   0
  -5  14  -1    3.41   10.72   0
   5  14   1   -0.23    3.05   0
   5  14   1    4.46    4.26   0
   4  15  -1    3.74    3.01   0
  -4  15   1   -0.14    4.81   0
   4  15  -1   -0.15    4.30   0
  -4  15   1   -0.19    4.79   0
  -3  15   1    3.08    5.54   0
   3  15  -1   -1.87    4.04   0
  -3  15   1   -0.18    4.50   0
   3  15  -1    2.98    4.14   0
   2  15  -1    6.21    4.11   0
  -2  15   1    1.66    3.96   0
  -2  15   1    2.85    4.14   0
   2  15  -1    6.13    4.16   0
   1  15  -1   21.02    3.14   0
   1  15  -1   30.45    4.21   0
  -1  15   1   22.40    4.15   0
  -1  15   1   23.77    3.08   0
   0  15   1    0.35    3.91   0
   0  15   1    1.58    3.91   0
   0  15  -1    1.15    2.77   0
   0  15  -1    3.48    3.97   0
  -1  15  -1   19.83    4.28   0
  -1  15  -1   31.58    4.18   0
   1  15   1   36.65    4.20   0
   1  15   1   30.00    3.04   0
  -2  15  -1   -4.16    4.33   0
   2  15   1    8.08    4.18   0
  -2  15  -1   -0.94    4.25   0
   2  15   1    0.36    4.15   0
  -3  15  -1   35.10    4.77   0
  -3  15  -1   26.23    5.77   0
   3  15   1   20.81    4.37   0
   3  15   1   22.50    4.27   0
   4  15   1    0.95    4.25   0
  -4  15  -1    2.31    4.91   0
  -4  15  -1   -0.69    5.85   0
   4  15   1   -3.01    4.24   0
  -3  16   1   10.10    5.19   0
   3  16  -1    3.95    4.55   0
   3  16  -1   12.24    4.33   0
  -3  16   1   10.83    5.22   0
  -2  16   1    1.14    4.67   0
   2  16  -1    5.30    4.33   0
  -2  16   1    3.13    5.43   0
   2  16  -1    3.91    4.36   0
   1  16  -1    9.47    4.31   0
   1  16  -1    8.94    4.41   0
  -1  16   1   12.23    4.26   0
  -1  16   1    8.85    4.30   0
   0  16   1    1.92    4.14   0
   0  16   1   -4.94    4.37   0
   0  16  -1    0.64    4.24   0
   0  16  -1    6.40    4.20   0
   1  16   1    7.89    3.09   0
  -1  16  -1    6.68    4.22   0
   1  16   1   10.95    4.43   0
  -1  16  -1    6.09    4.29   0
  -2  16  -1   -1.43    4.61   0
   2  16   1    3.54    4.40   0
   2  16   1    5.54    3.15   0
  -2  16  -1    5.14    4.44   0
   3  16   1   -1.77    3.26   0
  -3  16  -1    1.85    6.10   0
   3  16   1   -1.23    4.36   0
  -3  16  -1    0.73    4.90   0
   0  17   1    4.99    4.48   0
   0  17  -1   -1.95    4.52   0
   8   0  -2   93.87    6.40   0
   8   0  -2   93.60    6.52   0
   6   0  -2  572.22    8.22   0
   6   0  -2  576.53    8.31   0
   4   0  -2  417.72    7.44   0
   4   0  -2  398.11    6.92   0
  -2   0   2  189.57    7.62   0
   2   0  -2  194.47    7.93   0
   0   0   2   27.77    6.86   0
   0   0  -2   28.11    6.68   0
   2   0   2 2613.71   19.16   0
  -2   0  -2 2638.45   18.74   0
   4   0   2  961.55   10.28   0
  -4   0  -2  965.51    9.71   0
   6   0   2  351.79    6.53   0
   6   0   2  349.78    6.42   0
   8   0   2   97.75    5.67   0
   8   0   2   95.24    5.88   0
   9   1  -2    1.12    5.41   0
   9   1  -2    4.90    5.30   0
   8  -1  -2    8.60    6.55   0
   8  -1  -2    7.73    6.47   0
   8   1  -2    9.33    4.87   0
   8   1  -2    8.87    4.94   0
   7  -1  -2   14.94    5.61   0
   7   1  -2   14.02    3.99   0
   7   1  -2   16.67    4.73   0
   7  -1  -2   12.00    5.55   0
   6   1  -2   80.58    4.16   0
   6   1  -2   70.35    3.88   0
   6  -1  -2   73.87    5.66   0
   6  -1  -2   72.48    5.48   0
   5   1  -2    1.37    4.10   0
   5  -1  -2    1.71    4.54   0
   5   1  -2    1.13    3.38   0
   5  -1  -2    2.15    4.18   0
   4  -1  -2  285.61    7.84   0
   4   1  -2  270.86    6.14   0
   4  -1  -2  275.31    7.43   0
   4   1  -2  273.89    5.59   0
   3  -1  -2  167.32    6.81   0
   3  -1  -2  147.50    6.82   0
   3   1  -2  152.84    4.93   0
   3   1  -2  147.01    4.80   0
   2   1  -2   95.23    5.50   0
  -2  -1   2   99.61    5.35   0
  -2   1   2   96.96    7.12   0
   2  -1  -2  102.05    7.55   0
  -1  -1   2  130.47    6.75   0
   1   1  -2  135.39    6.70   0
   1  -1  -2  150.14    8.19   0
  -1   1   2  130.12    8.95   0
   0  -1   2 8909.64   40.50   0
   0   1   2 9653.75   42.40   0
   0   1  -2 8781.67   39.77   0
   0  -1  -2 9699.02   42.03   0
  -1  -1  -2  528.40    8.92   0
   1  -1   2  516.46   12.46   0
  -1   1  -2  519.70   12.02   0
   1   1   2  520.35    9.66   0
   2  -1   2 1615.22   18.57   0
  -2  -1  -2 1562.25   12.79   0
  -2   1  -2 1578.29   18.02   0
   2   1   2 1516.00   12.74   0
  -3  -1  -2  106.06    4.47   0
   3   1   2  105.48    4.44   0
  -3   1  -2  104.75    5.27   0
   3  -1   2  106.69    6.29   0
   4   1   2  399.75    6.26   0
  -4  -1  -2  397.98    6.69   0
  -4   1  -2  416.20    8.20   0
   4  -1   2  415.32    8.52   0
   5  -1   2    1.11    4.75   0
  -5  -1  -2    1.60    3.36   0
   5   1   2    0.76    4.33   0
   6   1   2  119.87    5.13   0
   6  -1   2  120.34    6.11   0
   6   1   2  119.14    4.29   0
   6  -1   2  119.87    5.88   0
   7  -1   2   14.46    4.89   0
   7   1   2   17.59    4.04   0
   7  -1   2   13.16    5.42   0
   7   1   2   16.56    4.63   0
   8   1   2    7.09    4.83   0
   8  -1   2    6.90    6.67   0
   8  -1   2    6.58    5.68   0
   8   1   2    7.73    5.07   0
   9   1   2    1.12    5.53   0
   9   1   2    4.35    5.36   0
   9   2  -2   -1.46    4.26   0
   9   2  -2    7.79    4.40   0
   8   2  -2   98.41    4.78   0
   8   2  -2   88.27    4.86   0
   7   2  -2  192.67    5.04   0
   7   2  -2  196.71    4.92   0
   6   2  -2  516.78    6.49   0
   6  -2  -2  547.16   14.44   0
   6   2  -2  520.69    7.00   0
   6  -2  -2  519.84   14.80   0
   5   2  -2   74.05    3.98   0
   5   2  -2   71.36    4.84   0
   5  -2  -2   72.06    7.62   0
   5  -2  -2   71.27    7.24   0
   4   2  -2  311.79    5.42   0
   4  -2  -2  321.02   10.70   0
   4   2  -2  313.51    5.65   0
   4  -2  -2  310.95   10.46   0
   3  -2  -2  235.95   10.26   0
   3   2  -2  224.81    5.19   0
   3  -2  -2  180.31    8.76   0
   3   2  -2  219.41    5.21   0
  -2   2   2   99.65    8.36   0
   2   2  -2   96.05    4.93   0
   2  -2  -2  104.67    7.83   0
   2   2  -2   64.15    3.57   0
  -1  -2   2    7.67    4.79   0
  -1   2   2    6.56    5.98   0
   1  -2  -2    6.95    5.48   0
   1   2  -2    5.29    3.41   0
   0   2  -2  173.69    7.03   0
   0  -2  -2  198.46    7.33   0
   0   2   2  196.78    6.26   0
   0  -2   2  182.39    7.06   0
   1   2   2  436.90    7.78   0
  -1  -2  -2  440.96    7.14   0
   1  -2   2  441.64   11.04   0
  -1   2  -2  443.67   11.22   0
  -2   2  -2  527.17   12.21   0
   2   2   2  510.16    7.41   0
  -2  -2  -2  520.59    7.51   0
   2  -2   2  521.51   12.05   0
   3   2   2  120.64    4.65   0
  -3  -2  -2  118.38    4.59   0
   3  -2   2  109.38    6.67   0
  -3   2  -2  121.79    7.05   0
  -4  -2  -2  999.37    8.29   0
   4   2   2  963.68    8.41   0
   4  -2   2  963.80   14.53   0
  -4   2  -2 1068.68   14.98   0
   5   2   2    1.48    3.61   0
   5  -2   2    0.35    4.79   0
  -5  -2  -2    5.06    3.40   0
   5  -2   2    0.90    5.48   0
   6   2   2  354.17    5.61   0
   6  -2   2  360.83   10.58   0
   6   2   2  340.95    5.62   0
   6  -2   2  348.16   10.37   0
   7   2   2  202.33    5.11   0
   7  -2   2  225.01   12.95   0
   7   2   2  212.72    5.08   0
   7  -2   2  204.72   13.05   0
   8   2   2   48.93    5.36   0
   8   2   2   47.45    4.33   0
   9   2   2    6.05    5.53   0
   9   2   2    4.10    5.40   0
   9   3  -2    3.27    4.45   0
   9   3  -2    3.66    4.43   0
   8   3  -2   -0.36    4.03   0
   8   3  -2    3.23    3.88   0
   7   3  -2    3.41    4.42   0
   7   3  -2    2.26    3.61   0
   6   3  -2    2.76    3.34   0
   6   3  -2    0.86    3.53   0
   5   3  -2   13.73    3.60   0
   5   3  -2   15.77    3.65   0
   4   3  -2  324.87    5.47   0
   4   3  -2  340.96    5.35   0
   3   3  -2  427.69    6.10   0
   3   3  -2  434.46    6.03   0
   2   3  -2 2538.78   13.04   0
   2   3  -2 2603.44   13.33   0
   2  -3  -2 2601.55   23.71   0
  -2   3   2 2626.61   25.07   0
   1   3  -2 4161.27   17.90   0
  -1   3   2 4149.46   23.82   0
   1  -3  -2 4223.52   23.98   0
   0   3   2  514.87    8.61   0
   0  -3   2  484.95    7.65   0
   0   3  -2  513.20    8.67   0
   0  -3  -2  484.35    8.92   0
   1  -3   2  166.82    6.61   0
  -1  -3  -2  172.08    5.21   0
   1   3   2  166.80    4.47   0
  -1   3  -2  171.68    6.87   0
   2   3   2  638.60    6.81   0
   2  -3   2  631.48   11.88   0
  -2  -3  -2  652.37    7.39   0
  -2   3  -2  647.78   12.28   0
  -3   3  -2   72.13    8.27   0
   3  -3   2   69.94    7.47   0
  -3  -3  -2   72.15    4.03   0
   3   3   2   69.20    4.09   0
   4   3   2  590.45    5.96   0
  -4  -3  -2  597.45    6.51   0
  -5  -3  -2    2.87    3.42   0
   5   3   2    6.98    3.46   0
   6   3   2   -1.57    3.54   0
   7   3   2    4.72    3.59   0
   7   3   2    5.26    3.56   0
   8   3   2   -0.00    3.89   0
   8   3   2    2.90    3.99   0
   9   3   2    1.05    4.33   0
   9   3   2    6.08    5.64   0
   9   4  -2   31.54    4.85   0
   9   4  -2   34.17    4.77   0
   8   4  -2   36.87    4.25   0
   8   4  -2   32.41    4.06   0
   7   4  -2   35.45    3.94   0
   7   4  -2   38.21    3.93   0
   6   4  -2   21.20    3.59   0
   6   4  -2   19.89    3.57   0
   5   4  -2  502.80    5.36   0
   5   4  -2  488.55    5.78   0
   4   4  -2   68.26    3.81   0
   4   4  -2   71.15    3.77   0
  -3   4   2 1077.94   24.83   0
   3   4  -2 1073.52    8.07   0
  -3   4   2 1063.34   23.84   0
   3   4  -2 1052.25    7.56   0
   2   4  -2  935.19    7.98   0
   2  -4  -2  925.77   12.25   0
   2   4  -2  937.61    7.65   0
  -2   4   2  938.26   12.91   0
   1   4  -2  110.36    4.73   0
  -1   4   2  111.67    6.05   0
   1  -4  -2  110.97    5.30   0
   1   4  -2  114.20    4.72   0
   0  -4  -2  415.44    7.06   0
   0   4   2  382.65    7.10   0
   0   4  -2  407.52    7.06   0
  -1   4  -2  589.33    8.66   0
   1  -4   2  588.47    8.53   0
  -1  -4  -2  591.54    7.18   0
   1   4   2  612.67    7.15   0
  -2  -4  -2   31.65    3.92   0
   2  -4   2   27.62    4.96   0
   2   4   2   29.37    2.77   0
  -2   4  -2   27.64    5.26   0
   3   4   2  708.38    6.81   0
  -3   4  -2  723.56   14.84   0
  -3   4  -2  670.93   13.94   0
  -3  -4  -2  692.37    6.82   0
  -4  -4  -2  233.93    4.80   0
   4   4   2  229.13    4.04   0
  -5  -4  -2  524.82    6.19   0
   5   4   2  490.85    5.91   0
   6   4   2   63.36    3.99   0
   7   4   2   46.50    3.88   0
   7   4   2   43.59    4.12   0
   8   4   2   26.26    4.13   0
   8   4   2   27.37    4.20   0
   9   4   2   45.09    4.92   0
   9   4   2   47.28    4.89   0
   9   5  -2   -0.25    4.58   0
   9   5  -2    6.54    4.47   0
   8   5  -2    0.98    3.96   0
   8   5  -2   -2.03    4.06   0
   7   5  -2   -3.61    3.54   0
   7   5  -2    3.24    3.47   0
   6   5  -2    2.83    3.46   0
   6   5  -2    0.05    3.49   0
   5   5  -2  217.26    4.45   0
   5   5  -2  217.77    4.51   0
   4   5  -2   41.43    3.61   0
   4   5  -2   40.31    2.73   0
  -3   5   2  219.42    9.04   0
   3   5  -2  214.94    3.94   0
  -3   5   2  208.55    8.32   0
   3   5  -2  218.98    4.75   0
   2  -5  -2  828.84    9.83   0
  -2   5   2  831.12   10.18   0
   2   5  -2  839.62    7.21   0
   2   5  -2  834.81    6.76   0
   1  -5  -2  859.74    8.85   0
  -1   5   2  830.35    8.79   0
   1   5  -2  844.30    7.67   0
   1   5  -2  892.29    7.68   0
   0   5   2    9.23    3.64   0
   0   5  -2    6.05    2.51   0
   0   5  -2    4.21    3.87   0
   0  -5  -2    8.15    3.68   0
   1   5   2   12.07    3.57   0
  -1  -5  -2    9.76    2.58   0
  -1   5  -2   12.02    3.57   0
  -1   5  -2    7.74    3.65   0
  -2   5  -2  115.32    4.77   0
   2   5   2  111.37    4.12   0
  -2   5  -2  112.29    5.68   0
  -2  -5  -2  112.56    4.33   0
   3   5   2  511.56    5.92   0
  -3  -5  -2  522.14    5.35   0
  -3   5  -2  522.69   11.14   0
  -3   5  -2  509.12   10.20   0
  -4  -5  -2  180.12    3.56   0
   4   5   2  187.69    4.32   0
   5   5   2  338.85    4.53   0
  -5  -5  -2  349.27    5.17   0
   6   5   2   15.61    3.85   0
   6   5   2    9.55    3.47   0
   7   5   2    4.85    3.64   0
   7   5   2    5.38    3.70   0
   8   5   2   -2.88    4.09   0
   8   5   2    0.47    4.15   0
   9   5   2    5.33    4.40   0
   9   5   2    4.15    4.47   0
   9   6  -2   39.35    4.81   0
   9   6  -2   56.39    4.87   0
   8   6  -2    9.29    4.15   0
   8   6  -2   11.83    4.12   0
   7   6  -2   46.44    3.96   0
   7   6  -2   46.86    3.91   0
   6   6  -2   29.59    2.85   0
   6   6  -2   33.41    3.57   0
   5   6  -2  376.67    5.26   0
   5   6  -2  366.16    5.15   0
   4   6  -2  152.54    4.34   0
   4   6  -2  151.20    4.25   0
   3   6  -2  746.57    5.94   0
  -3   6   2  775.61   11.33   0
  -3   6   2  796.13   12.20   0
   3   6  -2  773.65    6.59   0
   2  -6  -2   46.06    3.98   0
   2   6  -2   42.80    3.66   0
  -2   6   2   47.56    4.83   0
   2   6  -2   43.70    3.75   0
   1  -6  -2  216.56    5.21   0
   1   6  -2  207.67    4.71   0
   1   6  -2  215.72    3.93   0
  -1   6   2  209.43    5.13   0
   0   6  -2  316.25    5.46   0
   0   6   2  324.27    4.83   0
   0  -6  -2  322.36    5.49   0
   0   6  -2  330.23    5.44   0
  -1   6  -2  164.92    4.83   0
   1   6   2  168.99    3.71   0
  -1  -6  -2  173.84    4.47   0
  -1   6  -2  161.85    4.69   0
  -2   6  -2   18.96    4.53   0
   2   6   2   17.75    2.57   0
  -2   6  -2   20.94    3.78   0
  -2  -6  -2   19.60    3.44   0
   3   6   2  252.40    4.55   0
  -3   6  -2  248.29    8.23   0
  -3   6  -2  254.83    7.15   0
  -3  -6  -2  265.94    4.68   0
   4   6   2   34.37    3.77   0
  -4  -6  -2   34.64    3.84   0
   5   6   2  518.04    5.67   0
  -5  -6  -2  544.63    6.01   0
   6   6   2   33.01    3.52   0
   6   6   2   34.74    3.71   0
   7   6   2   57.83    3.95   0
   7   6   2   55.55    4.09   0
   8   6   2   14.85    4.21   0
   8   6   2   10.90    4.12   0
   9   6   2   26.46    4.79   0
   9   6   2   35.72    4.71   0
   8   7  -2    7.61    4.17   0
   8   7  -2    7.50    4.02   0
   7   7  -2    3.96    3.88   0
   7   7  -2    0.94    3.84   0
   6   7  -2    3.40    3.29   0
   6   7  -2    6.62    3.72   0
   5   7  -2   43.17    3.66   0
   5   7  -2   42.79    3.57   0
   4   7  -2   10.79    2.57   0
   4   7  -2   12.67    3.51   0
  -3   7   2  273.58    7.17   0
   3   7  -2  264.56    3.92   0
  -3   7   2  255.00    6.92   0
   3   7  -2  260.69    4.62   0
   2   7  -2   32.48    3.33   0
   2  -7  -2   30.11    3.60   0
  -2   7   2   29.70    3.57   0
   2   7  -2   29.41    2.45   0
   1   7  -2  754.67    6.21   0
   1   7  -2  797.26    6.39   0
  -1   7   2  782.40    7.57   0
   1  -7  -2  806.72    7.79   0
   0  -7  -2   91.50    4.19   0
   0   7  -2   87.45    4.07   0
   0   7  -2   85.99    4.20   0
   0   7   2   80.91    4.18   0
  -1   7  -2 1432.30    9.73   0
  -1  -7  -2 1418.94    8.35   0
  -1   7  -2 1356.83    9.56   0
   1   7   2 1447.29    8.72   0
  -2   7  -2    5.79    3.41   0
   2   7   2    6.69    3.16   0
  -2   7  -2    7.73    3.29   0
  -2  -7  -2    5.00    3.13   0
  -3  -7  -2  181.13    4.27   0
  -3   7  -2  166.83    5.68   0
   3   7   2  160.07    4.14   0
  -3   7  -2  171.23    6.00   0
  -4   7  -2   93.82    8.98   0
   4   7   2   87.66    4.04   0
  -4   7  -2   92.45    8.03   0
  -4  -7  -2  102.10    4.05   0
   5   7   2    2.30    2.35   0
   6   7   2    1.32    3.38   0
   6   7   2    0.56    3.27   0
   7   7   2    3.05    2.69   0
   7   7   2    5.74    2.70   0
   8   7   2   -0.53    4.15   0
   8   7   2   -3.81    4.12   0
   8   8  -2    6.73    4.28   0
   8   8  -2    4.45    4.28   0
   7   8  -2  145.14    4.36   0
   7   8  -2  149.79    4.54   0
   6   8  -2   34.19    3.69   0
   6   8  -2   36.90    3.81   0
   5   8  -2  151.59    4.32   0
   5   8  -2  141.98    4.27   0
  -4   8   2    6.10    6.79   0
   4   8  -2    9.35    3.37   0
   4   8  -2   10.93    3.40   0
  -4   8   2    4.48    6.83   0
   3   8  -2  118.00    3.94   0
  -3   8   2  114.68    4.73   0
  -3   8   2  116.72    5.60   0
   3   8  -2  120.67    4.09   0
   2   8  -2    0.47    2.38   0
  -2   8   2    2.98    3.43   0
   2   8  -2    2.39    3.38   0
   1   8  -2  189.49    3.70   0
   1  -8  -2  188.42    4.60   0
   1   8  -2  168.79    3.56   0
  -1   8   2  178.19    4.50   0
   0  -8  -2   69.34    3.76   0
   0   8  -2   63.27    3.93   0
   0   8   2   64.74    3.75   0
   0   8  -2   68.94    3.85   0
  -1   8  -2    4.60    3.25   0
  -1   8  -2    9.23    3.49   0
   1   8   2    5.34    2.49   0
  -1  -8  -2    5.47    2.61   0
   2   8   2   -0.79    3.40   0
  -2   8  -2    1.85    4.32   0
  -2  -8  -2    0.33    3.40   0
  -2   8  -2    3.99    3.74   0
  -3  -8  -2   97.91    3.93   0
  -3   8  -2  103.02    4.50   0
  -3   8  -2   96.87    5.45   0
   3   8   2   97.82    3.95   0
  -4   8  -2   30.18    6.97   0
  -4   8  -2   32.57    6.37   0
   4   8   2   32.65    3.52   0
  -4  -8  -2   30.06    2.46   0
   5   8   2  110.67    3.25   0
   6   8   2   15.31    2.70   0
   6   8   2   11.50    3.84   0
   7   8   2  156.06    4.86   0
   7   8   2  164.47    4.45   0
   8   8   2    0.96    4.27   0
   8   8   2    6.17    4.27   0
   8   9  -2    4.71    4.36   0
   8   9  -2    2.68    4.40   0
   7   9  -2    1.22    3.90   0
   7   9  -2    4.49    3.72   0
   6   9  -2    0.51    3.79   0
   6   9  -2    0.76    3.73   0
   5   9  -2   55.17    3.94   0
   5   9  -2   51.07    3.91   0
   4   9  -2    8.21    3.28   0
   4   9  -2    7.19    3.49   0
  -4   9   2    6.57    5.40   0
  -4   9   2    7.31    5.72   0
  -3   9   2  165.66    5.83   0
   3   9  -2  148.77    3.90   0
   3   9  -2  160.03    4.18   0
  -3   9   2  160.02    5.19   0
   2   9  -2   78.11    3.77   0
   2   9  -2   78.62    3.06   0
  -2   9   2   79.13    4.23   0
  -2   9   2   77.75    4.19   0
   1  -9  -2  170.50    4.66   0
  -1   9   2  166.54    3.80   0
   1   9  -2  171.51    3.65   0
   1   9  -2  174.91    4.44   0
   0   9  -2  210.07    4.48   0
   0   9  -2  200.21    4.53   0
   0  -9  -2  206.18    4.43   0
   0   9   2  201.33    4.45   0
   1   9   2  673.77    5.72   0
  -1   9  -2  674.34    6.82   0
  -1   9  -2  670.65    6.89   0
  -1  -9  -2  701.08    6.51   0
   2   9   2   87.92    3.85   0
  -2   9  -2   88.16    4.46   0
  -2   9  -2   90.86    4.32   0
  -2  -9  -2   88.57    3.90   0
  -3   9  -2  119.83    5.25   0
  -3  -9  -2  128.23    3.91   0
  -3   9  -2  123.61    5.46   0
   3   9   2  133.87    3.75   0
  -4   9  -2  103.40    6.38   0
  -4   9  -2  103.64    6.86   0
   4   9   2  105.28    3.11   0
   5   9   2   54.88    3.91   0
   5   9   2   60.17    3.92   0
   6   9   2    8.94    4.01   0
   6   9   2    8.13    3.79   0
   7   9   2    0.79    4.03   0
   7   9   2    1.60    3.87   0
   8   9   2    6.20    4.44   0
   8   9   2    3.81    4.50   0
   7  10  -2   12.43    4.23   0
   7  10  -2   13.17    2.98   0
   6  10  -2   17.61    3.88   0
   6  10  -2   20.56    4.03   0
   5  10  -2   48.32    2.79   0
   5  10  -2   37.16    2.95   0
   4  10  -2   37.10    3.71   0
   4  10  -2   41.54    2.75   0
  -4  10   2   38.47    5.48   0
  -4  10   2   36.91    5.38   0
   3  10  -2   33.31    3.57   0
   3  10  -2   31.41    3.62   0
  -3  10   2   30.56    3.88   0
  -3  10   2   30.83    4.73   0
   2  10  -2    1.50    2.30   0
   2  10  -2    0.98    3.40   0
  -2  10   2   -0.31    3.59   0
  -2  10   2    4.13    3.46   0
   1  10  -2   87.35    4.13   0
   1  10  -2   81.59    4.06   0
  -1  10   2   80.54    3.92   0
   0  10  -2   36.71    3.63   0
   0  10  -2   37.60    3.79   0
   0  10   2   37.50    3.45   0
   1  10   2   74.08    3.07   0
  -1 -10  -2   81.37    3.85   0
  -1  10  -2   73.54    3.86   0
  -1  10  -2   72.75    4.03   0
  -2  10  -2   11.63    3.75   0
  -2 -10  -2   12.38    3.37   0
   2  10   2   11.55    3.41   0
  -2  10  -2    8.70    3.56   0
  -3  10  -2  133.24    5.63   0
   3  10   2  138.19    4.02   0
  -3  10  -2  139.51    5.53   0
   4  10   2   27.31    3.54   0
  -4  10  -2   25.55    5.52   0
  -4  10  -2   28.27    5.29   0
   5  10   2   23.64    2.77   0
   5  10   2   17.35    2.72   0
   6  10   2   10.26    3.90   0
   6  10   2   10.68    2.93   0
   7  10   2   20.77    4.33   0
   7  10   2   15.65    4.08   0
   7  11  -2    1.78    2.92   0
   7  11  -2    2.42    4.33   0
   6  11  -2    7.35    4.08   0
   6  11  -2    6.80    2.85   0
   5  11  -2    6.42    4.01   0
   5  11  -2    5.31    2.65   0
  -4  11   2   45.79    6.48   0
   4  11  -2   40.33    3.70   0
   4  11  -2   39.60    3.80   0
  -4  11   2   43.37    5.61   0
  -3  11   2   59.54    4.34   0
  -3  11   2   61.21    4.31   0
   3  11  -2   61.98    3.83   0
   3  11  -2   50.63    3.74   0
   2  11  -2   79.34    3.78   0
   2  11  -2   80.12    4.02   0
  -2  11   2   75.21    4.21   0
  -2  11   2   74.97    4.20   0
   1  11  -2  112.51    4.14   0
  -1  11   2  116.35    4.22   0
  -1  11   2  116.40    3.41   0
   1  11  -2  114.71    3.88   0
   0  11  -2   24.54    3.52   0
   0  11   2   17.37    2.61   0
   0  11   2   21.95    2.56   0
   0  11  -2   28.34    3.45   0
   1  11   2   53.77    3.66   0
  -1  11  -2   60.16    3.93   0
  -1  11  -2   60.46    3.75   0
  -2  11  -2  163.91    4.68   0
   2  11   2  161.12    3.50   0
  -2  11  -2  165.34    4.69   0
  -3  11  -2   54.21    4.37   0
  -3  11  -2   50.66    4.13   0
   3  11   2   56.49    3.84   0
   3  11   2   51.77    2.71   0
   4  11   2   43.09    3.84   0
   4  11   2   40.61    3.76   0
  -4  11  -2   36.17    5.47   0
  -4  11  -2   37.24    5.31   0
   5  11   2   24.00    3.75   0
   5  11   2   21.44    3.82   0
   6  11   2   26.56    4.36   0
   6  11   2   17.66    4.30   0
   7  11   2    5.09    4.52   0
   7  11   2    4.56    3.21   0
   6  12  -2   24.98    3.30   0
   6  12  -2   24.24    4.36   0
   5  12  -2   16.46    2.99   0
   5  12  -2   15.96    3.05   0
  -4  12   2   57.10    5.65   0
   4  12  -2   45.15    3.98   0
   4  12  -2   62.40    3.90   0
  -4  12   2   53.84    5.53   0
  -3  12   2    3.73    4.64   0
   3  12  -2   10.41    3.39   0
  -3  12   2    1.80    4.84   0
   3  12  -2    7.00    2.56   0
   2  12  -2   41.47    3.79   0
  -2  12   2   40.75    3.97   0
  -2  12   2   43.70    4.00   0
   2  12  -2   43.82    2.85   0
  -1  12   2   21.70    3.65   0
   1  12  -2   28.47    2.89   0
   1  12  -2   27.33    3.64   0
  -1  12   2   29.89    3.71   0
   0  12   2    0.32    3.31   0
   0  12   2    1.77    3.40   0
   0  12  -2   -1.70    3.22   0
   0  12  -2    1.85    3.30   0
   1  12   2    7.94    3.60   0
   1  12   2   -1.14    3.76   0
  -1  12  -2   -1.65    3.81   0
  -1  12  -2    3.01    3.47   0
   2  12   2   29.60    3.64   0
  -2  12  -2   31.53    3.94   0
  -2  12  -2   29.81    3.88   0
   2  12   2   37.03    3.70   0
   3  12   2    4.02    3.63   0
   3  12   2   11.42    2.69   0
  -3  12  -2    4.40    4.71   0
  -3  12  -2    4.48    3.86   0
   4  12   2   60.32    3.95   0
  -4  12  -2   51.49    5.49   0
   4  12   2   54.97    3.07   0
  -4  12  -2   51.49    5.31   0
   5  12   2   17.85    3.96   0
   5  12   2   17.30    3.74   0
   6  12   2   26.28    3.16   0
   6  12   2   23.36    3.18   0
   6  13  -2    1.57    3.14   0
   6  13  -2    3.92    4.34   0
   5  13  -2   11.51    3.86   0
   5  13  -2    1.94    4.08   0
   4  13  -2   17.64    2.85   0
   4  13  -2   27.38    3.94   0
  -4  13   2   18.58    5.33   0
  -4  13   2   20.82    5.53   0
   3  13  -2   -5.09    3.60   0
  -3  13   2    3.26    3.98   0
  -3  13   2    1.83    4.93   0
   3  13  -2    6.09    3.70   0
  -2  13   2  101.52    4.42   0
   2  13  -2   96.45    4.21   0
   2  13  -2  108.65    4.22   0
  -2  13   2  104.06    4.37   0
   1  13  -2   -1.76    3.73   0
   1  13  -2    3.72    3.75   0
  -1  13   2    0.93    3.57   0
  -1  13   2    1.98    3.65   0
   0  13  -2  133.06    4.51   0
   0  13   2  134.89    4.40   0
   0  13  -2  138.15    4.45   0
   0  13   2  132.12    4.45   0
   1  13   2    0.60    2.66   0
   1  13   2   -0.26    3.76   0
  -1  13  -2   -0.08    3.77   0
  -1  13  -2    3.91    3.62   0
   2  13   2   96.56    4.19   0
  -2  13  -2   97.10    4.71   0
   2  13   2   97.41    4.36   0
  -2  13  -2   93.48    4.29   0
  -3  13  -2   17.71    4.07   0
   3  13   2   17.83    4.07   0
  -3  13  -2   17.26    5.09   0
   3  13   2   14.11    2.66   0
   4  13   2    8.15    2.73   0
  -4  13  -2    6.33    5.15   0
  -4  13  -2   -1.54    5.45   0
   4  13   2   11.53    3.89   0
   5  13   2    2.04    4.00   0
   5  13   2    2.39    3.98   0
  -5  13  -2    0.72    9.19   0
  -5  13  -2   -1.49   10.15   0
   6  13   2    3.89    4.46   0
   6  13   2    0.36    4.43   0
  -5  14   2    0.02   11.29   0
   5  14  -2    1.42    4.27   0
   5  14  -2    1.79    4.32   0
  -5  14   2    2.38   10.72   0
   4  14  -2   18.83    4.11   0
   4  14  -2   27.64    4.16   0
  -4  14   2   19.94    5.71   0
  -4  14   2   22.10    5.86   0
   3  14  -2    4.65    2.68   0
  -3  14   2    2.47    4.15   0
   3  14  -2   -1.15    2.86   0
  -3  14   2    5.00    5.11   0
   2  14  -2   14.94    2.87   0
  -2  14   2   14.25    4.10   0
  -2  14   2   13.63    4.00   0
   2  14  -2   14.29    3.91   0
   1  14  -2    7.68    2.79   0
  -1  14   2   16.67    3.80   0
   1  14  -2   11.76    3.88   0
  -1  14   2   10.16    3.95   0
   0  14  -2   -1.56    3.87   0
   0  14   2    0.51    3.95   0
   0  14   2   -4.37    3.82   0
   0  14  -2    4.37    2.82   0
  -1  14  -2    6.68    3.74   0
   1  14   2    6.13    2.70   0
   1  14   2    2.36    3.73   0
  -1  14  -2    1.39    2.63   0
  -2  14  -2   15.00    4.08   0
   2  14   2    2.49    3.94   0
  -2  14  -2    9.42    3.87   0
   2  14   2    7.89    2.84   0
   3  14   2    0.78    3.90   0
  -3  14  -2    0.64    5.17   0
  -3  14  -2    2.84    4.04   0
   3  14   2    3.75    3.89   0
  -4  14  -2   17.60    5.59   0
   4  14   2   14.83    4.09   0
   4  14   2    7.76    4.14   0
  -4  14  -2    9.57    6.03   0
   5  14   2    2.51    3.02   0
  -5  14  -2   -0.11    9.38   0
   5  14   2   -1.01    3.01   0
  -5  14  -2    3.81    9.10   0
  -4  15   2    7.20    5.96   0
   4  15  -2    9.46    4.08   0
  -4  15   2    8.69    6.02   0
   4  15  -2    3.54    2.91   0
   3  15  -2    4.72    4.26   0
  -3  15   2   -1.78    4.52   0
   3  15  -2   -1.34    2.86   0
  -3  15   2    1.54    4.55   0
   2  15  -2   11.36    4.08   0
  -2  15   2   12.56    4.16   0
   2  15  -2   10.57    2.98   0
  -2  15   2   14.17    4.12   0
   1  15  -2   -3.98    4.08   0
  -1  15   2    0.19    4.06   0
  -1  15   2   -1.34    4.02   0
   1  15  -2    0.27    2.97   0
   0  15   2   62.92    4.40   0
   0  15   2   66.29    4.45   0
   0  15  -2   47.76    4.38   0
   0  15  -2   71.07    4.39   0
  -1  15  -2    4.22    3.91   0
   1  15   2    3.02    2.91   0
  -1  15  -2    0.44    4.10   0
   1  15   2    1.47    4.05   0
  -2  15  -2   12.02    4.31   0
  -2  15  -2   12.89    4.10   0
   2  15   2   13.25    4.11   0
   2  15   2    2.72    2.88   0
   3  15   2   -4.14    4.14   0
  -3  15  -2    0.48    4.51   0
   3  15   2    2.87    3.05   0
  -3  15  -2    0.21    4.58   0
  -4  15  -2   10.89    6.17   0
  -4  15  -2   13.72    6.03   0
   4  15   2   19.17    4.40   0
   4  15   2   20.02    3.27   0
   3  16  -2    5.80    3.13   0
  -3  16   2   -1.29    4.81   0
  -3  16   2    3.39    6.16   0
   3  16  -2    2.22    4.47   0
   2  16  -2    7.69    4.16   0
   2  16  -2    1.95    4.38   0
  -2  16   2    6.37    4.49   0
  -2  16   2   -0.80    4.48   0
   1  16  -2    2.04    4.20   0
  -1  16   2    2.51    3.04   0
  -1  16   2    3.60    4.20   0
   1  16  -2    0.97    3.13   0
   0  16   2    3.80    4.19   0
   0  16  -2   -0.95    4.37   0
   0  16   2    0.55    2.96   0
   0  16  -2    2.58    2.90   0
  -1  16  -2    3.62    4.26   0
   1  16   2    6.17    4.30   0
  -1  16  -2    3.78    4.28   0
   1  16   2    3.34    4.30   0
   2  16   2    4.23    4.27   0
  -2  16  -2    3.05    4.51   0
   2  16   2    5.50    4.46   0
  -2  16  -2    7.49    4.52   0
  -3  16  -2    0.87    4.72   0
  -3  16  -2    4.18    6.25   0
   3  16   2    3.62    4.48   0
   3  16   2    7.12    4.32   0
   9   0  -3   11.29    6.55   0
   9   0  -3   18.17    6.55   0
   7   0  -3  362.80    7.42   0
   7   0  -3  373.38    6.80   0
   5   0  -3   63.79    3.97   0
   5   0  -3   62.77    4.14   0
   3   0  -3   54.01    4.41   0
  -3   0   3   51.32    4.26   0
  -1   0   3 1823.04   17.50   0
   1   0  -3 1807.47   16.98   0
   1   0   3 9680.28   36.29   0
  -1   0  -3 9640.90   35.90   0
   3   0   3 6279.24   25.54   0
  -3   0  -3 5995.54   24.73   0
  -5   0  -3   14.28    4.19   0
   5   0   3   16.48    3.75   0
   7   0   3  274.43    6.53   0
   7   0   3  288.95    6.99   0
   9   0   3    2.42    6.34   0
   9   0   3    1.56    5.53   0
   9   1  -3    5.45    5.45   0
   9   1  -3    3.91    5.56   0
   8   1  -3    4.03    4.93   0
   8   1  -3    2.68    3.94   0
   8  -1  -3    0.45    6.55   0
   8  -1  -3    1.94    6.47   0
   7  -1  -3  262.63    7.63   0
   7   1  -3  258.18    6.46   0
   7  -1  -3  262.30    7.45   0
   7   1  -3  277.74    5.72   0
   6   1  -3    6.29    3.74   0
   6   1  -3    9.29    3.58   0
   6  -1  -3    8.26    4.57   0
   6  -1  -3    5.41    4.96   0
   5  -1  -3   89.37    5.65   0
   5   1  -3   93.26    4.37   0
   5   1  -3   93.33    5.04   0
   5  -1  -3   92.45    5.39   0
   4  -1  -3  455.90    8.58   0
   4   1  -3  459.31    6.49   0
   4   1  -3  441.04    6.51   0
   4  -1  -3  475.07    8.63   0
   3   1  -3  271.98    5.70   0
   3  -1  -3  266.72    7.49   0
  -3   1   3  270.04    7.38   0
  -2  -1   3  397.01    6.66   0
   2   1  -3  421.32    7.53   0
   2  -1  -3  424.99    9.95   0
  -2   1   3  413.60    9.85   0
  -1  -1   3  806.13   10.29   0
   1   1  -3  860.46   11.32   0
  -1   1   3  796.17   12.49   0
   1  -1  -3  846.35   12.77   0
   0   1   3  639.85   10.15   0
   0   1  -3  599.60    9.64   0
   0  -1  -3  710.27   11.17   0
   0  -1   3  623.15   10.71   0
   1  -1   3 1385.56   15.31   0
  -1   1  -3 1428.62   15.42   0
   1   1   3 1408.27   13.22   0
  -1  -1  -3 1389.53   13.21   0
   2   1   3  104.24    5.29   0
   2  -1   3  100.48    7.35   0
  -2   1  -3  106.18    6.92   0
  -2  -1  -3  107.85    5.13   0
  -3   1  -3   33.75    4.97   0
  -3  -1  -3   33.40    3.84   0
   3  -1   3   31.51    5.35   0
   3   1   3   32.83    3.87   0
   4  -1   3   77.16    5.52   0
   4   1   3   76.91    4.06   0
  -4  -1  -3   80.07    4.10   0
  -4   1  -3   78.76    5.18   0
   5   1   3   17.19    4.56   0
  -5   1  -3   13.34    4.46   0
  -5  -1  -3    9.26    4.33   0
   5  -1   3   10.83    4.94   0
   6  -1   3    8.75    4.81   0
   6  -1   3    9.50    4.49   0
   6   1   3   12.07    3.78   0
  -6  -1  -3    6.81    3.58   0
   7  -1   3   47.41    5.77   0
   7   1   3   47.00    4.23   0
   7   1   3   44.04    4.81   0
   7  -1   3   48.55    5.53   0
   8  -1   3   19.37    6.05   0
   8  -1   3   19.11    6.03   0
   8   1   3   18.01    5.07   0
   8   1   3   19.81    4.90   0
   9   1   3   22.68    5.71   0
   9   1   3   25.48    4.86   0
   9   2  -3   74.16    5.14   0
   9   2  -3   53.19    6.16   0
   8   2  -3   11.12    4.08   0
   8   2  -3   10.01    4.00   0
   7   2  -3   41.56    3.97   0
   7   2  -3   41.52    4.76   0
   6   2  -3   58.15    3.84   0
   6  -2  -3   58.94    7.01   0
   6  -2  -3   58.49    7.64   0
   6   2  -3   58.81    3.93   0
   5   2  -3   41.15    3.71   0
   5   2  -3   42.44    3.92   0
   5  -2  -3   43.41    6.47   0
   5  -2  -3   42.59    5.49   0
   4  -2  -3    1.14    5.02   0
   4   2  -3    3.26    3.47   0
   4  -2  -3    2.05    5.70   0
   4   2  -3    4.13    3.34   0
   3   2  -3    1.00    3.59   0
   3   2  -3    3.52    3.76   0
  -3   2   3    1.85    4.31   0
   3  -2  -3    3.34    4.63   0
  -2  -2   3    5.19    4.02   0
   2  -2  -3    5.04    5.70   0
  -2   2   3    5.95    5.80   0
   2   2  -3    6.19    4.14   0
   1  -2  -3  283.46    8.35   0
  -1  -2   3  258.63    5.69   0
  -1   2   3  272.77    8.50   0
   1   2  -3  270.02    5.77   0
   0  -2  -3  358.76    8.21   0
   0   2  -3  317.57    7.95   0
   0  -2   3  338.60    7.91   0
   0   2   3  361.20    7.37   0
   1  -2   3 3128.93   20.84   0
  -1  -2  -3 3262.96   17.18   0
   1   2   3 3243.79   17.04   0
  -1   2  -3 3267.11   21.51   0
  -2   2  -3  253.59    7.87   0
  -2  -2  -3  261.51    5.82   0
   2  -2   3  247.01    8.17   0
   2   2   3  248.22    5.82   0
  -3  -2  -3 1359.20    9.84   0
   3  -2   3 1332.83   14.53   0
   3   2   3 1314.38    9.41   0
  -3   2  -3 1340.61   14.80   0
  -4  -2  -3    3.39    3.32   0
   4  -2   3    1.08    4.81   0
  -4   2  -3    0.38    4.36   0
   4   2   3    1.53    3.52   0
   5   2   3  347.03    5.55   0
  -5  -2  -3  358.78    5.60   0
   5  -2   3  348.26    8.76   0
  -5   2  -3  379.00    8.82   0
   6   2   3  191.69    4.91   0
   6  -2   3  197.95    8.41   0
  -6  -2  -3  221.62    4.89   0
   6  -2   3  200.25    7.59   0
   7  -2   3   22.99    6.69   0
   7   2   3   20.87    3.74   0
   7   2   3   18.06    4.74   0
   7  -2   3   20.71    7.21   0
   8   2   3   11.17    4.87   0
   8   2   3    5.07    4.19   0
   9   2   3   14.96    5.56   0
   9   2   3   12.43    4.89   0
   9   3  -3   12.00    4.69   0
   9   3  -3   12.06    5.61   0
   8   3  -3    3.39    4.06   0
   8   3  -3    9.43    3.95   0
   7   3  -3    6.96    3.59   0
   7   3  -3    7.98    3.72   0
   6   3  -3  148.71    4.45   0
   6   3  -3  158.04    4.50   0
   5   3  -3  412.49    5.80   0
   5   3  -3  408.01    5.06   0
   4   3  -3 1533.72    9.58   0
   4   3  -3 1496.87    8.90   0
   3   3  -3  707.84    7.18   0
   3  -3  -3  743.49   13.76   0
   3   3  -3  636.82    6.33   0
  -3   3   3  706.05   14.05   0
   2  -3  -3   55.82    5.74   0
   2   3  -3   51.00    4.15   0
  -2   3   3   52.48    6.31   0
   1  -3  -3    6.45    4.54   0
  -1  -3   3    4.63    4.00   0
   1   3  -3    6.07    4.10   0
  -1   3   3    6.02    4.82   0
   0  -3  -3   19.74    4.64   0
   0   3   3   20.71    4.95   0
   0   3  -3   14.82    4.96   0
   0  -3   3   20.54    5.06   0
  -1   3  -3   65.28    5.40   0
   1  -3   3   66.44    5.25   0
  -1  -3  -3   69.28    4.32   0
   1   3   3   68.03    4.43   0
   2  -3   3  224.33    7.48   0
  -2   3  -3  220.05    7.03   0
  -2  -3  -3  220.83    4.44   0
   2   3   3  213.72    5.15   0
  -3   3  -3    7.70    4.97   0
   3  -3   3    7.39    5.37   0
   3   3   3    8.62    3.56   0
  -3  -3  -3   11.17    3.55   0
  -4   3  -3   16.84    6.02   0
   4  -3   3   15.00    6.34   0
  -4  -3  -3   14.49    3.45   0
   4   3   3   17.01    3.65   0
   5  -3   3   11.56    7.03   0
  -5  -3  -3   13.31    3.66   0
   5   3   3   12.11    3.75   0
   6   3   3   30.77    3.82   0
  -6  -3  -3   25.99    3.76   0
   7   3   3   20.42    3.79   0
   7   3   3   19.05    3.70   0
   8   3   3   44.96    5.29   0
   8   3   3   46.75    4.31   0
   9   3   3   20.52    4.83   0
   9   3   3   23.52    4.70   0
   9   4  -3   44.53    4.95   0
   9   4  -3   42.04    4.69   0
   8   4  -3   41.10    4.28   0
   8   4  -3   43.69    4.19   0
   7   4  -3    9.47    3.69   0
   7   4  -3    7.75    3.75   0
   6   4  -3   54.74    3.84   0
   6   4  -3   45.09    3.78   0
   5   4  -3  148.52    4.17   0
   5   4  -3  140.37    4.22   0
   4   4  -3   12.08    3.48   0
   4   4  -3   12.55    3.32   0
   3   4  -3   24.64    3.81   0
   3   4  -3   26.49    3.78   0
  -3   4   3   26.85    7.13   0
   3  -4  -3   28.99    5.87   0
   2  -4  -3  645.67    9.98   0
   2   4  -3  651.64    6.91   0
   2   4  -3  646.53    6.40   0
  -2   4   3  669.63   10.01   0
  -1  -4   3  149.33    4.78   0
   1   4  -3  155.37    4.90   0
  -1   4   3  154.89    5.54   0
   1  -4  -3  157.60    5.26   0
   0  -4   3  661.82    8.04   0
   0  -4  -3  657.49    7.53   0
   0   4   3  644.00    8.30   0
   0   4  -3  648.92    7.39   0
   1   4   3  467.52    5.95   0
  -1  -4  -3  465.27    5.87   0
   1  -4   3  438.47    7.25   0
  -1   4  -3  455.08    7.37   0
   2   4   3 1470.45    9.41   0
  -2   4  -3 1479.78   13.55   0
   2  -4   3 1530.11   13.57   0
  -2  -4  -3 1521.49    9.62   0
   3   4   3  148.60    4.35   0
   3  -4   3  143.01    6.67   0
  -3  -4  -3  154.48    4.53   0
  -3   4  -3  152.33    7.89   0
  -4   4  -3  299.30   13.10   0
   4  -4   3  267.33   12.22   0
  -4  -4  -3  289.60    4.93   0
   4   4   3  285.15    4.28   0
   5   4   3 1095.31    7.76   0
  -5  -4  -3 1180.64    8.09   0
   6   4   3  255.68    5.03   0
  -6  -4  -3  294.23    5.14   0
   7   4   3    2.63    3.81   0
   7   4   3    3.90    3.69   0
   8   4   3    2.63    4.03   0
   8   4   3    3.29    3.65   0
   9   4   3    5.16    4.52   0
   9   4   3    3.94    4.29   0
   9   5  -3    2.18    4.46   0
   9   5  -3    2.94    4.54   0
   8   5  -3   29.13    4.24   0
   8   5  -3   24.48    4.20   0
   7   5  -3    4.73    3.75   0
   7   5  -3    3.64    2.58   0
   6   5  -3   52.06    3.76   0
   6   5  -3   46.51    3.92   0
   5   5  -3  106.80    3.89   0
   5   5  -3  107.97    4.09   0
   4   5  -3  512.34    5.71   0
   4   5  -3  509.58    5.68   0
   3   5  -3  136.59    4.42   0
   3  -5  -3  140.31    6.82   0
  -3   5   3  145.41    7.17   0
   3   5  -3  137.38    4.31   0
  -2   5   3 2973.69   17.68   0
   2  -5  -3 3099.63   17.87   0
   2   5  -3 2947.55   12.20   0
   2   5  -3 3062.04   12.37   0
   1   5  -3   19.30    3.65   0
   1   5  -3   23.77    3.70   0
  -1   5   3   23.42    3.85   0
   1  -5  -3   18.72    2.77   0
   0  -5  -3  958.57    8.40   0
   0   5  -3  906.57    7.84   0
   0   5   3  925.89    8.56   0
  -1  -5  -3   39.13    3.06   0
  -1   5  -3   40.85    4.02   0
   1   5   3   39.07    2.73   0
   1  -5   3   38.26    3.83   0
  -2   5  -3  107.70    5.71   0
  -2  -5  -3  112.36    4.04   0
   2   5   3  103.43    3.34   0
   2  -5   3  107.93    4.67   0
   3   5   3   -1.51    3.61   0
  -3  -5  -3    0.24    3.46   0
  -3   5  -3    0.06    4.98   0
  -4   5  -3   62.61    8.98   0
  -4  -5  -3   63.47    2.80   0
   4   5   3   61.17    3.65   0
  -4   5  -3   63.51    9.46   0
   5   5   3   21.24    3.49   0
  -5  -5  -3   26.32    3.54   0
  -6  -5  -3   88.08    3.28   0
   6   5   3   82.41    4.22   0
   7   5   3   34.42    4.01   0
   7   5   3   36.04    3.97   0
   8   5   3   25.51    4.30   0
   8   5   3   27.94    4.17   0
   9   5   3    4.51    4.65   0
   9   5   3    1.10    4.47   0
   9   6  -3    2.78    4.53   0
   9   6  -3    2.34    4.62   0
   8   6  -3   38.60    4.41   0
   8   6  -3   34.39    4.46   0
   7   6  -3    7.59    2.62   0
   7   6  -3    6.32    3.72   0
   6   6  -3   37.55    2.70   0
   6   6  -3   43.32    3.71   0
   5   6  -3   23.82    3.62   0
   5   6  -3   19.68    3.50   0
   4   6  -3   11.29    2.53   0
   4   6  -3   11.23    2.56   0
  -3   6   3   52.05    5.69   0
   3  -6  -3   55.54    5.17   0
   3   6  -3   43.79    3.56   0
   3   6  -3   50.84    3.66   0
   2  -6  -3  289.50    5.93   0
  -2   6   3  297.55    6.09   0
   2   6  -3  279.54    4.84   0
   2   6  -3  289.86    4.26   0
  -1   6   3  361.91    6.11   0
   1   6  -3  351.30    5.37   0
   1   6  -3  353.02    5.30   0
   1  -6  -3  365.05    6.08   0
   0   6  -3  241.12    4.99   0
   0  -6  -3  239.08    4.99   0
   0   6   3  224.50    4.88   0
   0   6  -3  237.02    5.07   0
   1   6   3  111.10    4.06   0
  -1   6  -3   97.63    4.39   0
  -1  -6  -3  109.83    4.06   0
  -1   6  -3  104.45    4.59   0
  -2   6  -3  512.52    7.43   0
  -2  -6  -3  527.58    5.23   0
  -2   6  -3  525.62    7.67   0
   2   6   3  494.07    5.16   0
   3   6   3    5.14    3.36   0
  -3   6  -3    7.43    4.53   0
  -3   6  -3    9.27    5.07   0
  -3  -6  -3    6.07    3.35   0
   4   6   3  787.62    6.56   0
  -4   6  -3  800.55   16.31   0
  -4  -6  -3  828.88    6.15   0
  -4   6  -3  796.05   15.34   0
   5   6   3   26.90    2.59   0
  -5  -6  -3   36.69    3.64   0
   6   6   3   85.30    3.98   0
   7   6   3   20.97    2.81   0
   7   6   3   20.21    3.80   0
   8   6   3   20.26    4.40   0
   8   6   3   14.80    3.16   0
   9   6   3   -0.04    4.58   0
   9   6   3    4.07    4.50   0
   8   7  -3   45.01    4.41   0
   8   7  -3   46.45    4.41   0
   7   7  -3    8.86    3.87   0
   7   7  -3   -1.53    3.87   0
   6   7  -3  244.84    4.66   0
   6   7  -3  230.03    4.72   0
   5   7  -3   14.47    2.50   0
   5   7  -3   17.92    3.43   0
  -4   7   3  298.10   11.64   0
  -4   7   3  280.70   10.97   0
   4   7  -3  283.69    4.21   0
   4   7  -3  277.26    4.85   0
   3   7  -3   16.17    3.58   0
   3  -7  -3   28.89    4.57   0
  -3   7   3   25.58    5.11   0
   3   7  -3   23.61    2.51   0
  -2   7   3  272.19    5.57   0
   2   7  -3  264.41    3.86   0
   2  -7  -3  291.95    5.54   0
   2   7  -3  278.04    4.65   0
   1   7  -3    9.03    3.22   0
   1  -7  -3    6.38    3.59   0
   1   7  -3    9.84    3.42   0
  -1   7   3    8.14    3.51   0
   0   7   3  552.15    6.31   0
   0   7  -3  535.89    6.31   0
   0  -7  -3  564.92    6.40   0
   0   7  -3  564.86    5.72   0
  -1   7  -3   17.70    3.72   0
   1   7   3   15.74    3.64   0
  -1  -7  -3   19.88    3.68   0
  -1   7  -3   17.57    3.72   0
  -2   7  -3   78.03    4.67   0
  -2   7  -3   78.76    4.33   0
   2   7   3   77.49    3.59   0
  -2  -7  -3   82.54    2.90   0
  -3   7  -3    4.55    4.17   0
  -3  -7  -3    8.79    3.49   0
  -3   7  -3    6.92    4.86   0
   3   7   3    6.92    3.22   0
  -4   7  -3    9.74    6.84   0
  -4  -7  -3    9.94    2.72   0
   4   7   3    8.41    2.47   0
  -4   7  -3   12.39    5.90   0
   5   7   3    3.90    3.36   0
  -5  -7  -3    5.33    3.40   0
   6   7   3   54.37    3.78   0
   7   7   3   12.96    3.97   0
   7   7   3   10.94    2.79   0
   8   7   3   24.46    4.40   0
   8   7   3   29.65    4.47   0
   8   8  -3   18.03    4.30   0
   8   8  -3   13.53    4.39   0
   7   8  -3    2.55    2.76   0
   7   8  -3   -2.59    4.09   0
   6   8  -3   26.71    3.82   0
   6   8  -3   29.41    3.90   0
   5   8  -3    4.15    2.59   0
   5   8  -3    2.05    3.55   0
   4   8  -3   45.64    2.76   0
   4   8  -3   42.39    3.37   0
  -4   8   3   42.85    6.48   0
  -4   8   3   49.63    7.40   0
   3   8  -3    6.53    3.46   0
  -3   8   3    7.38    3.61   0
   3   8  -3    5.15    2.34   0
  -3   8   3    5.53    4.79   0
   2   8  -3    6.86    3.32   0
  -2   8   3    8.11    3.66   0
   2   8  -3    5.92    3.38   0
   2  -8  -3    8.36    3.48   0
  -1   8   3  200.04    3.97   0
   1  -8  -3  208.52    4.73   0
   1   8  -3  202.03    4.60   0
   1   8  -3  194.03    4.64   0
   0   8   3  523.74    5.92   0
   0   8  -3  514.48    5.94   0
   0   8  -3  530.49    5.31   0
   0  -8  -3  557.40    6.00   0
  -1   8  -3  307.19    5.23   0
  -1  -8  -3  307.80    5.04   0
   1   8   3  307.93    4.96   0
  -1   8  -3  300.01    5.30   0
  -2   8  -3  454.45    6.38   0
  -2  -8  -3  472.59    4.87   0
  -2   8  -3  434.30    6.40   0
   2   8   3  438.55    4.75   0
  -3   8  -3    7.16    3.53   0
  -3   8  -3    4.45    4.62   0
   3   8   3    6.57    3.42   0
  -3  -8  -3    9.69    3.44   0
  -4   8  -3  364.10    8.66   0
  -4   8  -3  382.97    9.81   0
   4   8   3  376.71    4.43   0
  -4  -8  -3  392.97    4.49   0
   5   8   3   23.39    3.69   0
  -5  -8  -3   27.27    3.72   0
   6   8   3   23.75    2.70   0
   7   8   3    4.32    2.71   0
   7   8   3   -2.44    4.04   0
   8   8   3   32.60    4.46   0
   8   8   3   23.82    4.36   0
   8   9  -3   -1.48    4.42   0
   8   9  -3    2.84    2.94   0
   7   9  -3   20.59    3.91   0
   7   9  -3   20.24    4.14   0
   6   9  -3   65.91    4.12   0
   6   9  -3   62.84    4.07   0
   5   9  -3   25.45    3.79   0
   5   9  -3   28.87    3.73   0
   4   9  -3  104.79    3.95   0
   4   9  -3   99.79    4.01   0
  -4   9   3  108.91    6.85   0
  -4   9   3   96.15    5.73   0
  -3   9   3   16.46    4.40   0
   3   9  -3   22.57    3.46   0
  -3   9   3   15.38    4.41   0
   3   9  -3   21.53    3.31   0
  -2   9   3  281.87    5.47   0
   2  -9  -3  284.52    5.47   0
   2   9  -3  294.20    4.74   0
   2   9  -3  290.42    4.81   0
   1   9  -3    3.24    2.52   0
  -1   9   3    6.84    3.45   0
   1  -9  -3    5.24    3.57   0
   1   9  -3    3.86    2.44   0
   0   9   3  319.88    4.29   0
   0   9  -3  336.80    5.00   0
   0  -9  -3  336.26    4.43   0
   0   9  -3  313.23    5.07   0
  -1  -9  -3   83.95    2.97   0
  -1   9  -3   85.71    4.02   0
  -1   9  -3   74.47    3.97   0
   1   9   3   87.21    3.11   0
  -2   9  -3   54.42    4.20   0
   2   9   3   55.04    3.72   0
  -2  -9  -3   62.16    3.74   0
  -2   9  -3   55.40    3.99   0
  -3   9  -3   44.74    4.19   0
  -3   9  -3   45.88    3.93   0
  -3  -9  -3   46.83    3.55   0
   3   9   3   39.82    2.63   0
  -4   9  -3   86.96    5.46   0
  -4   9  -3   90.65    5.91   0
   4   9   3   88.94    4.08   0
  -4  -9  -3   96.66    3.20   0
   5   9   3    1.93    3.60   0
   6   9   3    6.19    3.86   0
   6   9   3    5.62    2.62   0
   7   9   3    7.72    4.07   0
   7   9   3    3.97    3.87   0
   8   9   3   13.55    3.45   0
   8   9   3   17.90    4.64   0
   7  10  -3   22.52    4.29   0
   7  10  -3   17.96    4.14   0
   6  10  -3   11.65    3.87   0
   6  10  -3    7.36    2.70   0
   5  10  -3   37.61    3.86   0
   5  10  -3   41.79    4.09   0
   4  10  -3    5.96    3.53   0
   4  10  -3    3.55    3.46   0
  -4  10   3    1.07    4.49   0
  -4  10   3    1.31    5.73   0
  -3  10   3   28.98    4.87   0
   3  10  -3   25.58    3.64   0
   3  10  -3   33.83    3.49   0
  -3  10   3   31.59    4.62   0
   2  10  -3   16.33    3.47   0
  -2  10   3   14.97    3.66   0
   2  10  -3   11.53    2.40   0
   1  10  -3  128.00    3.44   0
   1  10  -3  134.59    4.19   0
   1 -10  -3  140.97    4.34   0
  -1  10   3  129.95    4.34   0
   0  10  -3  116.10    3.95   0
   0 -10  -3  135.40    4.06   0
   0  10   3  115.45    4.04   0
   0  10  -3  118.17    4.03   0
  -1  10  -3  197.17    4.04   0
  -1 -10  -3  229.64    4.61   0
  -1  10  -3  205.29    4.65   0
   1  10   3  192.39    4.61   0
  -2  10  -3  260.58    5.29   0
  -2  10  -3  266.70    5.10   0
   2  10   3  260.86    4.60   0
  -2 -10  -3  278.73    4.53   0
  -3 -10  -3  108.22    3.12   0
  -3  10  -3  110.35    4.56   0
   3  10   3  104.90    3.89   0
  -3  10  -3  105.49    4.76   0
  -4  10  -3  100.11    5.86   0
  -4  10  -3   98.93    5.58   0
  -4 -10  -3  109.48    3.17   0
   4  10   3  104.77    3.14   0
   5  10   3   49.06    4.00   0
   6  10   3   63.27    4.07   0
   6  10   3   71.50    4.21   0
   7  10   3   20.61    4.32   0
   7  10   3   21.93    4.29   0
   7  11  -3    5.40    4.34   0
   7  11  -3    9.81    4.23   0
   6  11  -3   12.31    2.89   0
   6  11  -3   20.73    4.16   0
   5  11  -3   66.18    3.26   0
   5  11  -3   70.37    4.15   0
   4  11  -3   42.12    3.85   0
  -4  11   3   49.28    6.02   0
   4  11  -3   39.60    3.81   0
  -4  11   3   51.55    5.67   0
   3  11  -3   44.17    2.74   0
  -3  11   3   44.84    4.17   0
   3  11  -3   47.59    3.61   0
  -3  11   3   49.39    4.23   0
  -2  11   3   64.30    4.03   0
   2  11  -3   63.73    3.86   0
   2  11  -3   63.84    3.94   0
  -2  11   3   58.30    3.94   0
   1  11  -3  142.17    4.19   0
   1  11  -3  150.75    3.40   0
  -1  11   3  142.32    3.52   0
   0  11  -3   -0.19    3.48   0
   0  11   3    4.43    3.40   0
   0 -11  -3    1.54    3.41   0
   0  11  -3    1.55    3.34   0
   1  11   3   85.46    3.88   0
  -1  11  -3   81.05    4.08   0
  -1 -11  -3   79.10    3.93   0
  -1  11  -3   74.25    3.00   0
   2  11   3   12.78    3.67   0
  -2  11  -3   16.40    4.52   0
  -2 -11  -3   12.44    2.58   0
  -2  11  -3   14.88    3.72   0
  -3  11  -3    5.05    4.63   0
  -3  11  -3    3.12    3.65   0
   3  11   3    6.54    3.60   0
  -4  11  -3    4.57    4.72   0
  -4  11  -3   -0.78    5.15   0
   4  11   3    1.13    3.60   0
   5  11   3    9.86    4.04   0
   5  11   3    4.45    3.63   0
   6  11   3    1.77    4.12   0
   6  11   3    3.39    4.08   0
   7  11   3   -3.64    4.36   0
   7  11   3    1.32    4.36   0
   6  12  -3    1.12    4.15   0
   6  12  -3   -1.79    4.24   0
   5  12  -3    3.33    4.04   0
   5  12  -3    2.10    4.04   0
   4  12  -3   -2.93    3.47   0
   4  12  -3   -1.22    2.46   0
  -4  12   3   -0.36    4.98   0
  -4  12   3    4.76    5.12   0
  -3  12   3   19.70    4.22   0
   3  12  -3   19.41    3.75   0
   3  12  -3   16.64    3.70   0
  -3  12   3   16.80    3.98   0
  -2  12   3    9.69    3.82   0
   2  12  -3   16.90    2.57   0
   2  12  -3   13.64    3.60   0
  -2  12   3   12.22    3.81   0
  -1  12   3    8.19    2.61   0
   1  12  -3   10.99    3.79   0
   1  12  -3    8.73    3.90   0
  -1  12   3   13.40    3.72   0
   0  12  -3   22.30    3.63   0
   0  12  -3   24.38    3.54   0
   0  12   3   25.08    3.56   0
  -1  12  -3   91.10    4.16   0
   1  12   3   85.16    3.11   0
  -1  12  -3   81.19    4.12   0
  -2  12  -3   16.02    3.84   0
  -2  12  -3   15.96    3.97   0
   2  12   3   16.16    3.63   0
   3  12   3  108.55    4.15   0
  -3  12  -3  116.87    4.90   0
  -3  12  -3  111.15    4.71   0
   4  12   3   10.53    2.69   0
  -4  12  -3    8.84    4.96   0
   4  12   3   12.15    3.78   0
  -4  12  -3    8.76    4.34   0
  -5  12  -3   44.51   10.34   0
   5  12   3   39.31    4.15   0
  -5  12  -3   42.72    9.83   0
   5  12   3   33.51    3.12   0
   6  12   3    6.43    4.15   0
   6  12   3   -0.34    4.22   0
   6  13  -3   -1.73    3.07   0
   6  13  -3    0.43    4.33   0
   5  13  -3   37.91    4.08   0
  -5  13   3   47.52   13.09   0
  -5  13   3   44.63   11.75   0
   5  13  -3   40.00    4.33   0
  -4  13   3   12.63    5.50   0
  -4  13   3   12.29    5.46   0
   4  13  -3   10.70    3.91   0
   4  13  -3    9.78    2.87   0
   3  13  -3   57.95    3.30   0
   3  13  -3   79.20    4.12   0
  -3  13   3   65.33    4.75   0
  -3  13   3   65.99    4.61   0
   2  13  -3    9.20    3.65   0
   2  13  -3    7.43    3.61   0
  -2  13   3    2.00    3.87   0
  -2  13   3    7.11    3.74   0
   1  13  -3   91.02    3.26   0
   1  13  -3   99.04    4.11   0
  -1  13   3   95.15    4.23   0
  -1  13   3   95.96    4.40   0
   0  13   3   13.57    2.69   0
   0  13  -3    7.84    2.77   0
   0  13   3   13.21    3.73   0
   0  13  -3   10.68    3.68   0
  -1  13  -3    7.75    3.90   0
  -1  13  -3    6.74    2.62   0
   1  13   3   15.38    3.67   0
   1  13   3   10.34    3.64   0
  -2  13  -3    0.91    4.00   0
   2  13   3    3.24    3.81   0
  -2  13  -3   -2.12    3.86   0
   2  13   3    2.96    3.85   0
  -3  13  -3   -0.33    4.12   0
   3  13   3   -3.27    3.78   0
   3  13   3    0.81    3.73   0
  -3  13  -3    0.41    3.91   0
  -4  13  -3    5.13    5.30   0
  -4  13  -3    5.32    5.51   0
   4  13   3    7.71    3.99   0
   4  13   3    5.02    3.80   0
   5  13   3    2.56    2.89   0
  -5  13  -3    1.16    7.54   0
   5  13   3   -3.77    2.75   0
  -5  13  -3    1.78    9.33   0
   6  13   3    1.71    4.46   0
   6  13   3    5.40    3.15   0
   5  14  -3    2.88    3.02   0
  -5  14   3    0.53    9.83   0
   5  14  -3    6.19    4.30   0
  -5  14   3    4.44    9.74   0
  -4  14   3    0.85    5.87   0
  -4  14   3    3.36    4.47   0
   4  14  -3   -0.38    2.81   0
   4  14  -3    2.68    2.84   0
  -3  14   3    1.22    4.25   0
  -3  14   3    0.45    5.18   0
   3  14  -3    3.03    4.12   0
   3  14  -3    4.29    4.04   0
  -2  14   3   -1.09    3.88   0
  -2  14   3    2.80    3.93   0
   2  14  -3    7.19    3.85   0
   2  14  -3    4.37    3.64   0
   1  14  -3   10.05    2.68   0
  -1  14   3   20.40    3.84   0
  -1  14   3   16.75    3.78   0
   1  14  -3   19.66    3.90   0
   0  14  -3   -1.12    3.85   0
   0  14   3   -1.26    3.84   0
   0  14  -3   -5.41    3.88   0
   0  14   3    0.22    3.78   0
  -1  14  -3   47.86    4.11   0
  -1  14  -3   39.78    4.23   0
   1  14   3   44.20    3.09   0
   1  14   3   48.81    4.02   0
  -2  14  -3    2.38    4.00   0
  -2  14  -3    2.86    3.90   0
   2  14   3    5.57    2.73   0
   2  14   3    2.61    3.86   0
  -3  14  -3   63.04    4.64   0
   3  14   3   58.04    3.26   0
  -3  14  -3   61.83    4.75   0
   3  14   3   54.68    4.30   0
   4  14   3    5.23    4.03   0
   4  14   3    3.58    4.03   0
  -4  14  -3    0.17    4.42   0
  -4  14  -3    2.06    4.66   0
  -5  14  -3   24.88    9.70   0
  -5  14  -3   26.86    8.61   0
   5  14   3   20.16    3.25   0
   5  14   3   26.97    3.17   0
  -4  15   3    0.19    5.85   0
  -4  15   3    0.91    5.97   0
   4  15  -3   -1.89    4.23   0
   4  15  -3   -1.64    3.09   0
  -3  15   3   27.63    4.85   0
  -3  15   3   31.54    4.78   0
   3  15  -3   21.47    3.22   0
   3  15  -3   23.78    4.42   0
   2  15  -3   -3.28    2.98   0
  -2  15   3    3.62    3.93   0
   2  15  -3    7.85    4.31   0
  -2  15   3    3.37    4.28   0
  -1  15   3   33.96    4.30   0
   1  15  -3   31.02    3.16   0
  -1  15   3   29.78    4.20   0
   1  15  -3   26.35    4.30   0
   0  15  -3   -0.39    3.99   0
   0  15   3    5.76    3.99   0
   0  15  -3    2.75    2.81   0
   0  15   3    6.27    3.85   0
   1  15   3   19.75    4.05   0
  -1  15  -3   10.65    4.05   0
  -1  15  -3   19.44    4.20   0
   1  15   3   10.22    4.18   0
  -2  15  -3    2.28    4.08   0
   2  15   3    6.99    4.16   0
   2  15   3    0.53    4.07   0
  -2  15  -3    5.86    4.42   0
  -3  15  -3    5.59    4.67   0
   3  15   3    3.49    4.29   0
   3  15   3    3.38    4.17   0
  -3  15  -3    0.82    4.38   0
  -4  15  -3    2.42    5.72   0
  -4  15  -3   -2.72    5.83   0
   4  15   3    2.87    4.34   0
   4  15   3   -1.02    3.02   0
   3  16  -3    1.68    4.61   0
   3  16  -3    1.92    3.17   0
  -3  16   3    2.89    4.75   0
  -3  16   3    0.07    6.21   0
  -2  16   3    1.92    4.55   0
  -2  16   3    3.78    4.51   0
   2  16  -3   12.05    4.50   0
   2  16  -3   11.81    4.32   0
  -1  16   3    6.92    4.39   0
   1  16  -3   14.57    4.46   0
   1  16  -3   13.98    4.32   0
  -1  16   3    9.12    4.30   0
   0  16   3    1.99    4.30   0
   0  16  -3    1.43    4.24   0
   0  16  -3    6.38    4.33   0
   0  16   3    6.65    4.16   0
   1  16   3    7.71    3.15   0
  -1  16  -3    8.90    4.41   0
   1  16   3    7.74    4.46   0
  -1  16  -3   13.67    4.33   0
   2  16   3   -2.37    4.35   0
  -2  16  -3    1.30    4.58   0
  -2  16  -3   -0.46    4.39   0
   2  16   3    1.77    2.89   0
   3  16   3    5.76    4.46   0
  -3  16  -3    9.87    4.76   0
  -3  16  -3    4.16    4.97   0
   3  16   3    8.32    3.36   0
   8   0  -4    3.19    4.88   0
   8   0  -4    2.57    4.74   0
   6   0  -4    1.38    3.69   0
   6   0  -4    1.71    3.56   0
   4   0  -4  466.09    7.06   0
   2   0  -4  152.42    6.10   0
  -2   0   4  154.95    5.95   0
   0   0   4 9986.53   33.41   0
   0   0  -4 9999.99   32.99   0
   2   0   4  454.31    7.80   0
  -2   0  -4  431.70    7.64   0
  -4   0  -4   51.39    3.87   0
   4   0   4   51.85    4.16   0
  -6   0  -4   24.16    4.47   0
   6   0   4   22.71    4.05   0
   8   0   4    1.74    4.71   0
   8   0   4    0.18    4.88   0
   9   1  -4    9.64    5.26   0
   9   1  -4    6.07    5.28   0
   8  -1  -4   74.97    7.60   0
   8  -1  -4   71.27    6.82   0
   8   1  -4   69.74    4.57   0
   8   1  -4   78.58    4.53   0
   7   1  -4  121.65    4.76   0
   7   1  -4  127.01    5.63   0
   7  -1  -4  125.81    6.70   0
   7  -1  -4  123.83    6.11   0
   6   1  -4  487.79    6.59   0
   6  -1  -4  476.61    9.13   0
   6  -1  -4  488.99    8.88   0
   6   1  -4  478.97    6.48   0
   5   1  -4   90.46    4.37   0
   5  -1  -4   82.99    5.26   0
   5   1  -4   90.97    4.12   0
   5  -1  -4   90.60    5.14   0
   4   1  -4  455.17    6.44   0
   4   1  -4  507.89    6.68   0
   4  -1  -4  485.07    8.32   0
  -3   1   4  158.19    5.32   0
   3  -1  -4  162.58    5.66   0
   3   1  -4  160.29    5.00   0
  -3  -1   4  162.08    4.74   0
   2   1  -4   65.44    4.77   0
  -2   1   4   63.94    5.27   0
   2  -1  -4   66.89    5.41   0
  -2  -1   4   64.67    4.62   0
   1   1  -4  366.13    8.17   0
  -1  -1   4  345.33    8.02   0
  -1   1   4  359.16    8.88   0
   1  -1  -4  400.84    9.08   0
   0  -1   4    0.98    5.27   0
   0   1  -4    1.80    5.35   0
   0   1   4    5.90    5.50   0
   0  -1  -4    4.46    5.30   0
  -1  -1  -4   54.76    5.93   0
   1  -1   4   46.71    4.91   0
   1   1   4   49.90    4.31   0
  -1   1  -4   50.89    6.49   0
   2   1   4    3.13    4.08   0
  -2  -1  -4    5.20    3.99   0
  -2   1  -4    5.67    4.62   0
   2  -1   4    4.51    5.64   0
   3  -1   4   35.48    5.24   0
   3   1   4   31.52    3.98   0
  -3  -1  -4   31.39    3.92   0
  -3   1  -4   36.91    4.97   0
   4   1   4  360.92    5.78   0
   4  -1   4  355.96    6.83   0
  -4   1  -4  364.26    6.70   0
  -4  -1  -4  357.60    5.72   0
   5  -1   4    3.73    3.80   0
   5   1   4    3.68    3.74   0
  -5   1  -4   -0.98    4.11   0
  -5  -1  -4   -0.28    3.54   0
   6   1   4  161.76    4.79   0
  -6  -1  -4  163.47    4.65   0
   6  -1   4  160.72    6.37   0
  -6   1  -4  177.30    6.22   0
   7  -1   4   51.74    5.11   0
   7  -1   4   49.17    5.23   0
   7   1   4   50.82    5.01   0
   8  -1   4  137.99    6.57   0
   8  -1   4  125.93    7.35   0
   8   1   4  125.50    5.10   0
   8   1   4  134.58    5.23   0
   9   1   4    3.06    4.44   0
   9   1   4    0.03    5.50   0
   9  -1   4   -0.05    9.05   0
   9  -1   4    1.89    9.43   0
   9   2  -4    2.18    4.68   0
   9   2  -4    0.37    4.45   0
   8   2  -4    5.98    4.10   0
   8   2  -4   15.36    4.04   0
   7   2  -4    0.45    3.69   0
   7   2  -4    2.61    4.52   0
   7  -2  -4    0.06    8.11   0
   7  -2  -4    1.47    8.08   0
   6  -2  -4    8.76    5.69   0
   6   2  -4    6.30    4.32   0
   6   2  -4    8.12    3.42   0
   6  -2  -4    6.55    5.26   0
   5   2  -4   42.74    3.71   0
   5  -2  -4   47.55    5.45   0
   5   2  -4   41.33    4.01   0
   5  -2  -4   44.20    5.24   0
   4   2  -4  225.20    4.87   0
   4  -2  -4  226.05    7.31   0
   4   2  -4  230.44    5.10   0
  -4   2   4  224.24    7.60   0
  -3  -2   4  147.89    4.61   0
   3  -2  -4  147.71    6.34   0
  -3   2   4  147.69    6.26   0
   3   2  -4  145.15    4.75   0
  -2  -2   4 1695.24   11.33   0
  -2   2   4 1712.17   15.93   0
   2   2  -4 1804.60   11.81   0
   2  -2  -4 1854.06   15.69   0
   1   2  -4 4398.58   18.94   0
   1  -2  -4 4644.91   22.89   0
  -1  -2   4 4466.00   18.91   0
  -1   2   4 4106.32   21.98   0
   0  -2  -4  139.23    6.40   0
   0   2  -4  120.48    5.12   0
   0   2   4  133.28    5.38   0
   0  -2   4  122.08    5.04   0
   1   2   4  241.38    5.39   0
   1  -2   4  239.33    7.21   0
  -1   2  -4  248.17    7.18   0
  -1  -2  -4  245.72    6.21   0
  -2  -2  -4 1684.20   10.98   0
   2  -2   4 1610.21   14.21   0
  -2   2  -4 1738.33   14.75   0
   2   2   4 1646.44   11.16   0
   3   2   4 2081.32   11.60   0
  -3   2  -4 2221.12   16.77   0
   3  -2   4 2108.80   16.21   0
  -3  -2  -4 2175.80   11.78   0
  -4   2  -4  582.46    9.38   0
   4   2   4  572.20    6.70   0
   4  -2   4  550.91    9.27   0
  -4  -2  -4  575.01    6.08   0
   5  -2   4  101.15    6.34   0
  -5   2  -4  101.04    5.49   0
   5   2   4  104.12    4.34   0
  -5  -2  -4  103.68    4.27   0
  -6  -2  -4  112.82    4.25   0
   6   2   4   92.75    4.23   0
   6  -2   4  100.87    6.46   0
   7   2   4    4.22    4.61   0
   7  -2   4    3.34    5.38   0
   7  -2   4    3.73    6.16   0
   8   2   4   11.00    4.97   0
   8   2   4    6.74    4.93   0
   9   2   4    6.11    4.85   0
   9   2   4    6.08    5.54   0
   9   3  -4    2.77    4.49   0
   9   3  -4    5.32    4.20   0
   8   3  -4   76.62    4.52   0
   8   3  -4   75.90    4.47   0
   7   3  -4   57.20    4.14   0
   7   3  -4   57.83    4.10   0
   6   3  -4  106.05    4.17   0
   6   3  -4  105.89    4.24   0
   5  -3  -4   49.44    8.19   0
   5  -3  -4   46.27    8.33   0
   5   3  -4   44.99    3.65   0
   5   3  -4   49.09    3.66   0
   4  -3  -4   93.40    7.01   0
   4   3  -4   86.98    4.15   0
  -4   3   4   87.05    6.73   0
   4   3  -4   89.89    4.02   0
   3   3  -4   34.89    2.98   0
  -3   3   4   36.04    5.90   0
   3  -3  -4   36.85    5.10   0
   2   3  -4  323.56    5.62   0
  -2   3   4  333.96    8.30   0
   2  -3  -4  327.72    8.01   0
  -2  -3   4  325.17    5.68   0
  -1   3   4  723.53    9.53   0
  -1  -3   4  722.32    8.00   0
   1  -3  -4  706.87    9.34   0
   1   3  -4  705.56    7.99   0
   0  -3   4   29.12    4.55   0
   0   3   4   31.82    4.78   0
   0  -3  -4   35.57    4.56   0
   0   3  -4   30.44    3.46   0
   1  -3   4  142.24    5.69   0
  -1   3  -4  143.57    5.74   0
  -1  -3  -4  146.29    4.94   0
   1   3   4  148.72    5.13   0
   2  -3   4  385.39    7.55   0
  -2  -3  -4  392.41    6.02   0
   2   3   4  397.93    5.95   0
  -2   3  -4  404.95    7.84   0
   3  -3   4  296.21    7.49   0
   3   3   4  302.06    5.31   0
  -3  -3  -4  297.69    5.32   0
  -3   3  -4  315.74    7.90   0
  -4  -3  -4  148.39    4.37   0
  -4   3  -4  147.91    7.08   0
   4  -3   4  143.23    7.13   0
   4   3   4  144.12    4.41   0
  -5  -3  -4  101.07    4.12   0
   5  -3   4   95.87    7.07   0
  -5   3  -4  104.50    6.52   0
   5   3   4   94.70    4.15   0
  -6  -3  -4  242.15    4.99   0
   6   3   4  230.98    4.94   0
   6  -3   4  229.20   10.73   0
   6  -3   4  248.24   10.56   0
   7   3   4   70.17    4.19   0
   8   3   4   24.31    4.21   0
   8   3   4   25.99    4.14   0
   9   3   4   32.55    4.86   0
   9   3   4   31.50    5.07   0
   9   4  -4    5.75    5.53   0
   9   4  -4    8.96    4.45   0
   8   4  -4    1.93    3.72   0
   8   4  -4    5.15    3.97   0
   7   4  -4    0.58    3.57   0
   7   4  -4   -0.24    3.76   0
   6   4  -4    9.39    3.59   0
   6   4  -4    9.90    2.53   0
   5   4  -4  188.07    4.37   0
   5   4  -4  186.13    4.37   0
   4  -4  -4   10.57    7.03   0
  -4   4   4   11.15    6.78   0
   4   4  -4    9.67    2.51   0
   4   4  -4    9.05    3.39   0
  -3   4   4  790.58   12.04   0
   3   4  -4  765.48    7.07   0
   3   4  -4  830.77    7.13   0
   3  -4  -4  791.71   11.45   0
  -2   4   4 3550.34   19.91   0
  -2  -4   4 3464.73   13.80   0
   2   4  -4 3392.94   13.39   0
   2  -4  -4 3583.49   19.30   0
  -1   4   4 3587.61   17.35   0
   1   4  -4 3546.64   14.71   0
   1  -4  -4 3829.85   17.88   0
  -1  -4   4 3558.75   14.73   0
   0   4   4  348.30    6.55   0
   0  -4   4  367.48    6.19   0
   0  -4  -4  365.51    5.65   0
   0   4  -4  369.83    6.35   0
  -1  -4  -4  247.01    4.54   0
   1  -4   4  252.38    5.75   0
  -1   4  -4  247.59    5.90   0
   1   4   4  255.82    4.68   0
   2   4   4  427.72    5.82   0
  -2   4  -4  417.89    7.55   0
   2  -4   4  430.44    7.47   0
  -2  -4  -4  433.29    5.24   0
   3  -4   4  379.84    8.21   0
   3   4   4  368.89    5.41   0
  -3  -4  -4  387.12    5.62   0
  -3   4  -4  387.13    8.49   0
   4  -4   4  247.87    8.58   0
  -4   4  -4  261.26    8.82   0
  -4  -4  -4  258.81    4.67   0
   4   4   4  252.04    4.02   0
   5   4   4   82.54    3.92   0
  -5  -4  -4   91.26    3.97   0
   6   4   4    5.80    3.54   0
  -6  -4  -4    6.18    3.63   0
   7   4   4   12.16    3.96   0
   8   4   4    2.08    3.94   0
   8   4   4    1.16    3.85   0
   9   4   4    3.15    4.48   0
   9   4   4    4.51    4.39   0
   9   5  -4   43.31    4.84   0
   9   5  -4   33.81    5.00   0
   8   5  -4   19.10    4.25   0
   8   5  -4   19.19    4.22   0
   7   5  -4   86.82    4.21   0
   7   5  -4   75.94    4.40   0
   6   5  -4   31.21    4.04   0
   6   5  -4   32.56    3.80   0
   5   5  -4  104.91    3.82   0
   5   5  -4  109.97    3.28   0
   4  -5  -4  100.76    7.99   0
  -4   5   4  101.90    9.96   0
   4   5  -4   95.71    3.86   0
   4   5  -4  104.59    3.82   0
   3   5  -4  508.34    5.87   0
  -3   5   4  514.65    9.71   0
   3   5  -4  503.55    5.72   0
   3  -5  -4  496.56    9.08   0
  -2   5   4    7.85    4.75   0
   2   5  -4   12.02    3.57   0
   2   5  -4   13.28    2.69   0
   2  -5  -4   12.69    3.65   0
   1  -5  -4  179.44    4.94   0
  -1  -5   4  174.84    4.59   0
   1   5  -4  164.91    4.49   0
  -1   5   4  171.74    5.03   0
   0  -5   4  135.35    3.78   0
   0   5  -4  139.83    4.76   0
   0   5   4  132.24    4.75   0
   0  -5  -4  140.46    4.57   0
   1   5   4   97.40    3.43   0
  -1  -5  -4  107.68    4.13   0
   1  -5   4   98.67    4.34   0
  -1   5  -4   97.18    4.42   0
  -2   5  -4    3.26    3.75   0
   2  -5   4    3.32    3.45   0
  -2  -5  -4   -0.15    3.54   0
   2   5   4    4.30    3.57   0
   3  -5   4   94.75    5.52   0
   3   5   4   97.75    3.95   0
  -3   5  -4  104.27    6.04   0
  -3  -5  -4   92.73    3.04   0
   4  -5   4   37.80    5.49   0
  -4  -5  -4   37.03    2.83   0
   4   5   4   38.90    2.56   0
  -4   5  -4   40.21    6.71   0
  -5  -5  -4  505.58    5.82   0
   5   5   4  461.04    5.59   0
   6   5   4   82.01    4.36   0
  -6  -5  -4   79.60    4.15   0
   7   5   4   40.44    4.27   0
   8   5   4   10.20    4.31   0
   8   5   4   13.22    4.08   0
   9   5   4   18.50    4.72   0
   9   5   4   13.90    4.64   0
   9   6  -4    5.79    4.81   0
   9   6  -4    6.33    4.55   0
   8   6  -4    1.50    3.05   0
   8   6  -4    2.63    4.14   0
   7   6  -4    0.68    2.58   0
   7   6  -4    7.61    3.76   0
   6   6  -4    9.39    3.58   0
   6   6  -4   -0.31    3.36   0
   5   6  -4   81.53    2.98   0
   5   6  -4   90.45    3.83   0
   4   6  -4   20.30    3.50   0
   4   6  -4   15.43    3.69   0
  -4   6   4   19.06    6.97   0
   3  -6  -4  662.37    9.50   0
   3   6  -4  623.88    6.17   0
   3   6  -4  630.17    6.06   0
  -3   6   4  659.57   10.04   0
  -2   6   4   38.09    4.17   0
   2   6  -4   40.18    3.59   0
   2   6  -4   39.37    3.53   0
   2  -6  -4   39.02    3.86   0
   1   6  -4  878.52    6.79   0
  -1   6   4  888.18    8.44   0
   1  -6  -4  953.28    8.07   0
   1   6  -4  950.55    6.93   0
   0   6  -4  130.60    4.48   0
   0  -6  -4  137.15    4.37   0
   0   6   4  126.18    4.45   0
   1  -6   4 1652.81   10.85   0
  -1   6  -4 1688.15   10.98   0
   1   6   4 1752.85    9.67   0
  -1  -6  -4 1754.97    9.64   0
  -2   6  -4   -0.46    4.28   0
  -2  -6  -4    0.11    3.21   0
   2   6   4    2.62    2.28   0
   2  -6   4    4.19    3.27   0
  -3  -6  -4   90.22    3.99   0
   3   6   4   83.63    3.94   0
  -3   6  -4   81.55    4.86   0
   4   6   4   40.30    3.77   0
  -4   6  -4   44.79    6.31   0
  -4   6  -4   42.83    5.58   0
  -4  -6  -4   52.26    3.71   0
  -5  -6  -4   30.12    2.52   0
   5   6   4   26.10    3.64   0
  -6  -6  -4   14.67    3.52   0
   6   6   4    9.12    3.65   0
   7   6   4    3.32    3.77   0
   8   6   4    3.96    3.96   0
   8   6   4    3.14    3.99   0
   9   6   4   -1.37    4.78   0
   9   6   4    4.31    4.66   0
   8   7  -4   -0.67    4.17   0
   8   7  -4    1.10    4.35   0
   7   7  -4   81.44    4.25   0
   7   7  -4   70.00    4.23   0
   6   7  -4    7.00    3.46   0
   6   7  -4    3.20    3.50   0
   5   7  -4   67.84    3.64   0
   5   7  -4   66.06    3.61   0
  -4   7   4   14.20    6.14   0
   4   7  -4   15.89    3.65   0
  -4   7   4   15.16    5.40   0
   4   7  -4   16.82    3.67   0
   3  -7  -4  374.69    6.71   0
  -3   7   4  387.05    7.77   0
   3   7  -4  353.24    4.35   0
   3   7  -4  377.85    5.06   0
   2  -7  -4    3.69    3.28   0
  -2   7   4    2.81    4.39   0
   2   7  -4    2.03    3.20   0
   2   7  -4    2.60    2.19   0
   1   7  -4   67.17    3.76   0
  -1   7   4   66.42    4.00   0
   1   7  -4   70.24    3.03   0
   1  -7  -4   68.92    3.94   0
   0   7   4   11.56    3.67   0
   0   7  -4   13.73    2.71   0
   0  -7  -4   16.54    3.61   0
   0   7  -4   15.14    3.55   0
  -1   7  -4   10.42    3.69   0
  -1   7  -4   11.90    3.63   0
   1   7   4   12.31    3.56   0
  -1  -7  -4   11.25    2.69   0
  -2  -7  -4  113.02    3.90   0
   2   7   4  116.22    3.98   0
  -2   7  -4  106.07    4.47   0
  -2   7  -4  111.39    4.20   0
  -3   7  -4   36.21    4.86   0
  -3   7  -4   39.74    3.81   0
  -3  -7  -4   38.84    3.63   0
   3   7   4   36.61    3.51   0
   4   7   4    4.15    3.61   0
  -4  -7  -4    2.67    3.73   0
  -4   7  -4    2.91    5.26   0
  -4   7  -4    4.62    6.18   0
   5   7   4  121.11    3.26   0
  -5  -7  -4  127.59    4.11   0
  -6  -7  -4    7.79    2.59   0
   6   7   4    8.30    3.55   0
   7   7   4  138.34    4.40   0
   7   7   4  132.83    3.67   0
   8   7   4   -0.44    3.08   0
   8   7   4   -1.23    4.17   0
   8   8  -4    2.40    4.24   0
   8   8  -4    2.72    4.14   0
   7   8  -4    1.77    3.67   0
   7   8  -4   -1.71    4.17   0
   6   8  -4    0.17    3.65   0
   6   8  -4    3.86    3.59   0
   5   8  -4   44.88    4.09   0
   5   8  -4   46.38    3.88   0
  -4   8   4    2.48    6.22   0
   4   8  -4    2.31    3.47   0
   4   8  -4    0.26    3.36   0
  -4   8   4    4.57    5.38   0
   3  -8  -4  234.99    6.17   0
   3   8  -4  239.09    3.78   0
   3   8  -4  226.24    3.81   0
  -3   8   4  232.68    5.82   0
  -2   8   4  181.78    5.03   0
   2  -8  -4  187.15    4.96   0
   2   8  -4  186.38    4.35   0
   2   8  -4  173.27    3.53   0
   1   8  -4  288.63    4.17   0
   1   8  -4  282.20    4.21   0
   1  -8  -4  298.78    5.09   0
  -1   8   4  280.14    5.16   0
   0   8  -4   50.34    3.88   0
   0   8  -4   54.34    3.61   0
   0  -8  -4   50.50    3.73   0
   0   8   4   51.15    3.71   0
  -1   8  -4 1593.59    9.28   0
   1   8   4 1652.92    8.48   0
  -1   8  -4 1676.91    9.79   0
  -1  -8  -4 1680.84    9.16   0
  -2   8  -4   15.88    4.69   0
   2   8   4    9.76    2.54   0
  -2   8  -4   10.04    4.34   0
  -2  -8  -4   10.32    3.40   0
  -3   8  -4  326.00    6.10   0
   3   8   4  339.60    4.91   0
  -3   8  -4  339.55    7.17   0
  -3  -8  -4  348.82    4.26   0
  -4  -8  -4  209.75    3.65   0
  -4   8  -4  207.18    7.19   0
  -4   8  -4  201.68    7.93   0
   4   8   4  198.53    4.32   0
   5   8   4    2.52    3.57   0
  -5  -8  -4    5.09    3.57   0
   6   8   4   -1.38    2.61   0
   7   8   4    0.08    3.98   0
   7   8   4    2.88    4.01   0
   8   8   4    1.48    2.95   0
   8   8   4   11.11    4.19   0
   8   9  -4    4.34    3.16   0
   8   9  -4    7.80    4.54   0
   7   9  -4   53.88    4.35   0
   7   9  -4   55.95    4.30   0
   6   9  -4    9.41    3.92   0
   6   9  -4   17.37    2.69   0
   5   9  -4  179.38    4.56   0
   5   9  -4  182.41    3.72   0
   4   9  -4   40.92    3.76   0
   4   9  -4   36.73    2.83   0
  -4   9   4   33.71    4.80   0
  -4   9   4   37.10    5.25   0
   3   9  -4    5.86    3.32   0
  -3   9   4    2.46    4.49   0
   3   9  -4    6.64    3.28   0
   2   9  -4    2.54    3.42   0
   2  -9  -4    0.74    3.67   0
   2   9  -4    4.00    2.39   0
  -2   9   4    2.41    3.79   0
   1   9  -4    7.81    2.67   0
  -1   9   4    2.09    3.34   0
   1  -9  -4    4.99    3.52   0
   1   9  -4    7.09    3.47   0
   0   9   4   48.83    3.67   0
   0  -9  -4   58.51    2.83   0
   0   9  -4   54.00    3.73   0
   0   9  -4   55.70    3.83   0
  -1   9  -4  111.09    4.39   0
  -1  -9  -4  106.11    4.14   0
   1   9   4  110.65    4.10   0
  -1   9  -4  111.01    4.25   0
   2   9   4    7.51    3.42   0
  -2   9  -4    7.90    3.55   0
  -2   9  -4    6.88    3.92   0
  -2  -9  -4   13.66    3.35   0
  -3   9  -4  225.69    5.21   0
  -3   9  -4  212.03    5.44   0
  -3  -9  -4  228.68    4.43   0
   3   9   4  218.05    4.29   0
  -4  -9  -4   18.45    3.78   0
  -4   9  -4   15.55    5.08   0
  -4   9  -4   13.30    4.46   0
   4   9   4   13.13    3.53   0
   5   9   4   73.76    3.97   0
  -5  -9  -4   83.57    3.96   0
   6   9   4   15.86    4.00   0
   7   9   4   55.51    4.29   0
   7   9   4   58.31    4.32   0
   8   9   4    9.28    4.57   0
   8   9   4   14.15    4.49   0
   7  10  -4    2.24    4.23   0
   7  10  -4    0.92    4.14   0
   6  10  -4   10.90    3.79   0
   6  10  -4    3.72    3.91   0
   5  10  -4   16.69    3.93   0
   5  10  -4   16.49    3.81   0
   4  10  -4   49.23    3.78   0
  -4  10   4   49.17    5.70   0
  -4  10   4   45.95    5.11   0
   4  10  -4   48.78    3.59   0
   3  10  -4   98.81    3.04   0
  -3  10   4   99.56    5.46   0
  -3  10   4  109.93    4.59   0
   3  10  -4  108.30    4.05   0
   2  10  -4  104.65    3.02   0
  -2  10   4  100.83    5.09   0
   2  10  -4  100.19    3.88   0
   2 -10  -4   98.23    4.26   0
  -1  10   4  292.88    4.97   0
   1  10  -4  298.58    4.95   0
   1 -10  -4  324.00    5.22   0
   1  10  -4  311.87    4.91   0
   0  10   4  203.94    4.60   0
   0  10  -4  206.16    4.61   0
   0  10  -4  202.22    3.65   0
   0 -10  -4  197.87    4.63   0
  -1  10  -4  220.11    4.68   0
  -1 -10  -4  240.11    4.77   0
   1  10   4  213.91    4.54   0
  -1  10  -4  224.59    4.80   0
   2  10   4   48.54    3.74   0
  -2  10  -4   56.27    4.10   0
  -2  10  -4   50.41    4.52   0
  -2 -10  -4   51.84    3.59   0
  -3  10  -4   55.35    4.64   0
  -3  10  -4   61.12    4.18   0
   3  10   4   51.47    2.78   0
  -3 -10  -4   65.34    2.90   0
  -4 -10  -4   24.18    3.69   0
  -4  10  -4   19.09    4.66   0
   4  10   4   21.48    2.65   0
  -4  10  -4   20.67    5.21   0
   5  10   4   29.37    3.83   0
  -5 -10  -4   19.63    2.79   0
   6  10   4   -1.05    4.02   0
   6  10   4    1.53    2.80   0
   7  10   4   -1.25    4.16   0
   7  10   4   -1.76    2.97   0
   7  11  -4    3.21    4.45   0
   7  11  -4    0.01    4.41   0
   6  11  -4   46.91    4.30   0
   6  11  -4   36.53    4.25   0
   5  11  -4   22.37    4.15   0
   5  11  -4   35.01    3.99   0
   4  11  -4   46.61    3.70   0
   4  11  -4   41.01    2.86   0
  -4  11   4   50.62    5.79   0
  -4  11   4   40.31    5.27   0
   3  11  -4    8.10    3.33   0
  -3  11   4   10.64    4.75   0
   3  11  -4    4.55    3.44   0
  -3  11   4   10.29    3.72   0
   2  11  -4   24.34    2.71   0
   2  11  -4   26.80    3.61   0
  -2  11   4   21.18    3.77   0
   1  11  -4   27.90    3.71   0
  -1  11   4   22.57    2.75   0
   1 -11  -4   23.59    3.77   0
   1  11  -4   28.53    3.62   0
   0  11  -4    7.43    3.56   0
   0 -11  -4    9.43    2.46   0
   0  11   4   10.62    3.55   0
   0  11  -4    3.01    3.36   0
  -1  11  -4   14.37    3.66   0
  -1 -11  -4   13.79    3.55   0
   1  11   4   14.09    3.49   0
  -1  11  -4   15.40    3.69   0
   2  11   4    7.47    3.57   0
  -2  11  -4    5.31    3.46   0
  -2 -11  -4    6.99    3.58   0
  -2  11  -4    5.74    3.76   0
  -3  11  -4   52.24    4.14   0
   3  11   4   54.77    3.76   0
  -3  11  -4   51.62    5.15   0
  -3 -11  -4   57.54    3.68   0
  -4  11  -4   35.18    5.45   0
  -4 -11  -4   33.25    3.79   0
   4  11   4   35.94    3.70   0
  -4  11  -4   29.84    4.95   0
  -5  11  -4   30.01    7.96   0
   5  11   4   29.11    3.07   0
  -5  11  -4   28.47    9.00   0
   6  11   4   18.46    4.14   0
   6  11   4   20.02    2.87   0
   7  11   4    2.80    3.11   0
   7  11   4    6.97    4.38   0
   6  12  -4    5.40    4.17   0
   6  12  -4   -1.24    4.14   0
   5  12  -4    3.63    3.83   0
   5  12  -4   -0.58    2.86   0
  -5  12   4    1.90   11.82   0
  -5  12   4   -0.24   11.04   0
   4  12  -4   33.49    2.94   0
  -4  12   4   38.00    5.52   0
   4  12  -4   45.68    4.04   0
  -4  12   4   38.57    5.22   0
  -3  12   4   16.65    4.60   0
  -3  12   4   22.36    3.93   0
   3  12  -4   10.15    3.73   0
   3  12  -4   24.82    3.71   0
   2  12  -4   81.29    3.11   0
  -2  12   4   78.27    4.26   0
   2  12  -4   80.31    4.05   0
  -2  12   4   77.23    4.37   0
   1  12  -4   13.63    3.67   0
   1  12  -4   15.71    3.58   0
  -1  12   4   12.07    3.69   0
   0 -12  -4   45.10    3.59   0
   0  12  -4   42.16    2.90   0
   0  12   4   45.69    3.85   0
   0  12  -4   48.58    3.73   0
  -1  12  -4    6.73    3.78   0
   1  12   4    6.31    3.61   0
  -1  12  -4   10.39    3.61   0
  -1 -12  -4    9.32    3.71   0
  -2  12  -4  175.88    4.90   0
   2  12   4  172.18    4.46   0
  -2  12  -4  177.91    4.73   0
  -2 -12  -4  181.19    3.76   0
  -3 -12  -4   11.05    2.76   0
   3  12   4   17.45    3.72   0
  -3  12  -4   11.72    4.08   0
  -3  12  -4   14.04    3.93   0
  -4  12  -4   15.32    5.11   0
   4  12   4   19.62    3.81   0
  -4  12  -4   14.25    5.55   0
  -5  12  -4   13.10    7.20   0
   5  12   4   13.87    2.92   0
   5  12   4   13.16    3.96   0
  -5  12  -4   17.08    9.06   0
   6  12   4   20.79    4.31   0
   6  12   4   12.22    4.25   0
   6  13  -4    6.82    3.28   0
   6  13  -4    7.37    4.51   0
  -5  13   4    3.97   10.17   0
   5  13  -4    1.64    4.08   0
   5  13  -4    3.48    2.79   0
  -5  13   4    4.79    9.26   0
  -4  13   4   25.64    5.73   0
   4  13  -4   25.19    2.78   0
  -4  13   4   24.14    5.54   0
   4  13  -4   22.74    2.99   0
  -3  13   4   21.95    4.30   0
   3  13  -4   20.38    2.89   0
   3  13  -4   22.99    3.92   0
  -3  13   4   18.90    4.25   0
   2  13  -4   26.83    4.17   0
  -2  13   4   26.61    4.24   0
   2  13  -4   36.11    3.85   0
  -2  13   4   32.44    4.01   0
  -1  13   4   13.62    3.76   0
   1  13  -4   16.73    3.63   0
  -1  13   4   20.66    3.74   0
   1  13  -4   20.17    3.90   0
   0  13  -4   -3.81    3.67   0
   0  13   4    0.77    3.68   0
   0  13  -4    6.18    3.59   0
  -1  13  -4    1.87    3.50   0
   1  13   4    4.23    3.58   0
  -1  13  -4    3.00    3.82   0
   2  13   4   24.52    4.08   0
  -2  13  -4   27.10    3.86   0
  -2  13  -4   19.32    3.99   0
  -3  13  -4    3.96    4.01   0
   3  13   4    4.05    3.84   0
  -3  13  -4    2.95    4.05   0
  -4  13  -4   29.86    5.88   0
  -4  13  -4   25.34    5.53   0
   4  13   4   24.38    3.01   0
   4  13   4   20.28    2.94   0
  -5  13  -4    4.63    8.52   0
  -5  13  -4    4.94    7.41   0
   5  13   4    3.79    4.10   0
   5  13   4    5.04    2.80   0
   6  13   4   23.43    4.64   0
   6  13   4   10.78    4.44   0
  -5  14   4    5.12    9.12   0
  -5  14   4    6.89   10.90   0
   5  14  -4    3.17    2.93   0
   5  14  -4   -2.92    4.31   0
   4  14  -4   11.11    4.14   0
  -4  14   4   13.08    4.68   0
   4  14  -4   10.90    3.00   0
  -4  14   4    8.72    5.99   0
  -3  14   4    7.01    4.23   0
   3  14  -4   -3.32    4.07   0
  -3  14   4    4.76    5.22   0
   3  14  -4    6.44    2.78   0
   2  14  -4   56.06    4.26   0
  -2  14   4   51.67    4.33   0
   2  14  -4   50.41    4.11   0
  -2  14   4   47.60    4.41   0
   1  14  -4    7.15    2.55   0
  -1  14   4    0.22    3.96   0
   1  14  -4    2.23    2.63   0
  -1  14   4    4.12    3.75   0
   0  14   4  132.02    4.46   0
   0  14  -4  142.85    4.76   0
   0  14  -4  153.06    4.68   0
   0  14   4  148.33    4.53   0
  -1  14  -4    2.35    3.99   0
  -1  14  -4   -1.82    2.79   0
   1  14   4   -0.29    3.84   0
   1  14   4    0.73    3.63   0
  -2  14  -4   41.77    4.27   0
   2  14   4   36.73    4.16   0
  -2  14  -4   39.57    4.41   0
   2  14   4   39.75    4.10   0
   3  14   4   11.39    4.08   0
  -3  14  -4   -2.62    5.01   0
  -3  14  -4    1.20    4.19   0
   3  14   4    2.16    2.77   0
  -4  14  -4    9.57    5.90   0
   4  14   4   11.16    4.21   0
  -4  14  -4    6.19    5.50   0
   4  14   4    8.86    4.21   0
  -5  14  -4    6.69    8.10   0
  -5  14  -4    4.16    9.21   0
   5  14   4    2.67    3.11   0
   5  14   4    7.29    4.27   0
  -4  15   4    4.81    6.08   0
  -4  15   4   12.93    5.96   0
   4  15  -4    6.65    3.23   0
   4  15  -4    5.51    4.33   0
  -3  15   4    4.96    4.53   0
   3  15  -4   -4.00    4.15   0
   3  15  -4    5.26    4.27   0
  -3  15   4    5.94    5.56   0
  -2  15   4   -0.78    4.42   0
   2  15  -4    4.00    4.18   0
  -2  15   4    2.83    4.23   0
   2  15  -4    6.88    3.04   0
  -1  15   4    6.93    4.25   0
   1  15  -4    4.86    4.11   0
  -1  15   4    1.23    4.11   0
   1  15  -4    3.25    3.95   0
   0  15  -4    9.68    3.97   0
   0  15   4    4.88    4.11   0
   0  15  -4   -1.02    3.97   0
   0  15   4   -1.60    3.86   0
   1  15   4    2.50    2.92   0
   1  15   4   -1.24    4.06   0
  -1  15  -4    5.26    4.13   0
  -1  15  -4    0.12    2.84   0
   2  15   4   10.18    3.06   0
  -2  15  -4    6.01    4.20   0
   2  15   4    5.26    3.00   0
  -2  15  -4    6.55    4.36   0
  -3  15  -4    0.77    4.52   0
   3  15   4    2.23    3.05   0
  -3  15  -4   -1.13    5.26   0
   3  15   4    1.12    4.30   0
  -4  15  -4    3.21    6.23   0
   4  15   4    4.64    4.34   0
  -4  15  -4   10.06    4.87   0
   4  15   4    9.11    4.24   0
  -3  16   4    9.32    4.99   0
   3  16  -4    7.63    3.28   0
  -2  16   4    7.05    4.63   0
  -2  16   4    7.98    4.68   0
   2  16  -4    9.47    4.33   0
   2  16  -4    8.92    4.59   0
  -1  16   4    9.89    4.48   0
   1  16  -4    2.95    3.09   0
   1  16  -4   13.57    4.37   0
  -1  16   4    7.42    4.46   0
   0  16  -4   11.65    4.59   0
   0  16   4   26.44    4.47   0
   0  16  -4   12.74    4.46   0
   0  16   4   14.22    4.33   0
   1  16   4    1.65    3.01   0
   1  16   4    7.52    4.38   0
  -1  16  -4    3.91    3.15   0
  -1  16  -4    0.70    3.19   0
  -2  16  -4   11.90    4.66   0
  -2  16  -4    0.97    4.52   0
   2  16   4   11.10    4.49   0
   2  16   4   18.38    4.52   0
   3  16   4    5.11    4.52   0
   9   0  -5    3.41    6.17   0
   9   0  -5    2.46    6.19   0
   7   0  -5  301.58    6.73   0
   7   0  -5  284.98    6.83   0
   5   0  -5 1161.64    9.92   0
   5   0  -5 1143.39    9.70   0
  -3   0   5   30.14    3.83   0
   3   0  -5   30.76    4.79   0
   1   0  -5   27.02    5.44   0
  -1   0   5   28.52    5.55   0
  -1   0  -5   29.13    4.20   0
   1   0   5   34.40    5.81   0
   3   0   5  544.47    7.33   0
  -3   0  -5  540.44    7.23   0
   5   0   5  326.80    6.07   0
  -5   0  -5  318.31    5.69   0
   7   0   5   72.46    4.52   0
  -7   0  -5   10.82    3.74   0
   9   0   5   34.69    6.84   0
   9   0   5   30.12    6.22   0
   9   1  -5   18.17    5.64   0
   9   1  -5   17.82    5.80   0
   8   1  -5    9.09    4.89   0
   8  -1  -5    2.99    5.83   0
   8  -1  -5    5.24    6.41   0
   8   1  -5    5.40    4.79   0
   7  -1  -5  111.41    5.81   0
   7   1  -5  105.88    5.35   0
   7   1  -5  108.89    4.56   0
   7  -1  -5  108.50    6.22   0
   6   1  -5    0.42    3.33   0
   6  -1  -5    5.31    4.54   0
   6  -1  -5    0.88    4.85   0
   6   1  -5    0.26    3.59   0
   5  -1  -5   55.86    5.21   0
   5   1  -5   60.98    3.93   0
   5   1  -5   61.11    5.06   0
   5  -1  -5   56.06    4.11   0
   4  -1  -5    1.31    4.58   0
  -4  -1   5    0.49    3.61   0
  -4   1   5    5.83    4.49   0
   4   1  -5    1.84    3.59   0
  -3   1   5   19.20    4.63   0
   3  -1  -5   16.22    4.02   0
  -3  -1   5   18.50    3.75   0
   3   1  -5   16.75    3.74   0
  -2   1   5   14.20    4.60   0
   2  -1  -5   17.06    5.30   0
  -2  -1   5   11.20    3.91   0
   2   1  -5   15.87    4.16   0
  -1   1   5  324.60    7.64   0
   1  -1  -5  345.16    7.65   0
  -1  -1   5  317.35    6.90   0
   1   1  -5  328.43    7.12   0
   0  -1  -5  991.92   10.50   0
   0   1  -5  986.63   10.35   0
   0  -1   5  924.15   10.18   0
   0   1   5 1004.78   10.63   0
  -1   1  -5  886.62   10.17   0
   1  -1   5  864.01   10.02   0
   1   1   5  879.75    9.58   0
  -1  -1  -5  862.93    9.40   0
   2   1   5    3.07    4.20   0
  -2   1  -5    4.88    4.22   0
  -2  -1  -5    8.62    3.97   0
   2  -1   5    4.98    4.25   0
   3   1   5 1790.56   11.36   0
  -3   1  -5 1766.71   12.79   0
   3  -1   5 1754.26   12.77   0
  -3  -1  -5 1786.22   11.17   0
   4   1   5   64.85    4.03   0
  -4   1  -5   63.19    4.77   0
  -4  -1  -5   63.14    3.89   0
   4  -1   5   64.36    5.04   0
  -5  -1  -5  487.52    6.45   0
  -5   1  -5  479.25    7.70   0
   5   1   5  465.42    6.50   0
   5  -1   5  491.37    7.34   0
  -6   1  -5   -0.36    4.31   0
  -6  -1  -5    0.51    3.52   0
   6   1   5    2.89    3.76   0
   6  -1   5    2.59    4.09   0
   7   1   5  112.35    4.70   0
  -7  -1  -5  108.72    4.53   0
   7  -1   5  113.28    5.09   0
   8  -1   5   24.38    5.14   0
   8   1   5   24.93    5.36   0
   8  -1   5   20.47    6.04   0
   8   1   5   26.22    5.08   0
   9  -1   5   11.85    8.14   0
   9  -1   5   16.66    7.36   0
   9   1   5   13.01    5.71   0
   9   1   5   10.73    4.84   0
   9   2  -5    9.62    5.49   0
   9   2  -5    9.92    5.66   0
   8   2  -5   10.12    4.91   0
   8   2  -5    6.14    5.02   0
   7   2  -5   50.55    4.24   0
   7  -2  -5   52.43    7.65   0
   7   2  -5   47.86    4.84   0
   7  -2  -5   57.41    7.12   0
   6   2  -5    3.20    3.63   0
   6   2  -5    1.83    3.40   0
   6  -2  -5    2.28    5.56   0
   6  -2  -5    2.36    5.16   0
   5   2  -5  614.67    7.00   0
   5  -2  -5  637.30    9.65   0
   5  -2  -5  636.46    9.60   0
   5   2  -5  598.76    6.68   0
   4   2  -5 2253.56   11.96   0
  -4   2   5 2229.64   16.49   0
   4  -2  -5 2307.16   16.47   0
  -3   2   5 1247.26   12.10   0
   3  -2  -5 1257.52   11.94   0
  -3  -2   5 1253.03    8.80   0
   3   2  -5 1284.95    9.33   0
   2  -2  -5   58.87    4.87   0
   2   2  -5   59.86    4.33   0
  -2   2   5   59.01    4.91   0
  -2  -2   5   57.38    4.17   0
  -1  -2   5 3396.45   15.95   0
  -1   2   5 3497.97   18.46   0
   1  -2  -5 3583.82   18.59   0
   1   2  -5 3350.67   15.51   0
   0  -2   5 4571.17   19.44   0
   0   2  -5 4462.40   19.09   0
   0   2   5 5284.97   20.79   0
   0  -2  -5 5233.73   21.06   0
  -1  -2  -5  870.18    8.82   0
   1  -2   5  858.44    9.12   0
  -1   2  -5  892.86    9.91   0
   1   2   5  910.67    8.51   0
   2   2   5  458.99    6.54   0
  -2  -2  -5  461.67    6.56   0
   2  -2   5  459.64    8.14   0
  -2   2  -5  483.89    8.42   0
  -3   2  -5   12.25    4.15   0
   3  -2   5   10.69    4.01   0
   3   2   5   11.80    3.83   0
  -3  -2  -5   11.07    3.64   0
   4   2   5    2.22    3.55   0
  -4  -2  -5    3.09    3.45   0
  -4   2  -5    3.29    3.61   0
   4  -2   5    0.33    3.71   0
   5   2   5  139.98    4.62   0
  -5  -2  -5  148.32    4.49   0
  -5   2  -5  142.38    5.55   0
   5  -2   5  134.95    5.80   0
  -6   2  -5   26.63    4.85   0
  -6  -2  -5   23.67    3.71   0
   6  -2   5   24.31    4.89   0
   6   2   5   26.19    3.89   0
   7  -2   5   59.87    5.46   0
  -7  -2  -5   67.73    4.21   0
   7  -2   5   50.55    6.42   0
   7   2   5   60.59    4.29   0
   8   2   5   13.85    4.30   0
   8  -2   5   15.88    7.31   0
   8  -2   5   13.85    7.42   0
   8   2   5   13.03    4.08   0
   9   2   5   19.37    4.73   0
   9   2   5   25.87    5.04   0
   9   3  -5   59.90    6.12   0
   9   3  -5   46.11    5.99   0
   8   3  -5   15.43    3.97   0
   8   3  -5   12.98    4.34   0
   7   3  -5   27.47    3.88   0
   7   3  -5   22.48    3.91   0
   6   3  -5   48.82    3.88   0
   6   3  -5   42.86    3.75   0
   5  -3  -5    2.34    4.91   0
   5   3  -5    3.12    2.41   0
   5  -3  -5    0.25    5.32   0
   5   3  -5    3.01    3.36   0
   4   3  -5    2.99    2.42   0
  -4   3   5    2.98    4.66   0
   4  -3  -5    1.69    5.65   0
   4   3  -5    3.55    3.59   0
   3  -3  -5    1.39    3.67   0
  -3   3   5    0.43    4.63   0
  -3  -3   5    2.39    3.61   0
   3   3  -5    3.89    3.62   0
  -2  -3   5   26.50    4.00   0
   2  -3  -5   25.70    5.08   0
  -2   3   5   26.06    4.39   0
   2   3  -5   23.93    2.94   0
  -1   3   5   89.91    5.15   0
   1  -3  -5   84.57    3.98   0
  -1  -3   5   85.55    4.59   0
   1   3  -5   85.53    4.69   0
   0   3  -5 1419.34   10.40   0
   0  -3   5 1425.74   11.06   0
   0  -3  -5 1467.07   11.97   0
   0   3   5 1596.00   11.31   0
   1   3   5    3.43    3.94   0
   1  -3   5    4.85    4.01   0
  -1  -3  -5    3.43    2.70   0
  -1   3  -5    1.79    4.10   0
   2  -3   5  529.33    8.34   0
  -2  -3  -5  528.45    6.57   0
   2   3   5  517.41    6.48   0
  -2   3  -5  536.23    8.52   0
   3  -3   5  236.75    6.65   0
  -3  -3  -5  254.86    4.36   0
   3   3   5  252.71    5.00   0
  -3   3  -5  261.26    7.07   0
  -4  -3  -5   48.80    3.72   0
  -4   3  -5   43.14    5.18   0
   4  -3   5   46.96    5.17   0
   4   3   5   46.91    2.95   0
  -5  -3  -5  846.05    7.22   0
  -5   3  -5  833.48   11.51   0
   5  -3   5  797.65   11.49   0
   5   3   5  793.77    7.10   0
   6   3   5  168.13    4.57   0
  -6  -3  -5  165.15    4.47   0
   6  -3   5  161.12    7.39   0
  -6   3  -5  189.10    8.08   0
   7   3   5   30.31    4.06   0
  -7  -3  -5   36.23    3.95   0
   8   3   5   15.16    3.99   0
   8   3   5   14.06    4.28   0
   9   3   5    5.63    4.42   0
   9   3   5    1.88    4.58   0
   9   4  -5   10.27    5.46   0
   9   4  -5    2.97    4.49   0
   8   4  -5   12.07    4.10   0
   8   4  -5   16.10    4.00   0
   7   4  -5   24.36    3.93   0
   7   4  -5   25.56    3.93   0
   6   4  -5   27.70    3.68   0
   6   4  -5   35.58    3.84   0
   5   4  -5  181.97    3.72   0
   5   4  -5  186.80    4.27   0
  -4   4   5  656.16   12.00   0
   4  -4  -5  694.08   11.77   0
   4   4  -5  659.38    6.25   0
   4   4  -5  629.90    6.24   0
   3  -4  -5 1170.55   12.46   0
   3   4  -5 1116.42    8.09   0
  -3   4   5 1124.16   12.55   0
   2   4  -5 2377.74   11.06   0
  -2  -4   5 2471.14   11.59   0
   2  -4  -5 2465.35   15.13   0
  -2   4   5 2439.12   15.54   0
   1   4  -5  610.18    6.84   0
   1  -4  -5  591.19    7.66   0
  -1  -4   5  602.64    6.72   0
  -1   4   5  610.09    7.77   0
   0   4   5  643.83    7.29   0
   0  -4   5  630.95    7.24   0
   0   4  -5  608.84    7.14   0
   0  -4  -5  621.93    7.74   0
  -1   4  -5  571.03    7.33   0
   1  -4   5  581.03    7.37   0
  -1  -4  -5  591.83    6.77   0
   1   4   5  601.30    6.78   0
  -2  -4  -5   43.54    3.73   0
   2   4   5   42.26    3.77   0
  -2   4  -5   43.09    4.41   0
   2  -4   5   41.42    4.02   0
   3   4   5    0.03    3.69   0
  -3   4  -5    7.06    4.84   0
  -3  -4  -5    4.43    3.52   0
   3  -4   5    4.11    4.48   0
   4  -4   5   47.98    5.32   0
  -4   4  -5   52.94    5.40   0
  -4  -4  -5   54.09    3.66   0
   4   4   5   44.36    3.83   0
   5   4   5   10.26    3.61   0
  -5   4  -5    5.68    5.37   0
  -5  -4  -5    6.33    3.42   0
   5  -4   5    6.75    6.15   0
  -6  -4  -5   22.69    3.93   0
   6   4   5   20.26    3.86   0
   7   4   5   46.68    4.15   0
  -7  -4  -5   41.43    3.98   0
   8   4   5   23.99    4.26   0
   8   4   5   21.13    4.18   0
   9   4   5    3.88    4.61   0
   9   4   5    9.00    4.62   0
   9   5  -5   -0.56    4.61   0
   9   5  -5    4.24    4.46   0
   8   5  -5   25.68    4.19   0
   8   5  -5   24.73    4.16   0
   7   5  -5    0.79    3.61   0
   7   5  -5    4.93    3.83   0
   6   5  -5    6.01    3.73   0
   6   5  -5    5.12    3.68   0
   5   5  -5   22.32    3.53   0
   5   5  -5   20.20    2.56   0
   4   5  -5    3.76    3.50   0
   4  -5  -5    0.57    5.44   0
  -4   5   5    1.83    5.44   0
   4   5  -5    3.60    3.17   0
   3   5  -5   21.91    3.61   0
   3   5  -5   22.88    3.48   0
  -3   5   5   20.76    4.41   0
   3  -5  -5   20.78    3.71   0
   2  -5  -5  135.42    4.75   0
   2   5  -5  138.82    4.47   0
  -2   5   5  139.19    5.83   0
  -2  -5   5  140.02    4.29   0
  -1   5   5  424.01    6.57   0
  -1  -5   5  437.13    5.95   0
   1  -5  -5  431.40    6.47   0
   1   5  -5  418.55    5.84   0
   0  -5  -5  224.59    5.06   0
   0  -5   5  212.09    4.97   0
   0   5  -5  209.86    4.34   0
   0   5   5  206.43    5.07   0
  -1   5  -5  365.83    6.28   0
   1  -5   5  344.90    5.89   0
  -1  -5  -5  381.82    4.93   0
   1   5   5  387.89    5.03   0
   2   5   5  604.06    6.13   0
  -2  -5  -5  616.55    6.26   0
  -2   5  -5  614.70    7.87   0
   2  -5   5  604.37    7.59   0
  -3   5  -5   20.26    5.09   0
   3   5   5   21.04    3.48   0
   3  -5   5   18.48    4.36   0
  -3  -5  -5   23.28    2.42   0
   4  -5   5  186.59    6.54   0
  -4  -5  -5  200.22    4.25   0
  -4   5  -5  206.91    7.77   0
   4   5   5  199.78    4.36   0
  -5  -5  -5   12.89    3.46   0
   5  -5   5   11.42    6.63   0
  -5   5  -5   13.76    7.40   0
   5   5   5   13.20    2.50   0
  -6  -5  -5  183.40    4.43   0
   6   5   5  158.75    4.47   0
  -7  -5  -5   41.71    4.02   0
   7   5   5   38.11    4.05   0
   8   5   5   14.01    4.16   0
   8   5   5    9.48    4.08   0
   9   5   5    9.75    4.60   0
   9   5   5    1.50    4.48   0
   9   6  -5    3.30    4.61   0
   9   6  -5    1.45    4.61   0
   8   6  -5   17.08    4.28   0
   8   6  -5   23.94    4.14   0
   7   6  -5    1.24    3.80   0
   7   6  -5    1.38    3.72   0
   6   6  -5  234.42    4.55   0
   6   6  -5  225.55    3.94   0
   5   6  -5   -0.09    2.44   0
   5   6  -5    2.75    3.55   0
  -4   6   5  175.47    8.27   0
   4   6  -5  174.95    4.32   0
   4  -6  -5  173.93    6.50   0
   4   6  -5  170.96    4.42   0
   3   6  -5   95.04    4.04   0
  -3   6   5  106.64    5.93   0
   3  -6  -5  108.00    5.20   0
   3   6  -5   95.04    3.11   0
   2  -6  -5 1478.75   10.66   0
  -2   6   5 1493.73   11.00   0
   2   6  -5 1471.03    8.52   0
   2   6  -5 1455.74    8.46   0
  -1   6   5   25.51    3.86   0
   1  -6  -5   28.08    3.66   0
   1   6  -5   24.04    3.67   0
  -1  -6   5   28.12    3.50   0
   0   6  -5  380.07    5.02   0
   0   6   5  384.59    5.66   0
   0  -6  -5  388.41    5.61   0
   0  -6   5  376.00    4.97   0
   1  -6   5   33.46    3.82   0
  -1  -6  -5   31.26    3.62   0
  -1   6  -5   30.44    4.05   0
   1   6   5   34.32    3.60   0
  -2   6  -5    1.48    3.63   0
   2   6   5    0.71    2.26   0
   2  -6   5    5.24    3.25   0
  -2  -6  -5    3.24    3.12   0
  -3  -6  -5    2.18    3.44   0
   3   6   5    1.37    3.49   0
   3  -6   5    2.98    3.54   0
  -3   6  -5    1.02    4.74   0
  -4   6  -5    0.71    4.81   0
   4   6   5   -0.45    3.75   0
  -4  -6  -5    1.85    2.52   0
   4  -6   5    0.56    4.87   0
   5   6   5    8.51    3.57   0
  -5  -6  -5    6.63    3.47   0
   6   6   5   63.98    2.97   0
  -6  -6  -5   60.60    3.76   0
  -7  -6  -5    5.40    2.69   0
   7   6   5   11.31    3.83   0
   8   6   5   32.56    4.63   0
   8   6   5   40.81    4.37   0
   9   6   5    4.70    4.69   0
   8   7  -5   16.78    4.54   0
   8   7  -5   25.77    4.29   0
   7   7  -5    3.75    3.74   0
   7   7  -5    2.01    2.75   0
   6   7  -5   46.53    2.98   0
   6   7  -5   48.50    3.76   0
   5   7  -5   18.67    3.57   0
   5   7  -5   18.51    3.61   0
   4   7  -5   -0.23    3.66   0
   4   7  -5    0.56    2.31   0
  -4   7   5    1.56    5.45   0
   4  -7  -5    0.58    5.20   0
  -3   7   5   44.66    5.23   0
   3  -7  -5   43.62    3.87   0
   3   7  -5   44.61    2.67   0
   3   7  -5   48.32    2.81   0
  -2   7   5  127.92    4.56   0
   2   7  -5  123.16    3.99   0
   2   7  -5  127.96    3.78   0
   2  -7  -5  135.36    4.45   0
   1   7  -5   10.05    2.42   0
  -1   7   5    6.05    3.57   0
   1  -7  -5    9.87    3.59   0
   1   7  -5    5.71    2.42   0
   0   7  -5  301.61    4.47   0
   0   7   5  311.23    5.13   0
   0  -7  -5  322.12    5.15   0
  -1   7  -5    4.03    3.65   0
  -1  -7  -5    5.33    2.42   0
   1   7   5    4.26    3.33   0
  -2  -7  -5  258.76    4.56   0
   2   7   5  248.17    4.62   0
  -2   7  -5  244.85    5.95   0
   3   7   5    5.42    3.34   0
  -3   7  -5    5.58    4.68   0
  -3  -7  -5    3.00    3.44   0
  -4   7  -5  617.93    9.96   0
  -4   7  -5  614.05    9.60   0
   4   7   5  601.14    6.01   0
  -4  -7  -5  641.86    6.06   0
   5   7   5   48.99    3.70   0
  -5  -7  -5   56.89    3.72   0
   6   7   5   44.45    3.91   0
  -6  -7  -5   40.24    3.77   0
   7   7   5   -1.25    2.67   0
   8   7   5   13.19    4.38   0
   8   7   5   16.21    4.39   0
   8   8  -5    2.44    4.28   0
   8   8  -5   10.43    4.35   0
   7   8  -5    3.49    4.03   0
   7   8  -5   14.28    3.67   0
   6   8  -5  119.25    3.34   0
   6   8  -5  132.91    4.30   0
   5   8  -5    3.33    3.63   0
   5   8  -5    3.53    3.72   0
   4   8  -5  312.79    4.78   0
  -4   8   5  310.73    9.01   0
   4   8  -5  279.11    3.98   0
  -3   8   5  159.46    5.24   0
   3   8  -5  152.12    4.07   0
   3  -8  -5  160.29    5.47   0
   3   8  -5  155.71    4.05   0
   2  -8  -5  425.12    6.21   0
  -2   8   5  401.96    6.12   0
   2   8  -5  412.58    5.34   0
   2   8  -5  410.70    5.24   0
   1   8  -5   13.34    3.74   0
   1  -8  -5   16.07    3.49   0
  -1   8   5   17.70    3.63   0
   1   8  -5   19.54    3.57   0
   0   8  -5  888.79    6.71   0
   0  -8  -5  954.97    6.82   0
   0   8  -5  966.81    7.32   0
   0   8   5  938.15    7.37   0
  -1   8  -5   17.62    3.59   0
  -1  -8  -5   16.49    3.67   0
  -1   8  -5   16.41    3.73   0
   1   8   5   14.98    3.61   0
  -2   8  -5   89.11    4.10   0
  -2   8  -5   87.01    4.48   0
   2   8   5   84.94    3.04   0
  -2  -8  -5   97.44    3.10   0
  -3  -8  -5   -0.66    3.31   0
  -3   8  -5    2.27    3.78   0
  -3   8  -5    2.32    4.04   0
   3   8   5    1.19    2.40   0
  -4   8  -5   17.22    4.57   0
  -4  -8  -5   17.11    2.57   0
   4   8   5   19.33    2.56   0
  -4   8  -5   18.51    5.41   0
  -5  -8  -5   11.37    3.79   0
  -5   8  -5   13.58   10.40   0
  -5   8  -5   12.90    9.38   0
   5   8   5    9.04    3.71   0
   6   8   5   58.54    2.98   0
  -6  -8  -5   62.25    3.02   0
   7   8   5   -0.26    3.01   0
   8   8   5   15.98    3.35   0
   8   8   5   22.95    4.55   0
   8   9  -5    5.28    4.68   0
   8   9  -5   11.09    3.06   0
   7   9  -5    3.33    2.78   0
   7   9  -5    6.35    4.12   0
   6   9  -5   13.78    3.92   0
   6   9  -5   11.65    3.90   0
   5   9  -5   14.88    3.68   0
   5   9  -5   11.67    3.72   0
   4   9  -5    5.12    2.60   0
   4   9  -5    8.09    3.62   0
  -4   9   5    2.00    4.45   0
  -4   9   5    4.78    5.09   0
   3   9  -5    8.35    3.30   0
   3   9  -5    7.52    3.27   0
  -3   9   5    8.35    4.63   0
   3  -9  -5    7.78    3.45   0
   2   9  -5    6.81    3.48   0
  -2   9   5   18.99    3.92   0
   2  -9  -5   17.68    3.59   0
   2   9  -5   12.35    2.51   0
   1   9  -5   43.60    2.84   0
  -1   9   5   45.59    3.80   0
   1  -9  -5   52.01    2.86   0
   1   9  -5   41.89    2.89   0
   0  -9  -5  271.98    4.99   0
   0   9   5  274.65    4.87   0
   0   9  -5  271.01    4.97   0
   0   9  -5  256.11    4.78   0
  -1   9  -5  122.97    4.53   0
   1   9   5  117.92    4.20   0
  -1   9  -5  112.02    4.21   0
  -1  -9  -5  118.91    3.36   0
  -2   9  -5  253.56    5.49   0
   2   9   5  242.32    3.81   0
  -2  -9  -5  279.80    4.69   0
  -2   9  -5  262.89    5.26   0
  -3  -9  -5   53.74    3.62   0
   3   9   5   46.86    2.62   0
  -3   9  -5   48.53    4.23   0
  -3   9  -5   49.39    4.04   0
  -4   9  -5  140.09    5.66   0
  -4   9  -5  148.50    6.34   0
  -4  -9  -5  151.90    4.35   0
   4   9   5  155.72    4.22   0
  -5  -9  -5   39.73    3.81   0
  -5   9  -5   38.15    7.99   0
   5   9   5   35.62    3.80   0
  -5   9  -5   42.73    8.97   0
  -6  -9  -5   15.82    3.93   0
   6   9   5   12.31    3.89   0
   7   9   5   42.53    4.13   0
   7   9   5   41.05    4.21   0
   8   9   5   12.90    3.37   0
   8   9   5    8.85    3.48   0
   7  10  -5   15.19    4.44   0
   7  10  -5   16.83    4.24   0
   6  10  -5   31.64    2.83   0
   6  10  -5   32.30    4.07   0
   5  10  -5   73.44    4.15   0
   5  10  -5   68.88    4.30   0
   4  10  -5  112.35    3.19   0
  -4  10   5  125.15    6.12   0
  -4  10   5  117.25    5.70   0
   4  10  -5  110.96    4.16   0
   3 -10  -5   48.35    4.28   0
  -3  10   5   44.62    4.47   0
   3  10  -5   46.85    2.82   0
   3  10  -5   49.92    3.59   0
   2 -10  -5  184.30    4.67   0
   2  10  -5  184.53    4.30   0
  -2  10   5  185.56    4.78   0
   2  10  -5  181.06    3.52   0
   1 -10  -5    5.87    3.33   0
  -1  10   5    2.88    3.44   0
   1  10  -5    7.46    3.48   0
   1  10  -5    2.99    3.65   0
   0  10  -5   17.79    3.67   0
   0  10   5   21.23    3.72   0
   0 -10  -5   14.59    3.59   0
   0  10  -5   12.50    3.66   0
  -1  10  -5    6.56    3.52   0
   1  10   5    6.75    3.65   0
  -1  10  -5   10.36    3.29   0
  -1 -10  -5    6.16    3.54   0
  -2  10  -5   51.59    4.01   0
  -2 -10  -5   49.70    3.59   0
  -2  10  -5   46.77    3.73   0
   2  10   5   48.23    3.69   0
  -3  10  -5    9.81    4.12   0
  -3  10  -5    9.48    3.65   0
  -3 -10  -5   11.36    3.36   0
   3  10   5    3.86    2.51   0
  -4  10  -5   16.71    5.20   0
  -4  10  -5   13.02    4.62   0
   4  10   5   15.00    2.55   0
  -4 -10  -5   15.93    2.68   0
   5  10   5    3.15    3.84   0
  -5  10  -5    0.25    7.94   0
  -5  10  -5    0.79    6.74   0
  -5 -10  -5    3.23    2.70   0
   6  10   5    2.02    3.94   0
   7  10   5    0.42    4.36   0
   7  10   5    5.37    3.17   0
   7  11  -5    2.90    4.44   0
   7  11  -5    3.89    3.08   0
   6  11  -5   17.59    4.14   0
   6  11  -5    7.76    4.09   0
  -5  11   5   22.83   10.93   0
   5  11  -5   29.07    3.05   0
   5  11  -5   26.01    3.95   0
  -5  11   5   26.56   11.83   0
   4  11  -5   -5.75    2.60   0
  -4  11   5    3.59    4.91   0
   4  11  -5    3.62    3.55   0
  -4  11   5    3.79    5.31   0
  -3  11   5   22.90    4.93   0
   3  11  -5   21.25    3.48   0
   3  11  -5   21.53    3.67   0
   2  11  -5   14.25    3.51   0
  -2  11   5    7.97    3.67   0
   2 -11  -5   12.44    3.48   0
   2  11  -5   13.34    3.69   0
   1  11  -5    3.13    3.48   0
  -1  11   5    4.05    3.79   0
   1  11  -5    5.08    3.63   0
   1 -11  -5    3.65    3.55   0
   0  11  -5   27.75    3.48   0
   0  11  -5   32.85    3.66   0
   0 -11  -5   32.05    3.63   0
   0  11   5   22.63    2.70   0
  -1 -11  -5   59.98    3.81   0
  -1  11  -5   60.39    4.14   0
  -1  11  -5   54.33    3.92   0
   1  11   5   60.26    3.92   0
  -2  11  -5  106.71    4.34   0
   2  11   5  110.96    4.16   0
  -2 -11  -5  101.88    4.06   0
  -2  11  -5  104.54    4.52   0
  -3  11  -5  122.50    5.35   0
  -3 -11  -5  115.78    3.14   0
   3  11   5  121.36    4.10   0
  -3  11  -5  120.05    4.90   0
  -4  11  -5   42.99    5.02   0
  -4 -11  -5   50.11    3.79   0
   4  11   5   49.68    3.82   0
  -4  11  -5   45.29    4.98   0
  -5  11  -5   32.77    7.23   0
  -5 -11  -5   37.91    3.14   0
   5  11   5   29.22    3.92   0
  -5  11  -5   38.00    8.28   0
   6  11   5   39.13    3.04   0
   6  11   5   39.68    4.09   0
   7  11   5    2.75    4.58   0
   7  11   5   16.99    4.46   0
   6  12  -5   -0.28    4.32   0
   6  12  -5    1.61    4.22   0
  -5  12   5   56.04    9.49   0
   5  12  -5   52.03    4.26   0
   5  12  -5   58.53    4.27   0
  -5  12   5   59.30    9.84   0
  -4  12   5   11.89    5.03   0
   4  12  -5   11.81    3.71   0
  -4  12   5   14.90    5.29   0
   4  12  -5   11.37    3.80   0
  -3  12   5   84.33    5.46   0
   3  12  -5   79.77    4.00   0
  -3  12   5   80.13    4.45   0
   3  12  -5   89.10    4.15   0
   2  12  -5   19.91    3.63   0
   2  12  -5   19.71    2.90   0
  -2  12   5   21.34    3.93   0
   1 -12  -5  219.10    4.82   0
  -1  12   5  209.59    4.95   0
   1  12  -5  209.47    4.57   0
   1  12  -5  211.11    4.60   0
   0  12  -5    1.70    3.91   0
   0 -12  -5   -1.84    3.21   0
   0  12   5   -0.12    3.57   0
   0  12  -5    6.40    3.16   0
  -1 -12  -5   39.19    2.86   0
  -1  12  -5   35.68    3.98   0
   1  12   5   34.58    3.86   0
  -1  12  -5   30.98    3.86   0
  -2 -12  -5    7.41    3.43   0
   2  12   5    2.07    3.76   0
  -2  12  -5    6.11    3.74   0
  -2  12  -5    0.58    3.63   0
  -3  12  -5    9.01    4.67   0
  -3 -12  -5   10.77    3.68   0
  -3  12  -5   11.93    4.46   0
   3  12   5    9.08    3.63   0
  -4  12  -5    1.50    4.36   0
  -4 -12  -5   10.25    3.75   0
  -4  12  -5    1.60    4.95   0
   4  12   5    1.45    2.74   0
   5  12   5    4.92    4.03   0
  -5  12  -5    2.18    6.08   0
  -5  12  -5    0.18    8.09   0
   6  12   5    3.23    2.88   0
   6  12   5   -2.15    4.37   0
   6  13  -5   -2.42    3.19   0
   6  13  -5    5.08    3.19   0
  -5  13   5    0.77    8.39   0
   5  13  -5    1.40    3.96   0
   5  13  -5    7.46    4.13   0
  -5  13   5    2.10    9.36   0
   4  13  -5   14.03    3.85   0
  -4  13   5   11.38    4.72   0
  -4  13   5    7.54    5.37   0
   4  13  -5    1.98    3.87   0
   3  13  -5   13.17    3.95   0
  -3  13   5   10.52    5.19   0
  -3  13   5   12.58    4.03   0
   3  13  -5    7.24    3.63   0
   2  13  -5    1.38    2.67   0
  -2  13   5    3.32    3.85   0
   2  13  -5    2.69    3.87   0
  -2  13   5    4.87    3.78   0
   1  13  -5   18.20    3.69   0
   1  13  -5   11.88    3.83   0
  -1  13   5   20.02    3.76   0
   0 -13  -5    7.88    3.74   0
   0  13  -5   12.94    3.77   0
   0  13   5    8.72    3.77   0
   0  13  -5    8.64    3.61   0
   1  13   5   36.91    3.88   0
  -1  13  -5   32.98    4.05   0
  -1  13  -5   28.09    3.83   0
  -1 -13  -5   28.52    3.88   0
   2  13   5   -2.43    3.77   0
  -2 -13  -5    2.46    2.61   0
  -2  13  -5   -0.79    4.07   0
  -2  13  -5    1.85    3.87   0
  -3  13  -5   77.47    4.66   0
  -3  13  -5   67.45    4.80   0
   3  13   5   70.21    3.08   0
   4  13   5    0.67    3.77   0
  -4  13  -5   -1.60    4.12   0
  -4  13  -5    0.81    5.62   0
   5  13   5   37.60    3.22   0
  -5  13  -5   46.81    9.62   0
   5  13   5   31.96    3.30   0
  -5  13  -5   41.83    7.44   0
   6  13   5   -2.56    4.51   0
   6  13   5   -0.06    4.56   0
  -5  14   5    8.16    8.50   0
  -5  14   5   12.69    9.41   0
   5  14  -5    9.80    4.24   0
   5  14  -5   14.88    4.41   0
  -4  14   5    2.20    5.84   0
   4  14  -5    1.92    2.79   0
  -4  14   5    2.85    5.63   0
   4  14  -5    0.36    4.09   0
   3  14  -5   33.98    4.18   0
   3  14  -5   43.36    4.31   0
  -3  14   5   34.96    5.47   0
  -3  14   5   42.62    4.62   0
   2  14  -5    6.90    4.11   0
  -2  14   5   14.93    3.93   0
  -2  14   5   10.92    4.13   0
   2  14  -5   11.93    2.71   0
   1  14  -5   50.97    4.45   0
   1  14  -5   56.36    4.07   0
  -1  14   5   57.14    4.26   0
  -1  14   5   51.51    4.35   0
   0  14   5    2.45    3.87   0
   0  14  -5   -0.91    3.74   0
   0  14  -5   -5.16    3.93   0
  -1  14  -5   16.97    4.00   0
   1  14   5   18.07    4.02   0
  -1  14  -5   10.99    4.02   0
  -2  14  -5    5.50    4.33   0
   2  14   5    3.68    3.85   0
  -2  14  -5    9.49    4.05   0
  -3  14  -5   -4.57    5.29   0
   3  14   5   -0.89    2.81   0
  -3  14  -5    6.28    3.98   0
   3  14   5    3.46    2.80   0
  -4  14  -5    3.06    5.37   0
   4  14   5    1.24    4.09   0
  -4  14  -5    0.63    5.70   0
   4  14   5    0.58    4.19   0
  -5  14  -5    0.62    7.99   0
   5  14   5   15.36    4.27   0
  -5  14  -5    2.72    7.79   0
   5  14   5    3.11    4.38   0
  -4  15   5   -1.30    6.17   0
  -4  15   5    2.78    4.74   0
   4  15  -5    2.47    3.16   0
   4  15  -5    0.85    4.34   0
  -3  15   5   -1.01    4.48   0
  -3  15   5    1.13    5.61   0
   3  15  -5    5.69    4.26   0
   3  15  -5   -0.62    4.30   0
  -2  15   5    2.80    4.11   0
  -2  15   5    1.59    4.26   0
   2  15  -5    3.83    4.13   0
   2  15  -5    3.96    4.28   0
   1  15  -5   13.04    3.06   0
  -1  15   5   14.43    3.17   0
   1  15  -5   17.00    4.27   0
  -1  15   5   13.18    4.26   0
   0  15  -5   -0.54    3.96   0
   0  15   5    3.62    4.06   0
   0  15  -5    0.03    2.76   0
   0  15   5    1.17    3.02   0
  -1  15  -5   44.77    4.28   0
   1  15   5   41.21    4.30   0
  -1  15  -5   39.09    4.50   0
   1  15   5   31.62    3.26   0
   2  15   5    5.88    4.19   0
   2  15   5    3.50    4.12   0
  -2  15  -5   -1.20    4.41   0
  -2  15  -5   -0.78    4.23   0
  -3  15  -5   16.21    4.86   0
   3  15   5   16.63    4.37   0
   3  15   5   13.07    4.43   0
  -3  15  -5   12.41    5.41   0
  -4  15  -5    4.03    6.35   0
   4  15   5   -0.45    4.39   0
  -4  15  -5    2.38    6.04   0
   4  15   5    3.82    4.41   0
   2  16  -5    4.13    4.39   0
  -2  16   5    0.30    4.63   0
  -2  16   5    6.24    4.54   0
   2  16  -5    6.38    3.19   0
  -1  16   5    8.06    4.48   0
   1  16  -5    7.02    4.44   0
   1  16  -5    3.62    4.32   0
  -1  16   5    4.51    4.55   0
   0  16   5    5.36    2.97   0
   0  16  -5   -3.92    4.37   0
   0  16  -5    0.88    3.02   0
   0  16   5    4.11    3.24   0
   1  16   5    3.97    3.26   0
  -1  16  -5   12.00    4.43   0
  -1  16  -5    9.54    4.37   0
   1  16   5   10.17    4.53   0
  -2  16  -5    3.17    4.75   0
   2  16   5   -0.08    3.09   0
   2  16   5    1.96    4.41   0
  -2  16  -5    4.16    4.44   0
   8   0  -6   98.28    5.80   0
   8   0  -6  104.86    5.73   0
   6   0  -6  187.04    5.24   0
   6   0  -6  190.43    5.61   0
  -4   0   6 1474.74   10.48   0
   4   0  -6 1524.49   10.66   0
  -2   0   6    4.45    3.87   0
   2   0  -6    8.40    3.97   0
   0   0   6 1442.57   11.32   0
   0   0  -6 1405.17   11.19   0
  -2   0  -6 3165.76   15.53   0
   2   0   6 3104.05   15.38   0
  -4   0  -6  710.46    7.50   0
   4   0   6  730.94    7.78   0
  -6   0  -6  238.92    5.22   0
   6   0   6  235.67    5.56   0
   8   0   6   93.64    4.92   0
   8   0   6   94.60    6.24   0
   9  -1  -6    2.24   10.33   0
   9   1  -6    4.29    5.66   0
   9  -1  -6    1.31   10.73   0
   9   1  -6    2.04    5.53   0
   8  -1  -6    1.02    5.67   0
   8   1  -6    1.95    3.94   0
   8  -1  -6   -0.18    5.84   0
   8   1  -6    5.14    5.13   0
   7   1  -6    1.49    4.66   0
   7   1  -6    0.64    3.64   0
   7  -1  -6    1.94    4.45   0
   7  -1  -6    0.67    5.39   0
   6   1  -6   30.13    3.94   0
   6   1  -6   35.53    4.55   0
   6  -1  -6   37.50    3.88   0
   6  -1  -6   36.56    4.23   0
   5   1  -6    5.14    3.63   0
   5  -1  -6    6.25    4.59   0
   5   1  -6    5.64    3.81   0
   4  -1  -6  272.48    6.49   0
  -4   1   6  275.57    6.32   0
  -4  -1   6  271.54    5.26   0
   4   1  -6  267.47    5.36   0
  -3   1   6  205.06    5.57   0
  -3  -1   6  221.50    5.10   0
   3  -1  -6  217.42    5.79   0
   3   1  -6  213.65    5.19   0
   2   1  -6   45.59    3.23   0
  -2  -1   6   44.32    3.21   0
   2  -1  -6   44.60    4.42   0
  -2   1   6   41.50    4.34   0
  -1  -1   6   73.12    3.87   0
  -1   1   6   80.39    5.31   0
   1  -1  -6   87.42    5.40   0
   1   1  -6   76.91    5.17   0
   0  -1   6 1264.42   10.63   0
   0  -1  -6 1324.69   10.35   0
   0   1  -6 1328.67   10.83   0
   0   1   6 1321.36   10.38   0
  -1  -1  -6    2.37    4.47   0
   1  -1   6    1.75    3.26   0
   1   1   6    5.06    4.41   0
  -1   1  -6    2.07    3.20   0
   2   1   6 3912.51   16.08   0
  -2   1  -6 4235.95   18.21   0
  -2  -1  -6 4203.80   17.05   0
   2  -1   6 3866.18   17.36   0
   3   1   6  626.49    7.21   0
  -3   1  -6  632.33    7.82   0
   3  -1   6  628.71    7.81   0
  -3  -1  -6  634.47    7.11   0
  -4  -1  -6  124.51    4.35   0
   4   1   6  126.89    4.54   0
   4  -1   6  120.78    4.68   0
  -4   1  -6  124.77    5.23   0
  -5   1  -6   20.24    4.47   0
  -5  -1  -6   18.54    3.70   0
   5   1   6   16.77    3.95   0
   5  -1   6   18.39    4.04   0
   6   1   6   19.00    3.92   0
  -6  -1  -6   23.24    3.66   0
  -6   1  -6   22.77    4.59   0
   6  -1   6   20.71    4.04   0
  -7  -1  -6    2.76    3.71   0
   7   1   6    2.38    3.96   0
  -7   1  -6   -1.34    3.88   0
   7  -1   6    0.31    4.91   0
   8  -1   6   -0.06    5.10   0
   8   1   6    0.40    3.94   0
   8  -1   6    3.28    5.10   0
   8   1   6   -4.29    5.17   0
   9  -1   6    1.71    7.15   0
   9   1   6   -2.45    5.41   0
   9  -1   6    3.34    7.23   0
   9   1   6    6.13    5.71   0
   9   2  -6    3.24    5.59   0
   9   2  -6    6.55    5.58   0
   8   2  -6  131.97    5.16   0
   8   2  -6  142.29    5.15   0
   7  -2  -6   85.21    6.47   0
   7   2  -6   83.67    4.39   0
   7  -2  -6   87.48    6.69   0
   7   2  -6   80.52    4.20   0
   6   2  -6  364.34    5.76   0
   6  -2  -6  380.08    8.43   0
   6   2  -6  361.16    5.57   0
   6  -2  -6  372.26    8.04   0
  -5   2   6  250.89    6.47   0
   5   2  -6  256.18    4.98   0
   5  -2  -6  258.45    6.81   0
   5   2  -6  252.32    5.28   0
  -4   2   6  468.51    7.97   0
   4   2  -6  463.99    6.12   0
   4  -2  -6  479.96    8.25   0
  -4  -2   6  447.43    6.00   0
  -3   2   6  132.58    5.78   0
   3  -2  -6  134.37    5.25   0
  -3  -2   6  126.84    3.60   0
   3   2  -6  122.34    4.52   0
  -2   2   6  395.73    6.75   0
   2   2  -6  404.06    6.20   0
  -2  -2   6  395.62    5.48   0
   2  -2  -6  407.45    6.89   0
   1  -2  -6    6.10    4.24   0
  -1  -2   6    6.18    4.15   0
   1   2  -6    6.08    2.93   0
  -1   2   6    7.24    4.35   0
   0  -2   6   97.08    3.98   0
   0   2   6   89.75    5.20   0
   0  -2  -6   91.42    4.05   0
   0   2  -6   85.87    5.16   0
   1   2   6    7.10    4.14   0
  -1  -2  -6    5.83    4.14   0
  -1   2  -6    6.46    4.29   0
   1  -2   6    7.31    2.94   0
   2   2   6  759.31    7.63   0
   2  -2   6  739.71    8.31   0
  -2  -2  -6  757.61    7.57   0
  -2   2  -6  759.62    8.55   0
  -3   2  -6   22.53    4.08   0
   3  -2   6   22.41    4.06   0
   3   2   6   22.78    2.89   0
  -3  -2  -6   22.63    3.70   0
   4  -2   6  714.44    8.82   0
  -4   2  -6  758.38    8.68   0
  -4  -2  -6  771.37    7.03   0
   4   2   6  786.96    7.27   0
  -5   2  -6   12.64    3.77   0
   5  -2   6   10.60    4.85   0
   5   2   6    9.75    3.90   0
  -5  -2  -6    8.02    3.82   0
   6   2   6  252.63    5.22   0
  -6   2  -6  254.15    6.69   0
  -6  -2  -6  250.15    5.10   0
   6  -2   6  246.38    6.08   0
  -7  -2  -6   41.48    4.07   0
  -7   2  -6   13.75    4.02   0
   7  -2   6   40.19    5.28   0
   7   2   6   42.16    4.08   0
   8  -2   6   40.45    7.03   0
   8   2   6   39.37    4.50   0
   8  -2   6   39.11    7.25   0
   9   2   6   17.81    4.61   0
   9   2   6   17.32    4.86   0
   9   3  -6   -0.20    4.53   0
   9   3  -6    2.21    5.53   0
   8   3  -6    0.74    4.18   0
   8   3  -6    6.06    4.77   0
   7   3  -6   -1.43    4.01   0
   7   3  -6   -0.67    3.69   0
   6   3  -6   27.18    3.87   0
   6   3  -6   25.67    3.64   0
   6  -3  -6   27.45    6.33   0
   6  -3  -6   28.71    6.10   0
  -5   3   6    4.38    5.14   0
   5   3  -6    6.82    3.53   0
   5   3  -6    4.86    3.41   0
   5  -3  -6    4.47    5.36   0
  -4   3   6   46.60    5.17   0
   4   3  -6   44.33    3.76   0
   4  -3  -6   43.84    5.44   0
   3  -3  -6  789.87    9.30   0
  -3  -3   6  743.29    6.49   0
   3   3  -6  725.54    7.07   0
  -3   3   6  746.96    9.73   0
  -2  -3   6 1597.25    9.87   0
   2   3  -6 1612.20    9.93   0
   2  -3  -6 1661.09   12.12   0
  -2   3   6 1642.72   12.17   0
   1  -3  -6 2244.77   13.49   0
  -1   3   6 2263.08   13.47   0
   1   3  -6 1937.19   11.27   0
  -1  -3   6 2019.21   11.57   0
   0   3   6  184.09    5.33   0
   0  -3   6  169.54    4.32   0
   0  -3  -6  176.52    4.41   0
   0   3  -6  163.81    5.19   0
   1  -3   6   26.21    3.02   0
   1   3   6   30.56    3.99   0
  -1   3  -6   29.04    4.17   0
  -1  -3  -6   33.41    3.95   0
   2   3   6  318.70    5.54   0
  -2   3  -6  316.46    6.24   0
   2  -3   6  309.52    6.69   0
  -2  -3  -6  326.67    5.48   0
  -3   3  -6  173.99    5.60   0
   3   3   6  164.93    4.65   0
   3  -3   6  170.10    5.37   0
  -3  -3  -6  173.50    4.57   0
  -4  -3  -6  220.51    4.54   0
   4   3   6  205.91    4.65   0
   4  -3   6  202.79    5.68   0
  -4   3  -6  213.87    6.46   0
  -5  -3  -6   65.36    3.89   0
   5  -3   6   57.47    5.35   0
   5   3   6   60.88    3.92   0
  -5   3  -6   63.14    5.08   0
   6  -3   6   78.72    6.15   0
   6   3   6   78.56    4.14   0
  -6   3  -6   83.73    6.02   0
  -6  -3  -6   89.20    4.23   0
   7  -3   6    1.62    6.27   0
  -7  -3  -6    0.14    3.75   0
   7  -3   6   -0.69    6.10   0
   7   3   6   -1.44    4.05   0
   8   3   6    4.03    4.21   0
   9   3   6   -2.67    4.68   0
   9   3   6    0.17    4.33   0
   9   4  -6   22.85    5.75   0
   9   4  -6   25.50    4.73   0
   8   4  -6   19.28    4.10   0
   8   4  -6   16.27    4.41   0
   7   4  -6   83.41    4.38   0
   7   4  -6   82.13    4.36   0
   6   4  -6   92.07    4.28   0
   6   4  -6   87.01    4.03   0
  -5   4   6  171.82    8.12   0
   5  -4  -6  171.65    8.17   0
   5   4  -6  169.05    4.34   0
   5   4  -6  168.55    4.24   0
   4   4  -6  113.32    4.12   0
   4   4  -6   59.85    2.78   0
  -4   4   6  116.43    6.13   0
   4  -4  -6  119.64    5.93   0
  -3  -4   6  129.06    4.38   0
   3  -4  -6  132.68    5.75   0
  -3   4   6  131.83    5.94   0
   3   4  -6  126.85    4.35   0
  -2  -4   6 2083.31   10.58   0
   2  -4  -6 2057.88   13.17   0
  -2   4   6 2124.85   13.74   0
   2   4  -6 2064.56   10.57   0
  -1   4   6    9.26    3.97   0
   1  -4  -6    5.79    3.93   0
   1   4  -6    9.34    3.93   0
  -1  -4   6    5.14    3.76   0
   0  -4   6   46.29    4.13   0
   0   4   6   47.77    3.25   0
   0   4  -6   46.50    4.26   0
   0  -4  -6   45.86    4.12   0
   1  -4   6  158.69    4.93   0
  -1   4  -6  154.75    5.17   0
   1   4   6  166.12    3.96   0
  -1  -4  -6  160.46    4.62   0
   2   4   6   60.75    4.07   0
  -2   4  -6   63.62    4.52   0
  -2  -4  -6   62.60    3.82   0
   2  -4   6   58.32    4.24   0
   3  -4   6   59.97    4.40   0
   3   4   6   64.89    3.85   0
  -3  -4  -6   61.93    3.82   0
  -3   4  -6   60.63    5.03   0
  -4   4  -6  289.39    7.31   0
   4   4   6  266.11    4.02   0
   4  -4   6  262.44    6.92   0
  -4  -4  -6  278.29    4.82   0
  -5  -4  -6  182.39    4.32   0
  -5   4  -6  179.18    7.11   0
   5  -4   6  169.06    6.65   0
   5   4   6  181.25    4.44   0
  -6   4  -6  132.45    8.23   0
   6  -4   6  115.61    7.60   0
   6   4   6  116.88    4.47   0
  -6  -4  -6  113.09    4.34   0
   7   4   6   41.08    4.19   0
  -7  -4  -6   52.32    4.01   0
   8   4   6   24.35    4.30   0
   9   4   6   24.82    4.70   0
   9   4   6   15.70    4.82   0
   9   5  -6   11.91    4.69   0
   9   5  -6    4.95    4.70   0
   8   5  -6   -0.98    3.99   0
   8   5  -6    0.68    4.10   0
   7   5  -6    2.96    3.77   0
   7   5  -6    3.98    3.64   0
   6   5  -6    8.68    2.73   0
   6   5  -6    3.90    2.66   0
  -5   5   6  130.18   10.65   0
   5  -5  -6  130.35    9.25   0
   5   5  -6  120.06    3.95   0
   5   5  -6  124.17    3.28   0
   4   5  -6    4.92    3.44   0
  -4   5   6    7.20    5.60   0
   4  -5  -6    4.90    4.42   0
   4   5  -6    9.01    3.51   0
   3   5  -6  364.22    4.51   0
  -3   5   6  374.22    6.96   0
   3  -5  -6  381.01    7.24   0
  -2   5   6  311.20    5.99   0
  -2  -5   6  304.80    5.04   0
   2  -5  -6  316.17    5.83   0
   2   5  -6  289.84    5.04   0
  -1   5   6 1588.37   11.23   0
   1   5  -6 1584.91    9.47   0
  -1  -5   6 1567.81    8.91   0
   1  -5  -6 1648.99   10.70   0
   0  -5  -6  733.30    7.20   0
   0  -5   6  709.98    6.58   0
   0   5  -6  727.78    7.19   0
   0   5   6  700.80    7.05   0
  -1   5  -6  311.45    5.74   0
  -1  -5  -6  327.33    5.34   0
   1   5   6  321.89    5.27   0
   1  -5   6  316.57    5.58   0
   2  -5   6   20.74    3.69   0
   2   5   6   23.78    3.58   0
  -2  -5  -6   20.30    3.36   0
  -2   5  -6   17.17    4.00   0
  -3   5  -6  442.96    7.78   0
   3   5   6  431.28    5.38   0
  -3  -5  -6  442.66    5.41   0
   3  -5   6  423.56    7.26   0
   4  -5   6  275.77    6.84   0
  -4   5  -6  289.44    7.48   0
   4   5   6  269.85    4.86   0
  -4  -5  -6  280.01    4.90   0
   5  -5   6  305.91    8.70   0
  -5  -5  -6  329.61    5.09   0
  -5   5  -6  310.41    8.82   0
   5   5   6  305.87    5.24   0
  -6  -5  -6    1.39    3.38   0
   6   5   6    6.58    3.54   0
   7   5   6    1.61    3.78   0
  -7  -5  -6   -3.80    3.75   0
   8   5   6    4.18    4.08   0
   9   5   6    2.32    4.71   0
   9   5   6    4.96    4.67   0
   9   6  -6   21.60    4.88   0
   8   6  -6    4.77    4.12   0
   8   6  -6   -1.78    4.03   0
   7   6  -6  106.79    4.29   0
   7   6  -6   98.04    4.52   0
   6   6  -6   22.04    3.65   0
   6   6  -6   23.67    3.55   0
   5   6  -6   55.38    3.80   0
   5   6  -6   54.56    3.69   0
   4   6  -6   79.26    4.13   0
   4  -6  -6   88.25    5.29   0
   4   6  -6   83.55    3.98   0
  -4   6   6   86.39    5.96   0
   3   6  -6  351.02    5.02   0
   3   6  -6  325.87    4.43   0
  -3   6   6  344.95    7.32   0
   3  -6  -6  331.69    6.26   0
   2   6  -6  121.87    3.92   0
   2  -6  -6  121.14    4.39   0
  -2   6   6  127.70    4.65   0
  -2  -6   6  115.28    3.09   0
  -1   6   6    5.04    3.68   0
   1  -6  -6    1.82    3.50   0
   1   6  -6    5.76    2.51   0
  -1  -6   6    1.97    3.37   0
   0  -6  -6  213.54    4.87   0
   0  -6   6  206.39    4.90   0
   0   6  -6  199.88    4.15   0
   0   6   6  201.49    4.86   0
   1  -6   6   50.89    4.02   0
   1   6   6   56.97    3.78   0
  -1   6  -6   53.13    4.19   0
  -1  -6  -6   58.15    3.72   0
  -2   6  -6   51.96    4.03   0
  -2  -6  -6   54.18    2.68   0
   2   6   6   58.63    3.55   0
   2  -6   6   51.54    3.83   0
  -3   6  -6   91.11    5.58   0
   3   6   6   93.27    3.12   0
   3  -6   6   88.95    4.92   0
  -3  -6  -6   94.20    3.98   0
  -4  -6  -6   20.56    3.64   0
   4  -6   6   16.08    4.41   0
   4   6   6   19.08    3.77   0
  -4   6  -6   17.27    5.22   0
   5   6   6  180.47    3.60   0
  -5   6  -6  187.03    8.45   0
  -5  -6  -6  186.94    4.45   0
  -6  -6  -6    7.46    2.53   0
   6   6   6    6.17    3.64   0
   7   6   6   90.22    4.52   0
  -7  -6  -6   92.74    4.50   0
   8   6   6    6.75    4.27   0
   8   6   6    2.30    4.15   0
   8   7  -6    1.62    4.28   0
   8   7  -6    2.11    4.28   0
   7   7  -6    5.40    3.95   0
   7   7  -6    6.41    3.98   0
   6   7  -6    0.43    2.49   0
   6   7  -6    2.37    3.79   0
   5   7  -6  114.67    4.06   0
   5   7  -6  119.93    4.12   0
   4  -7  -6   33.83    4.77   0
   4   7  -6   30.75    3.67   0
  -4   7   6   30.87    5.64   0
   4   7  -6   32.90    2.66   0
  -3   7   6  334.06    7.22   0
   3   7  -6  329.74    4.93   0
   3  -7  -6  332.61    6.65   0
   3   7  -6  293.34    4.24   0
  -2   7   6    7.35    3.70   0
   2   7  -6   11.53    2.48   0
   2   7  -6    7.20    3.25   0
   2  -7  -6   10.28    3.40   0
   1  -7  -6  234.04    4.99   0
  -1   7   6  226.93    4.94   0
   1   7  -6  214.60    4.55   0
   0   7   6  100.39    4.13   0
   0   7  -6   97.65    4.13   0
   0  -7  -6   98.82    3.99   0
   0  -7   6   97.49    3.93   0
   1  -7   6 1246.73    8.79   0
   1   7   6 1301.58    8.11   0
  -1  -7  -6 1294.03    8.09   0
  -1   7  -6 1255.88    8.85   0
  -2   7  -6    5.87    3.79   0
   2  -7   6    6.97    3.56   0
   2   7   6    3.99    2.50   0
  -2  -7  -6    5.27    3.32   0
  -3   7  -6  260.51    6.51   0
  -3  -7  -6  279.55    4.76   0
   3  -7   6  268.86    5.70   0
   3   7   6  267.07    4.80   0
  -4  -7  -6    4.34    3.52   0
   4   7   6    2.26    3.44   0
  -4   7  -6   -0.24    5.26   0
  -5   7  -6    0.24    5.59   0
  -5   7  -6    4.03    6.24   0
  -5  -7  -6   -0.18    2.57   0
   5   7   6    3.20    3.54   0
  -6  -7  -6   20.79    3.76   0
   6   7   6   16.09    2.74   0
   7   7   6   11.97    3.96   0
  -7  -7  -6    8.65    4.12   0
   8   7   6    3.32    4.32   0
   8   7   6    1.18    4.21   0
   8   8  -6    8.15    4.37   0
   8   8  -6    6.60    4.52   0
   7   8  -6   83.74    3.41   0
   7   8  -6   96.03    4.46   0
   6   8  -6   37.33    3.77   0
   6   8  -6   42.22    3.81   0
   5   8  -6  195.74    3.74   0
   5   8  -6  206.83    4.71   0
  -4   8   6   12.05    5.43   0
   4   8  -6   21.03    3.51   0
   4   8  -6   11.22    3.44   0
   4  -8  -6   14.61    4.58   0
   3   8  -6  161.44    4.20   0
   3  -8  -6  168.32    5.31   0
  -3   8   6  169.81    5.93   0
   3   8  -6  168.77    3.32   0
   2   8  -6   20.73    3.52   0
  -2   8   6   15.44    3.91   0
   2  -8  -6   11.07    3.67   0
   2   8  -6   13.62    3.46   0
  -1   8   6    2.57    3.57   0
   1   8  -6    3.25    3.39   0
   1  -8  -6    1.45    3.32   0
   1   8  -6   -2.27    3.64   0
   0   8   6   47.50    3.78   0
   0   8  -6   44.06    3.66   0
   0  -8  -6   39.29    3.62   0
  -1  -8  -6   17.78    3.62   0
  -1   8  -6   16.33    3.84   0
   1   8   6   16.34    3.61   0
  -2  -8  -6   65.30    2.88   0
   2   8   6   55.82    2.81   0
  -2   8  -6   60.96    4.26   0
  -3  -8  -6  233.25    3.65   0
   3   8   6  223.75    4.36   0
  -3   8  -6  225.66    5.73   0
  -3   8  -6  214.38    6.18   0
   4   8   6   22.08    3.53   0
  -4   8  -6   18.02    4.60   0
  -4  -8  -6   20.04    3.62   0
  -4   8  -6   17.36    4.39   0
  -5   8  -6  112.78    7.17   0
  -5  -8  -6  119.62    4.33   0
  -5   8  -6  119.48    8.03   0
   5   8   6  103.42    3.31   0
   6   8   6    7.31    2.73   0
  -6  -8  -6    3.38    3.68   0
   7   8   6   67.79    4.55   0
  -7  -8  -6   61.91    3.28   0
   8   8   6    2.78    4.47   0
   8   8   6    0.62    4.40   0
   8   9  -6    4.78    4.55   0
   8   9  -6    4.23    4.48   0
   7   9  -6   -2.93    4.08   0
   7   9  -6    0.61    4.08   0
   6   9  -6    4.02    2.84   0
   6   9  -6    5.77    3.71   0
   5   9  -6   10.87    2.64   0
   5   9  -6   18.09    3.84   0
   4   9  -6    4.16    3.65   0
   4  -9  -6    3.16    3.59   0
  -4   9   6    4.36    5.04   0
   4   9  -6    1.17    2.58   0
  -3   9   6  165.97    5.22   0
   3  -9  -6  166.79    5.48   0
   3   9  -6  155.51    4.18   0
   3   9  -6  165.65    4.24   0
  -2   9   6   14.17    3.87   0
   2   9  -6   13.79    2.41   0
   2   9  -6   12.55    2.47   0
   2  -9  -6   13.82    3.71   0
  -1   9   6   60.47    3.99   0
   1  -9  -6   64.78    3.77   0
   1   9  -6   59.94    3.11   0
   1   9  -6   59.28    3.79   0
   0  -9  -6  220.30    4.02   0
   0   9  -6  229.75    4.64   0
   0   9   6  214.62    3.93   0
   0   9  -6  211.33    4.79   0
  -1  -9  -6  466.20    5.60   0
  -1   9  -6  454.83    5.69   0
  -1   9  -6  425.71    5.14   0
   1   9   6  435.80    4.87   0
  -2   9  -6    4.10    3.49   0
  -2   9  -6    1.54    3.98   0
  -2  -9  -6    3.77    3.34   0
   2   9   6    1.93    3.33   0
  -3   9  -6  136.42    4.57   0
  -3   9  -6  133.67    4.81   0
  -3  -9  -6  144.47    3.36   0
   3   9   6  146.84    4.11   0
  -4   9  -6   79.76    5.20   0
  -4   9  -6   82.72    5.81   0
   4   9   6   75.85    3.13   0
  -4  -9  -6   87.14    3.16   0
  -5   9  -6   21.30    7.39   0
  -5  -9  -6   24.81    3.78   0
  -5   9  -6   22.01    6.29   0
   5   9   6   28.18    3.81   0
   6   9   6    3.40    3.92   0
  -6  -9  -6    5.17    3.84   0
   7   9   6    6.63    4.22   0
   8   9   6    1.71    4.76   0
   8   9   6    4.16    3.22   0
   7  10  -6    2.21    4.43   0
   7  10  -6    3.90    3.20   0
   6  10  -6   17.61    2.99   0
   6  10  -6   11.37    3.91   0
  -5  10   6  108.74   10.70   0
   5  10  -6   97.08    4.61   0
  -5  10   6  105.26    9.63   0
   5  10  -6  105.06    3.42   0
   4  10  -6  104.29    4.10   0
   4  10  -6   94.20    4.01   0
  -4  10   6   98.30    6.08   0
  -3  10   6   12.26    4.10   0
   3 -10  -6    8.91    3.52   0
   3  10  -6   12.34    3.33   0
   3  10  -6   11.74    3.57   0
   2  10  -6   15.77    2.58   0
   2  10  -6   15.09    3.62   0
   2 -10  -6   12.92    3.67   0
  -2  10   6   20.50    3.91   0
   1  10  -6   45.93    3.70   0
   1  10  -6   42.56    2.79   0
   1 -10  -6   48.19    3.76   0
  -1  10   6   46.31    3.92   0
   0  10  -6    9.22    3.40   0
   0 -10  -6    7.32    2.40   0
   0  10   6    6.04    3.50   0
   0  10  -6    6.30    3.60   0
  -1  10  -6    9.14    3.29   0
  -1 -10  -6   10.49    3.56   0
   1  10   6    7.15    2.67   0
  -1  10  -6    9.38    3.65   0
  -2  10  -6    7.75    3.92   0
  -2  10  -6    9.94    3.59   0
   2  10   6    2.89    3.54   0
  -2 -10  -6    6.83    2.60   0
  -3  10  -6  158.23    5.87   0
  -3 -10  -6  167.55    3.43   0
   3  10   6  167.34    4.39   0
  -3  10  -6  164.86    5.62   0
  -4  10  -6   21.89    3.92   0
  -4 -10  -6   27.84    3.68   0
  -4  10  -6   23.27    5.30   0
   4  10   6   22.26    2.54   0
  -5  10  -6   51.17    7.21   0
  -5 -10  -6   42.57    4.19   0
   5  10   6   53.15    3.99   0
  -5  10  -6   49.21    6.18   0
   6  10   6   13.25    4.08   0
  -6 -10  -6   16.22    2.87   0
   7  10   6    8.18    3.19   0
   7  10   6    9.31    4.32   0
   7  11  -6    6.06    4.48   0
   7  11  -6    1.80    4.42   0
   6  11  -6    6.51    4.12   0
   6  11  -6    0.56    4.13   0
  -5  11   6    3.42    8.37   0
   5  11  -6    3.64    2.84   0
  -5  11   6    4.57    7.42   0
   5  11  -6    5.25    3.77   0
   4  11  -6   55.58    2.90   0
  -4  11   6   53.47    4.28   0
   4  11  -6   50.81    3.98   0
  -4  11   6   54.79    5.73   0
   3  11  -6   36.59    3.71   0
  -3  11   6   45.24    5.17   0
   3  11  -6   39.17    3.54   0
   3 -11  -6   43.63    3.99   0
  -2  11   6   47.99    3.96   0
   2  11  -6   47.46    3.92   0
   2 -11  -6   59.37    3.99   0
   2  11  -6   55.25    3.82   0
   1 -11  -6  152.05    4.49   0
  -1  11   6  153.11    4.71   0
   1  11  -6  153.97    4.30   0
   1  11  -6  153.19    4.48   0
   0  11  -6   48.67    3.89   0
   0  11  -6   48.99    3.62   0
   0  11   6   48.06    3.69   0
   0 -11  -6   46.87    3.69   0
  -1  11  -6    8.39    2.74   0
  -1  11  -6    7.36    3.72   0
   1  11   6    6.71    2.57   0
  -1 -11  -6    8.84    2.65   0
  -2  11  -6  125.36    4.51   0
  -2  11  -6  135.65    4.32   0
  -2 -11  -6  149.22    3.36   0
   2  11   6  122.34    3.29   0
  -3  11  -6    0.62    3.92   0
  -3 -11  -6    3.40    3.51   0
   3  11   6   -6.95    3.56   0
  -3  11  -6   -2.42    3.67   0
   4  11   6   34.30    2.93   0
  -4 -11  -6   46.70    2.95   0
  -4  11  -6   45.48    4.93   0
  -4  11  -6   41.73    4.37   0
  -5  11  -6   15.17    6.97   0
  -5  11  -6   14.25    5.92   0
  -5 -11  -6    8.79    3.90   0
   5  11   6   15.17    4.04   0
   6  11   6   11.07    4.29   0
   7  11   6   -1.17    4.51   0
   7  11   6    3.81    4.52   0
   6  12  -6   28.93    4.40   0
   6  12  -6   22.96    4.32   0
   5  12  -6    5.37    4.03   0
  -5  12   6    9.08    8.14   0
   5  12  -6    5.37    2.70   0
  -5  12   6    9.07    7.21   0
   4  12  -6   38.48    4.05   0
  -4  12   6   41.25    5.41   0
  -4  12   6   37.73    5.84   0
   4  12  -6   34.58    3.89   0
   3  12  -6    1.92    2.61   0
  -3  12   6    4.71    4.75   0
   3  12  -6    6.30    3.72   0
   2  12  -6   27.15    3.74   0
   2  12  -6   25.02    2.85   0
  -2  12   6   32.19    4.11   0
   2 -12  -6   32.91    3.87   0
   1  12  -6    3.48    3.65   0
   1  12  -6   -2.55    2.58   0
  -1  12   6    1.33    3.79   0
   1 -12  -6   -1.09    3.65   0
   0  12  -6    4.29    3.70   0
   0  12  -6    9.09    3.67   0
   0  12   6    9.74    2.74   0
   0 -12  -6   10.21    3.51   0
  -1  12  -6    3.73    3.70   0
   1  12   6    6.38    3.56   0
  -1 -12  -6    5.02    3.74   0
  -1  12  -6    6.67    3.67   0
  -2  12  -6   16.93    3.73   0
   2  12   6   11.36    3.80   0
  -2  12  -6   13.00    3.93   0
  -2 -12  -6   12.24    2.61   0
  -3  12  -6   -1.88    3.93   0
   3  12   6    1.69    2.64   0
  -3  12  -6   -0.08    3.67   0
  -3 -12  -6    1.29    3.74   0
  -4  12  -6   53.62    5.44   0
  -4  12  -6   64.82    5.06   0
   4  12   6   61.87    4.07   0
  -4 -12  -6   57.77    4.04   0
   5  12   6    8.98    4.12   0
  -5  12  -6   10.36    6.05   0
  -5 -12  -6    9.65    2.96   0
  -5  12  -6   12.10    7.37   0
   6  12   6   32.81    4.54   0
   6  12   6   17.47    3.23   0
   6  13  -6    3.62    4.47   0
   5  13  -6   -3.64    2.89   0
   5  13  -6    2.96    4.10   0
  -5  13   6   -1.48    7.39   0
  -5  13   6    4.85    8.44   0
  -4  13   6   18.37    5.86   0
  -4  13   6   22.42    4.59   0
   4  13  -6   24.35    4.01   0
   4  13  -6   15.85    3.93   0
  -3  13   6    1.73    4.20   0
   3  13  -6    5.76    2.60   0
  -3  13   6    1.75    4.01   0
   3  13  -6    1.00    3.61   0
   2  13  -6   71.34    3.31   0
   2  13  -6   70.07    4.28   0
  -2  13   6   78.54    4.61   0
   1  13  -6    6.73    3.94   0
  -1  13   6   11.50    3.88   0
   1  13  -6   11.52    3.87   0
   1 -13  -6    8.14    3.71   0
   0  13  -6   93.19    4.20   0
   0  13  -6   82.91    4.31   0
   0 -13  -6   94.92    4.12   0
   0  13   6   91.08    4.15   0
  -1  13  -6   -0.02    3.83   0
   1  13   6   -1.43    3.78   0
  -1  13  -6   -1.23    2.59   0
  -1 -13  -6    0.72    3.64   0
  -2  13  -6   74.18    4.51   0
   2  13   6   73.81    3.32   0
  -2 -13  -6   75.84    3.43   0
  -2  13  -6   71.45    4.41   0
  -3  13  -6   11.36    4.06   0
  -3 -13  -6    4.53    2.65   0
   3  13   6    4.37    3.96   0
  -3  13  -6    7.27    5.21   0
  -4  13  -6    4.69    4.27   0
  -4 -13  -6    1.33    2.79   0
  -4  13  -6    6.89    5.76   0
   4  13   6   -0.06    3.89   0
   5  13   6    3.66    4.10   0
  -5  13  -6    3.17    7.65   0
  -5  13  -6   -1.65    6.32   0
  -5  14   6    5.49    9.27   0
   5  14  -6    1.60    4.40   0
   5  14  -6    0.94    4.36   0
  -5  14   6    3.49    7.28   0
  -4  14   6   16.55    6.00   0
   4  14  -6    9.48    3.18   0
   4  14  -6   17.16    3.09   0
  -4  14   6   17.85    5.71   0
  -3  14   6   16.28    4.36   0
   3  14  -6   11.12    2.92   0
  -3  14   6   21.94    4.52   0
   3  14  -6   17.16    4.14   0
  -2  14   6   11.28    4.23   0
  -2  14   6   18.76    4.31   0
   2  14  -6    7.31    4.06   0
   2  14  -6   16.74    2.84   0
  -1  14   6    0.39    4.11   0
   1  14  -6    1.12    3.78   0
   1  14  -6   -2.17    3.71   0
   0  14   6   -3.78    3.87   0
   0  14  -6    5.68    3.87   0
   0  14  -6    3.82    3.76   0
  -1 -14  -6   12.78    4.03   0
  -1  14  -6    3.96    4.23   0
  -1  14  -6    4.89    4.00   0
   1  14   6    6.85    3.86   0
  -2 -14  -6   11.29    4.09   0
   2  14   6   19.67    2.70   0
  -2  14  -6   21.18    4.16   0
  -2  14  -6    8.54    4.27   0
  -3  14  -6    0.83    5.50   0
  -3  14  -6    3.83    4.08   0
   3  14   6    0.64    3.95   0
  -4  14  -6   16.30    5.80   0
   4  14   6   11.46    3.17   0
  -4  14  -6   16.32    5.26   0
   5  14   6    2.63    4.29   0
   5  14   6    4.50    3.16   0
  -5  14  -6    0.17    7.02   0
  -5  14  -6    0.01    8.22   0
  -4  15   6    6.79    6.44   0
   4  15  -6    3.82    4.68   0
  -4  15   6    7.17    6.05   0
   4  15  -6    5.85    4.37   0
  -3  15   6    2.72    4.54   0
   3  15  -6    3.30    4.24   0
   3  15  -6   -1.44    4.47   0
  -3  15   6    6.84    4.55   0
   2  15  -6    4.53    3.08   0
  -2  15   6    6.47    4.27   0
   2  15  -6    8.71    4.22   0
  -2  15   6    8.87    4.31   0
  -1  15   6   11.19    4.28   0
  -1  15   6    5.82    4.15   0
   1  15  -6   10.26    4.16   0
   1  15  -6   -2.85    4.22   0
   0  15  -6   31.55    4.63   0
   0  15   6   45.25    4.37   0
   0  15   6   35.72    4.34   0
   0  15  -6   49.74    4.53   0
  -1  15  -6   10.82    4.29   0
  -1  15  -6    3.86    4.17   0
   1  15   6    0.52    4.15   0
   2  15   6   11.17    3.12   0
  -2  15  -6   18.42    4.51   0
  -2  15  -6   17.54    4.27   0
  -3  15  -6    7.64    4.41   0
  -3  15  -6    3.14    4.83   0
   3  15   6   11.95    4.27   0
   3  15   6    1.84    4.39   0
   4  15   6   13.09    3.15   0
  -4  15  -6    8.95    5.15   0
   4  15   6    9.71    4.72   0
  -4  15  -6    7.26    6.13   0
  -2  16   6    1.26    4.62   0
  -2  16   6    2.85    4.64   0
   2  16  -6   -1.43    4.64   0
   2  16  -6    1.80    4.42   0
  -1  16   6    3.53    4.50   0
   1  16  -6   -4.34    4.41   0
  -1  16   6    2.04    3.29   0
   1  16  -6    3.64    3.20   0
   0  16  -6    6.60    4.27   0
   0  16   6    0.55    4.35   0
   0  16   6    8.44    4.38   0
   0  16  -6   -5.85    4.34   0
  -1  16  -6    3.85    4.52   0
   1  16   6   10.98    4.57   0
  -1  16  -6    5.61    4.35   0
   1  16   6    9.35    4.35   0
  -2  16  -6    2.57    4.57   0
   2  16   6    3.30    4.43   0
  -2  16  -6    1.47    4.75   0
   2  16   6   -4.20    4.45   0
   9   0  -7   11.17    5.65   0
   9   0  -7   12.76    5.51   0
   7   0  -7  162.77    5.87   0
   7   0  -7  162.73    5.23   0
  -5   0   7  145.15    5.46   0
   5   0  -7  138.26    4.87   0
   3   0  -7   33.60    4.11   0
  -3   0   7   34.54    3.99   0
  -1   0   7 1991.15   11.93   0
   1   0  -7 2196.44   12.85   0
  -1   0  -7 1730.72   11.38   0
   1   0   7 1751.52   11.04   0
   3   0   7 1782.30   11.21   0
  -3   0  -7 1752.07   11.09   0
  -5   0  -7  237.95    5.38   0
   5   0   7  233.32    5.57   0
  -7   0  -7   58.74    5.34   0
   7   0   7   55.58    5.63   0
   9   0   7    7.18    5.62   0
   9   0   7    5.18    6.60   0
   9   1  -7    9.96    4.53   0
   9   1  -7    4.11    5.68   0
   9  -1  -7    7.12    8.02   0
   9  -1  -7    7.81    7.87   0
   8   1  -7   -1.11    5.03   0
   8  -1  -7    1.22    5.65   0
   8  -1  -7    0.24    5.81   0
   8   1  -7    2.26    4.91   0
   7   1  -7  106.92    5.28   0
   7  -1  -7  107.04    5.72   0
   7   1  -7  105.86    4.62   0
   7  -1  -7  108.54    5.91   0
   6  -1  -7    1.87    4.61   0
   6  -1  -7    1.77    4.37   0
   6   1  -7    1.02    3.69   0
   6   1  -7   -0.65    3.45   0
   5   1  -7  657.93    7.29   0
   5  -1  -7  662.71    7.95   0
  -5   1   7  643.13    8.13   0
  -4  -1   7  300.75    5.38   0
  -4   1   7  326.67    5.93   0
   4   1  -7  339.01    5.67   0
   4  -1  -7  336.75    6.09   0
  -3  -1   7  715.81    7.43   0
  -3   1   7  724.69    8.05   0
   3  -1  -7  729.98    8.05   0
   3   1  -7  730.47    7.48   0
  -2  -1   7   97.33    4.59   0
  -2   1   7   94.44    4.62   0
   2   1  -7   98.07    4.69   0
   2  -1  -7   98.02    4.48   0
  -1  -1   7 1047.49    9.05   0
   1   1  -7 1092.16    9.42   0
  -1   1   7 1135.55    9.36   0
   1  -1  -7 1173.46    9.75   0
   0  -1  -7  335.33    6.29   0
   0   1  -7  278.64    6.03   0
   0   1   7  316.39    6.37   0
   0  -1   7  292.42    6.07   0
  -1  -1  -7  318.43    5.33   0
  -1   1  -7  321.00    6.25   0
   1   1   7  336.71    6.22   0
   1  -1   7  287.86    5.98   0
  -2  -1  -7  496.92    6.12   0
   2  -1   7  468.68    6.92   0
   2   1   7  486.24    6.64   0
  -2   1  -7  514.60    7.21   0
   3  -1   7    3.01    3.99   0
   3   1   7    6.07    3.87   0
  -3   1  -7    3.83    3.91   0
  -3  -1  -7    0.52    3.63   0
  -4  -1  -7   -1.12    3.51   0
   4   1   7   -0.55    3.68   0
  -4   1  -7   -0.77    3.52   0
   4  -1   7   -2.27    3.77   0
  -5  -1  -7   63.91    4.17   0
   5   1   7   66.73    4.40   0
  -5   1  -7   63.67    4.22   0
   5  -1   7   62.12    4.34   0
   6   1   7    9.03    3.86   0
  -6  -1  -7    3.69    3.54   0
   6  -1   7    4.81    4.70   0
  -6   1  -7    6.05    4.42   0
  -7  -1  -7   66.25    4.23   0
   7  -1   7   60.34    4.68   0
  -7   1  -7   64.43    5.37   0
   7   1   7   62.53    4.48   0
   8  -1   7   -0.51    5.23   0
   8   1   7    1.99    4.12   0
   9  -1   7   32.60    6.96   0
   9   1   7   43.10    5.02   0
   9  -1   7   34.00    7.02   0
   9   1   7   27.43    6.07   0
   9   2  -7   37.54    4.73   0
   9   2  -7   26.38    4.92   0
   8  -2  -7    4.40    7.90   0
   8   2  -7    6.26    4.90   0
   8  -2  -7    5.15    7.72   0
   8   2  -7    2.97    4.06   0
   7   2  -7   27.97    3.74   0
   7  -2  -7   32.91    5.86   0
   7   2  -7   28.11    4.01   0
   7  -2  -7   31.46    6.13   0
   6   2  -7    7.08    3.53   0
   6  -2  -7    6.16    4.50   0
   6  -2  -7    7.11    4.82   0
   6   2  -7    2.91    3.67   0
   5   2  -7   39.55    3.87   0
  -5   2   7   41.85    4.64   0
   5  -2  -7   39.92    4.84   0
  -4   2   7   79.88    4.53   0
   4   2  -7   80.99    3.16   0
   4  -2  -7   83.64    4.63   0
  -4  -2   7   82.97    4.07   0
   3   2  -7    7.12    3.82   0
  -3  -2   7    8.22    2.55   0
  -3   2   7   12.32    4.57   0
   3  -2  -7    6.82    3.79   0
   2   2  -7  660.54    7.10   0
  -2  -2   7  632.35    6.48   0
  -2   2   7  628.37    7.71   0
   2  -2  -7  674.32    7.93   0
   1   2  -7  695.77    7.56   0
  -1  -2   7  710.59    7.52   0
   1  -2  -7  771.63    7.69   0
  -1   2   7  767.16    8.26   0
   0   2   7  486.37    6.96   0
   0  -2  -7  462.16    6.75   0
   0  -2   7  400.26    6.34   0
   0   2  -7  411.01    6.52   0
   1  -2   7 1622.18   10.84   0
   1   2   7 1710.68   10.63   0
  -1   2  -7 1720.65   11.23   0
  -1  -2  -7 1730.56   10.84   0
   2   2   7 1536.80    9.85   0
   2  -2   7 1472.50   10.41   0
  -2  -2  -7 1497.31    9.79   0
  -2   2  -7 1486.84   10.36   0
  -3   2  -7  762.47    8.83   0
   3   2   7  724.02    7.19   0
   3  -2   7  728.28    7.93   0
  -3  -2  -7  761.71    7.25   0
   4   2   7   46.96    3.88   0
  -4  -2  -7   49.28    3.76   0
  -4   2  -7   43.61    4.21   0
   4  -2   7   41.68    4.15   0
  -5   2  -7  441.16    7.44   0
   5   2   7  423.69    5.84   0
   5  -2   7  429.91    6.90   0
  -5  -2  -7  425.43    5.85   0
  -6  -2  -7   17.62    4.46   0
   6   2   7   21.61    3.82   0
   6  -2   7   18.61    4.88   0
  -6   2  -7   19.38    4.61   0
  -7  -2  -7   56.10    4.02   0
   7   2   7   52.94    4.27   0
   7  -2   7   55.81    5.34   0
  -7   2  -7   62.68    6.09   0
  -8  -2  -7    0.71    4.13   0
   8   2   7    5.74    4.13   0
   8  -2   7    5.04    5.94   0
   8  -2   7    5.12    5.90   0
   9   2   7    8.67    4.73   0
   9   2   7   15.54    6.02   0
   9   3  -7    7.27    4.62   0
   9   3  -7   12.15    5.70   0
   8   3  -7   13.69    4.16   0
   8   3  -7   20.05    4.04   0
   7  -3  -7   26.59    8.04   0
   7   3  -7   21.55    3.84   0
   7  -3  -7   29.40    8.44   0
   7   3  -7   21.14    3.89   0
   6   3  -7   18.91    3.54   0
   6  -3  -7   21.48    5.21   0
   6  -3  -7   20.61    5.52   0
   6   3  -7   21.94    3.58   0
  -5   3   7  297.09    7.24   0
   5  -3  -7  313.30    7.73   0
   5   3  -7  301.71    5.15   0
   5   3  -7  215.97    4.02   0
  -4   3   7  431.59    7.29   0
   4  -3  -7  447.79    7.90   0
   4   3  -7  421.83    5.67   0
  -4  -3   7  439.38    5.59   0
   3  -3  -7  417.74    6.87   0
  -3  -3   7  395.40    5.09   0
   3   3  -7  400.21    5.10   0
  -3   3   7  400.95    6.85   0
  -2  -3   7   13.78    3.77   0
   2  -3  -7    3.11    3.86   0
  -2   3   7    6.83    4.17   0
   2   3  -7    3.38    3.81   0
   1   3  -7 1991.14   11.08   0
  -1  -3   7 1980.91   10.93   0
  -1   3   7 2006.98   11.78   0
   1  -3  -7 2053.69   11.89   0
   0  -3   7  121.69    4.57   0
   0   3   7  134.27    4.80   0
   0  -3  -7  130.11    4.82   0
   0   3  -7  118.44    4.80   0
   1  -3   7   56.00    4.27   0
   1   3   7   63.50    4.17   0
  -1   3  -7   54.75    4.61   0
  -1  -3  -7   58.00    3.19   0
   2   3   7 1417.47    9.16   0
   2  -3   7 1368.18   10.23   0
  -2   3  -7 1405.24   10.53   0
  -2  -3  -7 1443.10    9.11   0
  -3   3  -7   56.21    4.10   0
   3  -3   7   53.93    4.03   0
  -3  -3  -7   55.24    2.93   0
   3   3   7   50.67    3.99   0
   4   3   7   14.45    3.59   0
   4  -3   7   15.04    3.84   0
  -4  -3  -7   12.17    3.42   0
  -4   3  -7   15.77    3.95   0
   5   3   7    4.25    3.51   0
  -5   3  -7    2.18    3.78   0
  -5  -3  -7    3.54    3.23   0
   5  -3   7    5.89    4.69   0
  -6  -3  -7   -3.16    3.85   0
   6  -3   7    2.39    4.57   0
   6   3   7    3.38    3.88   0
  -6   3  -7    1.33    4.34   0
   7   3   7   22.89    3.87   0
  -7   3  -7   26.02    5.68   0
   7  -3   7   22.39    5.75   0
  -7  -3  -7   23.22    3.84   0
   8   3   7   20.05    4.28   0
  -8  -3  -7   20.31    4.22   0
   9   3   7   16.51    5.96   0
   9   3   7   13.27    4.82   0
   9   4  -7   27.90    4.79   0
   9   4  -7   22.35    5.84   0
   8   4  -7   40.58    4.38   0
   8   4  -7   51.22    4.40   0
   7   4  -7   60.57    4.00   0
   7   4  -7   57.22    4.17   0
   6   4  -7   30.10    2.87   0
   6  -4  -7   30.71    7.33   0
   6   4  -7   29.12    3.70   0
   6  -4  -7   32.12    7.15   0
   5   4  -7   20.09    3.53   0
   5   4  -7   17.26    3.58   0
  -5   4   7   20.74    5.02   0
   5  -4  -7   21.11    4.94   0
  -4   4   7   19.07    4.06   0
   4   4  -7   22.28    3.53   0
   4  -4  -7   22.74    4.72   0
  -3  -4   7   31.34    3.66   0
   3  -4  -7   28.86    4.62   0
   3   4  -7   29.60    2.69   0
  -3   4   7   23.81    4.09   0
   2  -4  -7  199.15    5.38   0
   2   4  -7  193.94    4.69   0
  -2  -4   7  189.04    4.56   0
  -2   4   7  188.80    5.44   0
  -1  -4   7  401.34    5.22   0
  -1   4   7  448.97    6.65   0
   1  -4  -7  429.63    6.43   0
   1   4  -7  383.98    5.72   0
   0   4   7  558.99    6.35   0
   0  -4   7  512.80    6.32   0
   0   4  -7  549.77    6.60   0
   0  -4  -7  544.76    6.38   0
  -1  -4  -7 1322.77    8.70   0
  -1   4  -7 1274.88    9.08   0
   1  -4   7 1291.57    9.48   0
   1   4   7 1299.35    8.37   0
  -2  -4  -7  560.13    6.07   0
  -2   4  -7  579.59    7.39   0
   2  -4   7  568.11    7.05   0
   2   4   7  541.99    6.07   0
  -3  -4  -7  255.18    4.06   0
   3  -4   7  269.92    5.57   0
   3   4   7  257.08    4.82   0
  -3   4  -7  268.54    5.76   0
   4   4   7  219.12    4.67   0
  -4  -4  -7  233.15    4.61   0
   4  -4   7  216.01    5.47   0
  -4   4  -7  231.84    6.60   0
   5  -4   7  270.32    7.03   0
  -5  -4  -7  268.77    4.78   0
   5   4   7  272.77    4.88   0
  -5   4  -7  274.15    7.14   0
   6  -4   7  129.48    6.61   0
   6   4   7  133.67    4.38   0
  -6  -4  -7  138.41    4.39   0
  -6   4  -7  132.45    6.61   0
   7   4   7   34.97    4.20   0
  -7  -4  -7   41.25    4.11   0
   8   4   7    6.57    4.35   0
  -8  -4  -7    7.22    4.02   0
   9   4   7    4.44    4.57   0
   9   4   7    4.78    4.89   0
   9   5  -7    4.13    4.53   0
   9   5  -7   -0.20    5.46   0
   8   5  -7   17.67    4.23   0
   8   5  -7   17.18    4.08   0
   7   5  -7   20.50    3.83   0
   7   5  -7   15.58    3.89   0
   6   5  -7  104.23    4.25   0
   6   5  -7   96.88    3.12   0
  -5   5   7    8.36    5.46   0
   5   5  -7    5.60    3.26   0
   5   5  -7    9.01    3.68   0
   5  -5  -7    6.83    5.36   0
  -4   5   7   51.95    5.23   0
   4   5  -7   44.56    2.80   0
   4   5  -7   53.68    3.74   0
   4  -5  -7   52.55    4.88   0
  -3  -5   7  388.78    5.18   0
   3   5  -7  379.99    5.45   0
   3  -5  -7  401.99    6.99   0
  -3   5   7  382.38    6.66   0
   2   5  -7 1128.63    7.30   0
  -2  -5   7 1165.19    7.39   0
  -2   5   7 1215.43    9.61   0
   2  -5  -7 1206.43    9.33   0
   1   5  -7  134.66    4.41   0
  -1   5   7  149.60    4.93   0
   1  -5  -7  141.19    4.57   0
  -1  -5   7  137.50    4.29   0
   0  -5   7  780.30    7.45   0
   0   5  -7  734.17    7.14   0
   0   5   7  754.83    7.51   0
   0  -5  -7  780.77    7.37   0
   1   5   7   38.09    2.98   0
  -1   5  -7   38.80    3.12   0
  -1  -5  -7   45.06    2.85   0
   1  -5   7   44.49    3.00   0
   2  -5   7   11.62    3.67   0
  -2  -5  -7    9.08    2.35   0
   2   5   7    7.72    3.35   0
  -2   5  -7   15.24    3.83   0
   3   5   7   14.39    2.56   0
   3  -5   7   11.53    3.70   0
  -3  -5  -7   17.71    3.53   0
  -3   5  -7   14.38    4.05   0
  -4   5  -7   18.20    5.13   0
   4  -5   7   16.25    4.54   0
   4   5   7   20.84    3.66   0
  -4  -5  -7   18.02    3.65   0
   5  -5   7    6.64    4.61   0
  -5  -5  -7    7.62    3.45   0
  -5   5  -7    4.81    4.92   0
   5   5   7    2.16    3.63   0
   6  -5   7   18.54    6.30   0
   6   5   7   19.38    3.69   0
  -6  -5  -7   21.17    3.86   0
  -6   5  -7   20.92    7.02   0
   7   5   7    9.96    4.01   0
  -7  -5  -7   10.52    3.91   0
  -8  -5  -7    6.99    3.00   0
   8   5   7   25.35    4.48   0
   9   5   7    3.32    4.70   0
   8   6  -7   34.50    4.43   0
   8   6  -7   38.86    4.66   0
   7   6  -7    0.70    3.80   0
   7   6  -7    4.56    3.76   0
   6   6  -7   62.11    3.92   0
   6   6  -7   63.20    3.80   0
   5   6  -7    2.23    2.36   0
   5   6  -7    4.03    2.53   0
  -5   6   7   -0.62    6.58   0
   5  -6  -7    0.86    4.89   0
  -4   6   7   48.90    5.61   0
   4   6  -7   40.94    2.98   0
   4  -6  -7   47.75    4.95   0
   4   6  -7   44.27    3.86   0
   3   6  -7   13.16    3.65   0
   3  -6  -7   17.07    4.59   0
  -3   6   7   17.60    4.21   0
   2  -6  -7   91.09    4.14   0
  -2   6   7   87.74    4.45   0
   2   6  -7   87.24    3.84   0
  -2  -6   7   87.51    3.72   0
   1   6  -7    6.22    3.60   0
   1  -6  -7    4.92    3.55   0
  -1   6   7    7.96    3.83   0
  -1  -6   7    8.76    2.34   0
   0  -6   7  663.91    6.13   0
   0  -6  -7  686.85    6.68   0
   0   6  -7  674.29    6.75   0
   0   6   7  688.66    6.79   0
  -1   6  -7   25.59    4.03   0
   1  -6   7   25.85    3.79   0
   1   6   7   24.04    2.81   0
  -1  -6  -7   25.94    2.59   0
   2  -6   7  246.95    5.14   0
  -2   6  -7  248.87    5.36   0
  -2  -6  -7  263.75    4.63   0
   2   6   7  258.65    4.63   0
   3   6   7   41.24    2.93   0
  -3   6  -7   45.70    4.49   0
   3  -6   7   43.34    4.64   0
  -3  -6  -7   46.48    2.84   0
   4   6   7  550.37    5.95   0
  -4   6  -7  579.29    8.86   0
   4  -6   7  539.98    7.87   0
  -4  -6  -7  572.37    5.39   0
   5   6   7   32.27    3.59   0
  -5   6  -7   32.66    5.23   0
   5  -6   7   31.06    4.85   0
  -5  -6  -7   30.27    2.70   0
  -6  -6  -7   76.11    4.00   0
   6   6   7   80.26    4.02   0
  -7  -6  -7    9.95    2.99   0
   7   6   7   18.82    3.99   0
   8   6   7    5.25    4.38   0
   8   7  -7   12.92    4.34   0
   8   7  -7   11.93    4.29   0
   7   7  -7    4.56    3.81   0
   7   7  -7   -0.02    3.83   0
   6   7  -7  215.68    4.89   0
   6   7  -7  209.42    4.86   0
   5   7  -7    0.83    3.66   0
  -5   7   7    3.53    6.69   0
   5   7  -7    1.53    3.55   0
   5  -7  -7    2.91    5.66   0
   4   7  -7  111.78    3.93   0
  -4   7   7  125.16    5.59   0
   4  -7  -7  128.97    5.77   0
   4   7  -7  118.01    4.06   0
   3   7  -7    4.29    3.56   0
   3  -7  -7    4.84    4.15   0
   3   7  -7   -1.39    3.48   0
  -3   7   7    4.91    3.79   0
   2  -7  -7   69.14    4.10   0
  -2   7   7   67.89    4.40   0
   2   7  -7   66.41    3.06   0
  -1   7   7  210.99    4.02   0
  -1  -7   7  215.15    3.84   0
   1  -7  -7  223.95    4.82   0
   1   7  -7  209.54    4.64   0
   0   7  -7  584.89    6.23   0
   0   7   7  615.78    6.20   0
   0  -7   7  569.56    5.53   0
   0  -7  -7  618.45    6.19   0
   1  -7   7   47.24    3.86   0
   1   7   7   47.57    2.78   0
  -1  -7  -7   41.98    2.76   0
  -1   7  -7   45.69    3.96   0
   2   7   7   70.64    2.98   0
  -2   7  -7   70.71    4.37   0
   2  -7   7   66.91    4.07   0
  -2  -7  -7   74.18    2.79   0
  -3   7  -7    5.82    5.15   0
   3   7   7    1.19    3.53   0
   3  -7   7    3.61    4.41   0
  -3  -7  -7    4.17    3.39   0
   4   7   7  108.83    4.18   0
   4  -7   7  104.65    5.21   0
  -4  -7  -7  107.04    3.10   0
  -4   7  -7  111.11    5.95   0
   5   7   7    6.14    2.49   0
  -5  -7  -7    6.77    3.57   0
  -5   7  -7    1.84    5.54   0
  -6  -7  -7   45.01    3.96   0
   6   7   7   40.13    2.99   0
   7   7   7    1.50    4.03   0
  -7  -7  -7    7.87    3.91   0
   8   7   7   27.08    4.82   0
   8   8  -7   10.23    4.48   0
   8   8  -7    6.64    4.36   0
   7   8  -7   -0.99    4.28   0
   7   8  -7    1.37    4.19   0
   6   8  -7   33.12    3.84   0
   6   8  -7   37.35    2.89   0
   5   8  -7   -1.12    3.75   0
  -5   8   7    0.46    7.51   0
   5   8  -7   -2.14    3.68   0
   4   8  -7    1.77    2.43   0
   4  -8  -7    2.54    4.38   0
   4   8  -7    3.17    2.50   0
  -4   8   7    3.37    5.17   0
  -3   8   7   63.16    4.24   0
   3  -8  -7   61.53    3.99   0
   3   8  -7   57.96    2.79   0
   3   8  -7   56.44    2.74   0
  -2   8   7   73.53    4.43   0
   2   8  -7   69.42    3.82   0
   2  -8  -7   77.14    4.84   0
   2   8  -7   69.58    2.98   0
   1   8  -7   21.25    3.77   0
  -1   8   7   13.40    3.62   0
   1  -8  -7   11.20    3.57   0
   0   8  -7  543.19    5.99   0
   0  -8   7  566.39    6.07   0
   0   8   7  557.85    5.53   0
   0  -8  -7  564.45    5.53   0
  -1   8  -7  143.45    4.51   0
   1  -8   7  144.25    4.33   0
   1   8   7  143.39    4.44   0
  -1  -8  -7  160.53    4.34   0
  -2   8  -7  592.01    7.03   0
   2  -8   7  601.94    6.83   0
   2   8   7  597.12    5.30   0
  -2  -8  -7  611.22    5.32   0
   3  -8   7    3.62    3.48   0
  -3  -8  -7   -0.51    3.34   0
  -3   8  -7    2.49    3.94   0
   3   8   7    8.16    3.44   0
  -4  -8  -7  336.33    5.02   0
  -4   8  -7  322.88    7.44   0
   4   8   7  314.14    4.95   0
  -5   8  -7    4.80    4.61   0
   5   8   7    4.85    2.68   0
  -5   8  -7    5.02    5.59   0
  -5  -8  -7    8.55    3.64   0
   6   8   7   12.85    2.66   0
  -6  -8  -7    5.97    3.80   0
  -7  -8  -7   19.37    3.02   0
   7   8   7   18.77    4.52   0
   8   8   7    5.92    4.69   0
   8   9  -7    5.42    4.72   0
   7   9  -7   13.23    4.22   0
   7   9  -7   14.84    4.15   0
   6   9  -7   32.91    3.02   0
   6   9  -7   34.89    3.09   0
  -5   9   7   19.62    6.52   0
   5   9  -7   13.78    3.74   0
   5   9  -7   17.32    3.68   0
  -5   9   7   20.80    7.40   0
   4   9  -7  169.89    4.45   0
   4  -9  -7  178.77    5.91   0
  -4   9   7  176.98    5.86   0
   4   9  -7  172.07    4.30   0
  -3   9   7  102.41    5.58   0
   3   9  -7   96.09    3.99   0
   3  -9  -7  105.19    4.37   0
   3   9  -7  100.46    3.87   0
   2  -9  -7  310.02    5.33   0
   2   9  -7  277.67    4.82   0
  -2   9   7  290.30    5.51   0
   2   9  -7  294.92    4.72   0
   1   9  -7   -0.53    3.90   0
   1   9  -7   -4.04    3.62   0
  -1   9   7    3.06    3.42   0
   1  -9  -7   -2.82    3.22   0
   0   9  -7   84.11    4.25   0
   0   9  -7   85.81    3.22   0
   0   9   7   92.97    3.33   0
   0  -9  -7   83.19    4.00   0
  -1  -9  -7   -0.32    2.60   0
  -1   9  -7    2.11    3.48   0
  -1   9  -7    4.62    3.37   0
   1   9   7   -0.55    2.66   0
  -2  -9  -7   57.67    3.62   0
  -2   9  -7   59.57    4.14   0
   2   9   7   62.72    3.69   0
  -2   9  -7   65.05    3.83   0
  -3   9  -7   24.87    4.45   0
  -3  -9  -7   30.96    3.60   0
  -3   9  -7   22.93    4.87   0
   3   9   7   25.96    3.59   0
  -4   9  -7   16.95    4.66   0
   4   9   7   25.19    3.72   0
  -4   9  -7   14.05    4.32   0
  -4  -9  -7   15.38    3.62   0
  -5   9  -7    2.47    5.52   0
  -5  -9  -7    5.09    3.64   0
  -5   9  -7    3.07    4.53   0
   5   9   7    3.55    3.84   0
   6   9   7   32.66    4.03   0
  -6  -9  -7   30.20    4.08   0
   7   9   7    8.10    3.98   0
  -7  -9  -7    5.06    4.19   0
   7  10  -7    3.42    3.02   0
   7  10  -7    6.70    3.15   0
   6  10  -7   10.66    4.14   0
   6  10  -7   17.87    3.87   0
   5  10  -7   14.94    3.90   0
   5  10  -7    9.12    3.89   0
  -5  10   7   12.41    6.75   0
  -5  10   7   12.21    7.36   0
   4 -10  -7    1.49    4.49   0
   4  10  -7    0.93    3.53   0
   4  10  -7   -2.34    3.51   0
  -4  10   7   -2.46    5.20   0
  -3  10   7    2.18    3.94   0
   3  10  -7    3.98    3.51   0
   3  10  -7    4.10    2.48   0
   3 -10  -7    3.29    3.72   0
   2  10  -7   17.24    3.56   0
   2 -10  -7   20.55    3.59   0
   2  10  -7   12.49    3.59   0
  -2  10   7   14.73    3.84   0
   1  10  -7   29.23    3.72   0
   1 -10  -7   33.88    3.71   0
  -1  10   7   28.98    3.64   0
   1  10  -7   22.03    3.52   0
   0 -10  -7   42.51    2.80   0
   0  10   7   38.07    3.81   0
   0  10  -7   39.83    2.88   0
   0  10  -7   46.52    3.66   0
  -1  10  -7   35.31    2.85   0
  -1 -10  -7   34.14    3.63   0
   1  10   7   32.56    3.65   0
  -1  10  -7   32.79    3.59   0
  -2  10  -7  160.01    4.74   0
  -2 -10  -7  168.87    4.39   0
   2  10   7  167.68    3.51   0
  -2  10  -7  162.39    4.42   0
  -3  10  -7   76.96    4.62   0
  -3  10  -7   78.10    4.32   0
   3  10   7   72.01    3.87   0
  -3 -10  -7   87.24    3.97   0
  -4 -10  -7   74.57    3.96   0
  -4  10  -7   63.21    5.84   0
  -4  10  -7   58.03    4.37   0
   4  10   7   66.87    3.01   0
  -5  10  -7   12.48    5.87   0
   5  10   7    6.77    2.75   0
  -5 -10  -7   16.73    3.95   0
  -5  10  -7    9.29    5.61   0
   6  10   7   39.77    2.97   0
  -6 -10  -7   41.32    3.14   0
   7  10   7   17.92    4.56   0
   7  11  -7    7.59    4.51   0
   7  11  -7    6.27    4.38   0
   6  11  -7    0.93    4.20   0
   6  11  -7    9.17    4.13   0
   5  11  -7   33.85    4.12   0
  -5  11   7   34.66    8.11   0
  -5  11   7   38.92    6.55   0
   5  11  -7   29.59    2.94   0
   4  11  -7   31.31    3.85   0
   4  11  -7   26.92    3.77   0
  -4  11   7   39.72    5.59   0
  -3  11   7  129.65    4.94   0
   3  11  -7  125.78    3.20   0
   3 -11  -7  128.11    4.75   0
   3  11  -7  114.28    4.09   0
  -2  11   7   81.82    4.19   0
   2  11  -7   89.26    4.15   0
   2  11  -7   88.28    4.02   0
   2 -11  -7   92.79    4.13   0
   1  11  -7   67.86    4.07   0
  -1  11   7   75.39    4.18   0
   1 -11  -7   76.13    4.25   0
   1  11  -7   68.00    3.98   0
   0  11  -7    7.03    3.34   0
   0  11   7    4.42    2.57   0
   0 -11  -7    6.43    2.44   0
   0  11  -7    6.72    3.57   0
  -1  11  -7   68.31    4.09   0
   1  11   7   58.68    3.95   0
  -1  11  -7   62.11    4.05   0
  -1 -11  -7   69.47    3.91   0
  -2  11  -7   13.64    3.99   0
   2  11   7   16.13    2.68   0
  -2  11  -7   14.75    3.63   0
  -2 -11  -7   22.41    3.60   0
  -3 -11  -7    3.32    3.59   0
  -3  11  -7    4.99    3.69   0
   3  11   7    8.11    3.46   0
  -3  11  -7    2.33    4.04   0
  -4 -11  -7   10.99    2.64   0
   4  11   7   12.55    2.71   0
  -4  11  -7   10.57    5.49   0
  -4  11  -7    9.13    3.99   0
  -5 -11  -7    3.83    3.84   0
   5  11   7    1.32    2.74   0
  -5  11  -7   -0.00    5.82   0
  -5  11  -7    0.30    5.92   0
  -6 -11  -7   -1.19    3.04   0
   6  11   7   -1.09    4.22   0
   7  11   7    4.88    3.18   0
   6  12  -7    0.12    3.10   0
   6  12  -7   -2.72    4.34   0
   5  12  -7   18.54    4.14   0
  -5  12   7   15.68    7.67   0
   5  12  -7   10.78    2.99   0
  -5  12   7   12.43    7.22   0
   4  12  -7    5.39    3.65   0
   4  12  -7    2.65    2.67   0
  -4  12   7    3.73    5.55   0
  -4  12   7    2.14    4.99   0
  -3  12   7   16.16    4.15   0
   3  12  -7    9.94    2.62   0
   3  12  -7   10.45    3.81   0
   3 -12  -7   15.25    3.88   0
  -2  12   7    3.83    3.75   0
   2  12  -7   -2.30    2.66   0
   2  12  -7    2.00    2.69   0
   2 -12  -7    0.25    3.89   0
   1 -12  -7   28.70    3.75   0
   1  12  -7   27.21    3.83   0
   1  12  -7   23.46    3.69   0
  -1  12   7   24.73    3.92   0
   0  12   7    5.86    3.54   0
   0  12  -7    3.37    2.66   0
   0 -12  -7    6.34    3.47   0
   0  12  -7   -1.07    2.41   0
  -1 -12  -7   30.57    2.87   0
   1  12   7   33.80    3.77   0
  -1  12  -7   31.28    3.74   0
  -1  12  -7   29.33    3.96   0
  -2 -12  -7    1.49    3.79   0
  -2  12  -7    1.40    3.90   0
  -2  12  -7    3.95    3.68   0
   2  12   7    3.04    3.54   0
  -3  12  -7   97.27    4.90   0
   3  12   7   96.14    3.24   0
  -3 -12  -7  108.19    4.11   0
  -3  12  -7  103.13    4.76   0
  -4 -12  -7    5.05    3.80   0
  -4  12  -7    2.76    5.39   0
   4  12   7    3.27    3.78   0
  -4  12  -7   -0.29    4.02   0
  -5 -12  -7   29.33    3.24   0
  -5  12  -7   32.45    6.66   0
   5  12   7   26.34    4.20   0
  -5  12  -7   29.23    6.74   0
   6  12   7    7.15    3.12   0
  -5  13   7   23.53    7.15   0
   5  13  -7   25.90    4.37   0
  -5  13   7   27.03    9.15   0
   5  13  -7   27.32    4.39   0
  -4  13   7    7.67    5.50   0
   4  13  -7    5.49    4.05   0
  -4  13   7   12.00    5.97   0
   4  13  -7   17.67    3.91   0
   3  13  -7   41.34    4.01   0
  -3  13   7   33.21    5.37   0
   3  13  -7   32.27    4.21   0
  -3  13   7   31.46    4.19   0
   2  13  -7    3.70    2.60   0
   2  13  -7    4.62    4.02   0
  -2  13   7    4.05    3.99   0
   2 -13  -7    0.52    3.82   0
   1 -13  -7   74.35    4.22   0
   1  13  -7   79.21    4.11   0
  -1  13   7   77.49    4.28   0
   1  13  -7   70.22    3.29   0
   0  13  -7    9.81    3.69   0
   0  13  -7   12.17    3.78   0
   0 -13  -7   13.69    3.80   0
   0  13   7   13.21    3.69   0
  -1  13  -7   24.51    3.89   0
  -1  13  -7   19.92    4.06   0
   1  13   7   23.78    4.03   0
  -1 -13  -7   30.44    3.79   0
  -2  13  -7   16.34    4.14   0
  -2 -13  -7   15.52    4.12   0
   2  13   7   12.19    2.98   0
  -2  13  -7   12.43    3.95   0
  -3 -13  -7    2.26    2.61   0
  -3  13  -7   -1.13    5.19   0
   3  13   7    3.29    3.91   0
  -3  13  -7    1.29    3.91   0
  -4 -13  -7    4.74    2.78   0
  -4  13  -7    9.11    5.38   0
  -4  13  -7    0.64    5.84   0
   4  13   7   -0.38    3.92   0
  -5  13  -7    2.99    6.51   0
   5  13   7    5.45    4.25   0
  -5  13  -7    0.94    7.92   0
  -5  14   7   -1.74    6.94   0
   5  14  -7    1.57    4.30   0
  -5  14   7    0.31    7.91   0
  -4  14   7    7.94    4.78   0
   4  14  -7   10.21    4.10   0
   4  14  -7    4.00    2.83   0
  -4  14   7    4.63    5.95   0
   3  14  -7    7.82    4.10   0
  -3  14   7    0.80    4.43   0
   3  14  -7   -1.04    3.96   0
  -3  14   7    3.05    4.23   0
   2  14  -7    3.30    4.06   0
   2  14  -7   -0.42    4.03   0
  -2  14   7    3.63    4.22   0
   1  14  -7   22.85    4.17   0
  -1  14   7   29.97    4.25   0
   1 -14  -7   28.09    4.18   0
   1  14  -7   22.83    3.08   0
   0  14  -7    4.82    2.84   0
   0  14  -7    0.45    2.71   0
   0  14   7    2.86    4.10   0
   0 -14  -7   -0.18    3.99   0
  -1  14  -7   64.64    4.65   0
   1  14   7   74.23    3.45   0
  -1  14  -7   69.73    3.43   0
  -1 -14  -7   82.38    4.38   0
  -2 -14  -7   -5.25    4.13   0
  -2  14  -7   -0.51    3.02   0
   2  14   7    0.41    3.87   0
  -2  14  -7    3.07    4.04   0
   3  14   7   43.42    4.40   0
  -3  14  -7   43.91    5.88   0
  -3 -14  -7   36.31    4.30   0
  -3  14  -7   41.44    5.45   0
  -4  14  -7    0.36    4.56   0
  -4  14  -7    0.17    4.85   0
   4  14   7   -1.55    4.08   0
   4  15  -7    1.79    4.45   0
  -3  15   7    9.46    4.81   0
   3  15  -7   12.36    4.46   0
  -3  15   7   10.06    4.83   0
   3  15  -7   13.09    3.25   0
  -2  15   7    3.64    4.44   0
  -2  15   7    7.20    4.27   0
   2  15  -7   -0.76    4.25   0
   2  15  -7    2.95    4.28   0
  -1  15   7   17.40    4.37   0
   1  15  -7   16.26    4.30   0
  -1  15   7   19.76    4.34   0
   1  15  -7   12.13    4.35   0
   0  15   7    1.94    4.04   0
   0  15  -7   -1.83    3.94   0
   0  15  -7    3.69    3.05   0
  -1  15  -7    5.46    3.17   0
   1  15   7    7.79    3.01   0
  -1  15  -7   11.47    4.27   0
  -2  15  -7    3.31    4.41   0
   2  15   7    6.39    4.23   0
  -2  15  -7    4.71    4.19   0
   3  15   7    0.00    3.09   0
  -3  15  -7    1.22    4.71   0
  -3  15  -7    3.68    4.53   0
  -2  16   7    2.60    4.52   0
  -2  16   7    0.31    4.71   0
   2  16  -7    2.06    4.50   0
   2  16  -7   -7.83    4.69   0
   1  16  -7    2.54    4.61   0
   1  16  -7    3.47    4.41   0
  -1  16   7    2.66    4.54   0
  -1  16   7    1.69    4.43   0
   0  16  -7    6.46    4.53   0
   0  16   7    5.88    4.66   0
   0  16  -7    3.65    4.40   0
   0  16   7    2.26    4.64   0
  -1  16  -7    7.68    4.72   0
   1  16   7   12.04    3.31   0
  -1  16  -7   13.41    4.61   0
   1  16   7    7.87    4.57   0
   2  16   7   -5.84    4.58   0
  -2  16  -7    3.59    4.62   0
  -2  16  -7    0.56    4.58   0
   2  16   7    3.47    4.57   0
   8   0  -8    1.85    5.16   0
   8   0  -8    1.24    4.10   0
   6   0  -8   49.00    4.05   0
   6   0  -8   61.85    4.97   0
  -4   0   8  789.59    7.73   0
   4   0  -8  831.87    7.95   0
  -2   0   8 1213.72    9.40   0
   2   0  -8 1230.96    9.69   0
   0   0   8   67.84    3.56   0
   0   0  -8   71.47    4.56   0
  -2   0  -8 3271.04   14.16   0
   2   0   8 3174.73   13.82   0
  -4   0  -8   46.02    4.04   0
   4   0   8   42.99    4.12   0
  -6   0  -8    4.31    3.74   0
   6   0   8    9.98    3.95   0
  -8   0  -8    1.63    4.20   0
   8   0   8    0.82    5.26   0
   9   1  -8   -0.11    4.53   0
   9  -1  -8    0.88    7.23   0
   9   1  -8    3.25    5.59   0
   9  -1  -8    0.41    7.00   0
   8  -1  -8   86.84    6.07   0
   8   1  -8   81.96    5.03   0
   8   1  -8   93.52    5.61   0
   8  -1  -8   84.44    6.26   0
   7   1  -8   31.98    3.95   0
   7  -1  -8   27.77    4.83   0
   7   1  -8   26.84    4.05   0
   7  -1  -8   30.71    4.97   0
   6   1  -8  197.65    4.80   0
   6  -1  -8  192.52    5.17   0
   6  -1  -8  192.42    5.20   0
   6   1  -8  194.53    5.00   0
   5   1  -8   14.07    4.13   0
  -5   1   8   16.81    4.78   0
   5  -1  -8   19.47    4.19   0
  -5  -1   8   18.15    3.86   0
  -4  -1   8  733.38    7.09   0
   4   1  -8  733.89    7.14   0
   4  -1  -8  766.69    8.04   0
  -4   1   8  723.47    7.69   0
  -3   1   8   47.81    4.19   0
  -3  -1   8   49.45    4.08   0
   3   1  -8   46.09    4.15   0
   3  -1  -8   51.35    4.26   0
  -2   1   8    2.67    3.85   0
   2   1  -8    3.07    3.93   0
  -2  -1   8    0.16    3.81   0
   2  -1  -8   -0.85    3.93   0
  -1  -1   8  232.14    4.64   0
   1   1  -8  256.43    5.48   0
   1  -1  -8  271.83    5.68   0
  -1   1   8  244.00    4.79   0
   0  -1   8    7.82    2.87   0
   0   1  -8    7.55    2.86   0
   0  -1  -8    6.74    2.93   0
   0   1   8    8.75    2.95   0
  -1  -1  -8  179.20    4.99   0
   1  -1   8  179.35    5.04   0
  -1   1  -8  185.51    5.23   0
   1   1   8  183.33    5.09   0
  -2  -1  -8  147.91    4.80   0
  -2   1  -8  118.02    3.88   0
   2  -1   8  113.18    4.70   0
   2   1   8  111.83    3.76   0
   3   1   8   17.78    4.05   0
  -3   1  -8   22.76    3.83   0
  -3  -1  -8   31.34    3.97   0
   3  -1   8   20.18    4.00   0
   4   1   8  568.90    5.88   0
  -4  -1  -8  585.66    6.45   0
  -4   1  -8  585.70    7.04   0
   4  -1   8  552.65    6.88   0
  -5  -1  -8   15.58    3.66   0
  -5   1  -8   17.27    3.97   0
   5   1   8   16.54    4.12   0
   5  -1   8   14.73    4.04   0
  -6   1  -8  320.22    6.05   0
   6   1   8  306.27    5.58   0
   6  -1   8  314.79    6.10   0
  -6  -1  -8  318.68    5.60   0
   7   1   8    0.57    3.61   0
  -7   1  -8    3.04    3.84   0
  -7  -1  -8    7.53    3.84   0
   7  -1   8    5.82    4.00   0
  -8   1  -8   90.38    6.16   0
   8  -1   8   94.86    5.27   0
  -8  -1  -8   95.95    5.24   0
   8   1   8   99.10    5.09   0
   9  -1   8    3.57    6.55   0
   9  -1   8    0.98    6.59   0
   9   1   8    1.01    5.87   0
   9   1   8    3.43    4.67   0
   9   2  -8    0.68    5.67   0
   9   2  -8    5.84    5.63   0
   8  -2  -8   13.44    6.66   0
   8   2  -8   14.62    5.10   0
   8  -2  -8   10.01    6.72   0
   8   2  -8    9.11    3.92   0
   7  -2  -8    1.44    4.51   0
   7   2  -8   -0.08    3.83   0
   7   2  -8    1.18    3.70   0
   7  -2  -8   -1.25    4.64   0
   6   2  -8   18.98    3.50   0
   6   2  -8   12.41    3.89   0
   6  -2  -8   17.25    3.94   0
   5   2  -8    0.07    3.47   0
  -5  -2   8    1.93    3.51   0
  -5   2   8    0.37    3.43   0
   5  -2  -8    2.03    4.59   0
   4   2  -8  612.85    6.54   0
  -4   2   8  605.95    7.60   0
  -4  -2   8  590.03    5.83   0
   4  -2  -8  622.66    8.19   0
  -3  -2   8  126.27    4.43   0
  -3   2   8  129.84    4.74   0
   3   2  -8  132.42    4.57   0
   3  -2  -8  132.54    5.28   0
   2   2  -8 1820.11   10.25   0
  -2   2   8 1741.83   11.30   0
  -2  -2   8 1754.71    9.80   0
   2  -2  -8 1860.15   11.65   0
  -1  -2   8 1532.00    9.76   0
   1   2  -8 1457.15    9.25   0
   1  -2  -8 1736.55   10.93   0
  -1   2   8 1636.39   10.76   0
   0  -2  -8  658.70    6.66   0
   0   2  -8  633.56    6.54   0
   0  -2   8  623.19    6.51   0
   0   2   8  695.21    7.45   0
   1   2   8  291.16    5.56   0
  -1  -2  -8  298.63    5.52   0
   1  -2   8  272.45    5.67   0
  -1   2  -8  295.95    5.85   0
  -2  -2  -8 1321.33    8.51   0
   2   2   8 1291.19    8.83   0
   2  -2   8 1264.97    9.50   0
  -2   2  -8 1291.46    9.71   0
   3   2   8  386.08    5.71   0
   3  -2   8  379.61    5.98   0
  -3  -2  -8  394.86    5.74   0
  -3   2  -8  395.00    6.21   0
  -4   2  -8  191.78    5.23   0
  -4  -2  -8  189.95    4.47   0
   4   2   8  180.69    4.57   0
   4  -2   8  186.69    5.19   0
  -5  -2  -8    1.67    3.35   0
   5  -2   8    5.74    3.69   0
   5   2   8    2.91    3.54   0
  -5   2  -8    2.13    3.75   0
  -6   2  -8   24.10    4.01   0
   6  -2   8   16.35    4.92   0
   6   2   8   21.38    3.97   0
  -6  -2  -8   23.55    4.12   0
   7   2   8    2.96    3.92   0
   7  -2   8    1.54    3.82   0
  -7   2  -8    0.23    4.69   0
  -7  -2  -8   -1.70    3.84   0
   8  -2   8    9.41    5.27   0
   8   2   8   14.96    4.45   0
  -8  -2  -8   13.41    4.19   0
   9  -2   8    0.69    9.54   0
   9  -2   8    0.92    9.33   0
   9   2   8   -1.29    5.62   0
   9   2   8    2.71    4.75   0
   9   3  -8    1.65    5.67   0
   9   3  -8   12.61    4.73   0
   8   3  -8   61.09    4.57   0
   8   3  -8   64.59    4.54   0
   7   3  -8   14.62    3.88   0
   7  -3  -8   16.45    6.47   0
   7   3  -8   21.23    3.87   0
   7  -3  -8   17.60    6.29   0
   6  -3  -8  120.92    5.85   0
   6   3  -8  109.87    4.26   0
   6   3  -8  123.11    3.98   0
  -5   3   8   47.35    4.27   0
   5  -3  -8   48.50    5.33   0
   5   3  -8   51.02    3.77   0
  -4  -3   8   45.44    3.67   0
   4  -3  -8   47.39    4.23   0
  -4   3   8   44.07    4.96   0
   4   3  -8   43.10    3.87   0
   3  -3  -8  338.46    5.96   0
  -3  -3   8  331.06    5.22   0
  -3   3   8  321.34    5.98   0
   3   3  -8  306.27    5.23   0
  -2  -3   8  306.67    5.16   0
   2  -3  -8  293.70    5.86   0
  -2   3   8  322.04    6.12   0
   2   3  -8  301.43    5.20   0
   1  -3  -8  306.93    4.98   0
   1   3  -8  277.90    5.37   0
  -1  -3   8  292.85    5.34   0
  -1   3   8  331.50    6.00   0
   0   3   8  591.81    6.95   0
   0  -3   8  518.81    6.58   0
   0  -3  -8  568.53    6.97   0
   0   3  -8  527.31    6.63   0
   1   3   8   24.12    2.97   0
   1  -3   8   29.09    3.96   0
  -1  -3  -8   27.99    3.93   0
  -1   3  -8   25.96    4.08   0
   2   3   8   35.96    3.87   0
   2  -3   8   33.80    4.19   0
  -2  -3  -8   34.51    3.76   0
  -2   3  -8   35.75    4.26   0
  -3   3  -8  152.10    4.99   0
   3  -3   8  144.05    4.53   0
   3   3   8  148.65    4.43   0
  -3  -3  -8  157.17    3.62   0
   4   3   8  135.86    3.58   0
  -4   3  -8  146.87    5.09   0
   4  -3   8  130.05    4.75   0
  -4  -3  -8  132.98    4.28   0
   5   3   8   32.16    3.69   0
   5  -3   8   36.95    4.97   0
  -5  -3  -8   33.04    2.62   0
  -5   3  -8   36.13    4.77   0
   6   3   8  170.81    4.97   0
  -6  -3  -8  189.17    4.89   0
  -6   3  -8  182.86    6.13   0
   6  -3   8  177.38    6.12   0
   7  -3   8   17.43    5.63   0
   7   3   8   16.33    3.98   0
  -7   3  -8   18.95    4.98   0
  -7  -3  -8   25.12    3.85   0
   8  -3   8   32.58    7.83   0
   8  -3   8   32.20    7.37   0
  -8  -3  -8   32.39    4.35   0
   8   3   8   34.51    4.43   0
   9   3   8   21.64    5.05   0
   9   3   8   14.92    4.66   0
   9   4  -8    4.02    4.84   0
   9   4  -8    7.01    4.62   0
   8   4  -8    0.52    4.26   0
   8   4  -8    0.80    4.16   0
   7   4  -8   -1.79    3.79   0
   7   4  -8   -0.53    3.77   0
   6   4  -8   14.22    3.56   0
   6   4  -8   14.62    3.67   0
   6  -4  -8   14.22    6.08   0
   5   4  -8    3.77    3.61   0
   5  -4  -8    4.17    4.69   0
   5   4  -8    9.76    3.36   0
  -5   4   8    5.58    4.90   0
   4   4  -8   58.47    3.92   0
   4  -4  -8   66.15    5.11   0
  -4   4   8   59.11    5.10   0
  -4  -4   8   60.68    3.77   0
   3   4  -8  277.19    4.84   0
   3  -4  -8  306.08    6.38   0
  -3   4   8  291.25    5.95   0
  -3  -4   8  291.57    4.92   0
  -2  -4   8  626.32    6.22   0
   2  -4  -8  666.50    7.42   0
   2   4  -8  638.72    5.78   0
  -2   4   8  644.77    7.52   0
   1  -4  -8 1652.51   10.04   0
  -1  -4   8 1604.64    8.94   0
  -1   4   8 1828.00   10.97   0
   1   4  -8 1569.25    9.05   0
   0   4   8 3052.20   13.33   0
   0   4  -8 2691.90   12.16   0
   0  -4  -8 2693.65   12.68   0
   0  -4   8 2682.09   12.05   0
  -1   4  -8  778.66    7.58   0
   1   4   8  769.14    7.18   0
   1  -4   8  761.82    7.39   0
  -1  -4  -8  796.79    7.02   0
   2  -4   8   67.35    4.18   0
   2   4   8   68.71    2.96   0
  -2   4  -8   67.00    4.37   0
  -2  -4  -8   64.05    3.69   0
  -3  -4  -8   65.84    3.76   0
   3   4   8   68.34    3.85   0
   3  -4   8   64.83    4.08   0
  -3   4  -8   72.06    4.29   0
  -4   4  -8   35.72    5.21   0
   4   4   8   42.90    2.76   0
   4  -4   8   37.55    4.04   0
  -4  -4  -8   38.79    3.65   0
   5   4   8  148.02    4.43   0
  -5   4  -8  151.76    5.94   0
   5  -4   8  140.46    5.74   0
  -5  -4  -8  145.11    3.57   0
   6  -4   8   12.21    4.72   0
  -6   4  -8    9.57    4.73   0
  -6  -4  -8   11.87    3.60   0
   6   4   8   12.88    3.73   0
   7  -4   8    2.15    6.21   0
   7   4   8    3.69    3.94   0
  -7   4  -8    0.26    6.01   0
  -7  -4  -8    0.02    3.84   0
  -8  -4  -8   -0.45    4.21   0
   8   4   8   -0.12    4.30   0
   9   4   8   -1.80    4.60   0
   9   4   8   -3.41    4.55   0
   9   5  -8   48.58    4.93   0
   9   5  -8   45.44    4.96   0
   8   5  -8    3.96    4.12   0
   8   5  -8    3.49    4.15   0
   7   5  -8   76.89    4.28   0
   7   5  -8   80.88    4.50   0
   6   5  -8   46.29    4.04   0
   6  -5  -8   55.40    7.64   0
   6  -5  -8   49.52    8.66   0
   6   5  -8   49.92    3.78   0
   5   5  -8   78.96    3.63   0
   5   5  -8   68.93    3.77   0
   5  -5  -8   74.68    5.50   0
  -5   5   8   75.92    5.90   0
   4   5  -8   57.07    3.99   0
  -4   5   8   58.98    4.47   0
   4  -5  -8   61.59    4.30   0
   3   5  -8    6.11    3.68   0
   3  -5  -8    5.89    3.73   0
  -3   5   8    6.65    4.98   0
  -3  -5   8    7.99    3.55   0
  -2  -5   8   25.44    3.38   0
   2   5  -8   23.04    3.49   0
   2  -5  -8   24.58    3.59   0
  -2   5   8   26.22    4.11   0
  -1   5   8   61.37    4.45   0
   1   5  -8   54.58    2.94   0
   1  -5  -8   55.55    4.03   0
  -1  -5   8   56.40    3.80   0
   0  -5   8   37.49    3.76   0
   0   5   8   32.63    4.03   0
   0   5  -8   36.42    4.10   0
   0  -5  -8   30.82    3.77   0
  -1   5  -8  357.01    5.08   0
   1  -5   8  376.71    5.70   0
  -1  -5  -8  389.63    4.66   0
   1   5   8  368.80    5.40   0
   2  -5   8  140.54    4.42   0
  -2  -5  -8  143.27    3.31   0
  -2   5  -8  132.08    4.57   0
   2   5   8  138.17    4.04   0
   3  -5   8   89.29    4.39   0
  -3  -5  -8   91.42    3.98   0
   3   5   8   84.46    4.03   0
  -3   5  -8   94.34    4.74   0
  -4   5  -8    4.51    3.96   0
   4  -5   8    2.74    3.64   0
   4   5   8    4.12    2.53   0
  -4  -5  -8   -4.70    3.70   0
  -5  -5  -8  231.52    4.52   0
   5  -5   8  213.17    6.50   0
   5   5   8  217.53    3.75   0
  -5   5  -8  229.47    6.89   0
  -6  -5  -8   28.14    3.73   0
   6   5   8   24.55    3.81   0
   6  -5   8   21.85    5.92   0
  -6   5  -8   24.97    5.86   0
   7   5   8   73.56    4.27   0
  -7  -5  -8   69.96    4.22   0
   8   5   8    6.74    3.14   0
  -8  -5  -8    4.44    4.48   0
   8   6  -8    0.52    4.14   0
   8   6  -8   -0.58    4.22   0
   7   6  -8    0.51    3.84   0
   7   6  -8    3.46    3.88   0
   6   6  -8    4.41    3.70   0
   6   6  -8   -2.71    2.48   0
  -5   6   8   69.96    6.27   0
   5   6  -8   68.30    3.75   0
   5  -6  -8   70.48    5.27   0
   5   6  -8   70.86    3.62   0
   4  -6  -8    7.61    4.10   0
   4   6  -8    6.33    3.64   0
  -4   6   8    5.78    4.95   0
   4   6  -8    4.30    3.60   0
  -3  -6   8  398.00    5.33   0
  -3   6   8  411.01    6.69   0
   3  -6  -8  438.99    6.59   0
   3   6  -8  409.51    5.49   0
  -2  -6   8   40.74    3.54   0
   2  -6  -8   37.18    3.73   0
  -2   6   8   37.14    4.14   0
   2   6  -8   41.84    2.81   0
  -1   6   8  419.24    5.92   0
  -1  -6   8  432.22    4.95   0
   1  -6  -8  459.91    6.01   0
   1   6  -8  427.99    4.83   0
   0  -6  -8  303.31    5.00   0
   0   6   8  300.32    4.57   0
   0   6  -8  289.11    5.15   0
   0  -6   8  303.04    4.45   0
   1  -6   8 1524.42    9.40   0
  -1  -6  -8 1576.67    8.80   0
  -1   6  -8 1481.85    9.39   0
   1   6   8 1590.71    8.93   0
   2  -6   8    3.76    3.35   0
  -2  -6  -8   -1.77    2.36   0
   2   6   8    1.58    2.37   0
  -2   6  -8    6.66    3.84   0
   3  -6   8  185.82    5.60   0
   3   6   8  194.00    4.53   0
  -3  -6  -8  198.30    4.46   0
  -3   6  -8  207.22    6.21   0
   4   6   8  129.90    4.41   0
  -4   6  -8  135.11    5.89   0
   4  -6   8  125.59    5.39   0
  -4  -6  -8  140.45    4.39   0
  -5   6  -8   35.49    5.23   0
  -5  -6  -8   32.78    3.42   0
   5   6   8   35.58    3.69   0
   5  -6   8   33.46    4.83   0
   6  -6   8    7.15    6.23   0
   6   6   8    7.93    3.85   0
  -6   6  -8    8.88    6.35   0
  -6  -6  -8    7.67    3.80   0
   7   6   8    1.86    3.89   0
  -7  -6  -8    1.34    3.86   0
  -8  -6  -8    6.39    4.22   0
   8   6   8    9.07    4.42   0
   8   7  -8    4.90    4.40   0
   8   7  -8    3.69    4.21   0
   7   7  -8   64.19    4.30   0
   7   7  -8   74.57    4.35   0
   6   7  -8    4.56    3.83   0
   6   7  -8    0.08    2.61   0
   5   7  -8   78.51    3.97   0
   5   7  -8   70.82    3.09   0
  -5   7   8   76.87    6.65   0
   5  -7  -8   70.79    5.37   0
   4   7  -8   -0.06    3.40   0
   4   7  -8    1.20    3.33   0
  -4   7   8    0.56    4.00   0
   4  -7  -8   -0.11    4.39   0
   3  -7  -8  213.22    5.18   0
   3   7  -8  213.75    4.51   0
  -3   7   8  227.98    5.73   0
  -2   7   8   22.12    3.81   0
   2  -7  -8   16.75    3.75   0
   2   7  -8   18.80    2.51   0
  -2  -7   8   18.16    2.48   0
   1   7  -8    2.02    2.66   0
   1  -7  -8    2.30    3.32   0
  -1   7   8    4.55    3.63   0
  -1  -7   8    0.64    2.46   0
   0   7   8  238.18    4.12   0
   0  -7   8  242.02    4.71   0
   0  -7  -8  250.83    4.85   0
   0   7  -8  232.10    4.79   0
  -1  -7  -8    8.15    2.48   0
  -1   7  -8    7.82    3.71   0
   1  -7   8    6.36    3.38   0
   1   7   8   12.14    3.76   0
  -2   7  -8   13.20    3.94   0
   2   7   8   19.40    2.64   0
  -2  -7  -8   14.24    3.51   0
   2  -7   8   16.98    3.82   0
   3   7   8   93.87    3.12   0
  -3   7  -8   98.39    4.76   0
   3  -7   8  101.38    4.29   0
  -3  -7  -8   96.74    4.06   0
   4  -7   8   12.46    4.68   0
  -4  -7  -8   10.80    3.49   0
   4   7   8   11.88    3.64   0
  -4   7  -8   11.57    5.24   0
  -5   7  -8  130.63    7.19   0
   5   7   8  122.51    4.44   0
   5  -7   8  118.14    6.45   0
  -5  -7  -8  130.58    3.41   0
  -6   7  -8    3.15    8.14   0
   6   7   8    5.82    2.70   0
  -6   7  -8    4.55    8.40   0
  -6  -7  -8   -1.91    2.66   0
   7   7   8   92.42    4.64   0
  -7  -7  -8  106.65    4.49   0
   8   7   8   -1.83    4.40   0
  -8  -7  -8    1.97    4.40   0
   8   8  -8    5.84    4.48   0
   8   8  -8  -10.09    4.39   0
   7   8  -8    1.74    4.18   0
   7   8  -8    1.49    2.79   0
   6   8  -8    7.79    3.96   0
   6   8  -8    5.38    3.64   0
  -5   8   8   57.78    6.90   0
   5   8  -8   53.29    3.10   0
   5   8  -8   57.05    2.97   0
   5  -8  -8   60.97    6.01   0
   4   8  -8    8.74    3.52   0
  -4   8   8    5.52    4.33   0
   4   8  -8    4.44    3.69   0
   4  -8  -8    3.31    4.31   0
   3  -8  -8  306.28    5.59   0
   3   8  -8  297.78    4.64   0
   3   8  -8  316.93    4.68   0
  -3   8   8  311.76    6.62   0
  -2   8   8    6.28    4.08   0
   2   8  -8    9.79    3.57   0
   2  -8  -8    7.34    3.64   0
  -1   8   8  255.10    4.85   0
   1  -8  -8  251.79    4.77   0
   1   8  -8  241.92    4.78   0
  -1  -8   8  243.98    4.65   0
   0   8  -8  118.34    4.35   0
   0  -8  -8  125.96    4.35   0
   0  -8   8  119.58    4.19   0
   0   8   8  121.56    3.63   0
  -1   8  -8  675.43    6.47   0
   1   8   8  685.14    6.46   0
   1  -8   8  724.18    6.83   0
  -1  -8  -8  721.79    6.39   0
   2  -8   8   30.54    3.81   0
  -2  -8  -8   29.96    3.48   0
  -2   8  -8   27.70    4.13   0
   2   8   8   32.70    3.58   0
   3  -8   8  382.99    5.89   0
   3   8   8  390.08    5.05   0
  -3   8  -8  377.46    6.16   0
  -3  -8  -8  393.66    5.07   0
  -4  -8  -8   37.99    3.73   0
   4   8   8   37.42    2.77   0
  -4   8  -8   38.34    5.69   0
   4  -8   8   42.65    4.13   0
  -5   8  -8    1.42    5.48   0
  -5   8  -8    1.05    4.64   0
   5   8   8    4.57    2.62   0
  -5  -8  -8    3.48    3.65   0
  -6  -8  -8   -3.13    2.64   0
   6   8   8    4.62    3.87   0
  -7  -8  -8   -1.05    2.86   0
   7   8   8    5.50    4.15   0
   8   8   8    8.06    4.60   0
   7   9  -8   32.02    4.30   0
   7   9  -8   28.57    4.17   0
   6   9  -8   13.37    3.92   0
   6   9  -8    7.81    4.01   0
   5   9  -8  150.67    4.45   0
  -5   9   8  161.96    8.04   0
   5   9  -8  157.13    4.43   0
   5  -9  -8  161.80    7.14   0
   4  -9  -8   99.98    4.42   0
   4   9  -8  105.86    4.02   0
   4   9  -8   93.53    3.98   0
  -4   9   8  111.57    5.77   0
   3  -9  -8   36.18    4.69   0
  -3   9   8   37.56    4.20   0
   3   9  -8   35.83    2.72   0
   3   9  -8   35.98    3.57   0
  -2   9   8   29.16    3.98   0
   2   9  -8   27.22    2.60   0
   2  -9  -8   31.12    3.68   0
   2   9  -8   28.44    3.56   0
   1   9  -8    4.35    3.89   0
   1   9  -8    9.17    2.52   0
  -1   9   8    6.59    3.52   0
   1  -9  -8    8.35    3.46   0
   0   9  -8   10.27    3.90   0
   0   9   8   12.71    3.79   0
   0  -9  -8   12.49    3.67   0
  -1   9  -8   23.72    3.75   0
   1   9   8   28.07    3.63   0
  -1  -9  -8   25.03    3.73   0
   1  -9   8   25.23    2.63   0
  -2  -9  -8   23.54    3.50   0
   2  -9   8   22.44    3.75   0
  -2   9  -8   24.96    4.05   0
   2   9   8   26.18    3.54   0
  -3  -9  -8   79.96    2.93   0
   3   9   8   75.65    2.91   0
  -3   9  -8   69.44    4.61   0
   4   9   8   -0.45    3.68   0
  -4  -9  -8    0.16    3.64   0
  -4   9  -8   -2.33    4.28   0
  -4   9  -8    3.28    4.48   0
  -5   9  -8   42.97    6.13   0
   5   9   8   43.26    4.02   0
  -5   9  -8   36.79    5.02   0
  -5  -9  -8   40.94    2.86   0
   6   9   8   12.50    2.83   0
  -6  -9  -8   12.64    3.98   0
  -7  -9  -8   23.76    4.36   0
   7   9   8   19.06    4.41   0
   7  10  -8    4.54    4.38   0
   7  10  -8    2.45    2.89   0
   6  10  -8   12.47    4.25   0
   6  10  -8   14.95    4.05   0
   5  10  -8    1.77    3.83   0
  -5  10   8    1.81    6.60   0
  -5  10   8    0.61    5.70   0
   5  10  -8   -1.47    2.67   0
   4  10  -8   28.18    3.90   0
   4 -10  -8   24.23    4.93   0
   4  10  -8   17.66    2.66   0
  -4  10   8   26.16    5.53   0
   3  10  -8   46.66    3.82   0
  -3  10   8   63.64    4.43   0
   3 -10  -8   62.87    4.07   0
   3  10  -8   60.57    2.88   0
  -2  10   8   27.62    3.85   0
   2 -10  -8   28.48    3.83   0
   2  10  -8   25.78    3.94   0
   2  10  -8   30.46    3.66   0
   1 -10  -8  244.33    4.87   0
  -1  10   8  237.74    5.09   0
   1  10  -8  236.24    3.88   0
   1  10  -8  242.58    3.84   0
   0 -10  -8  107.52    4.09   0
   0  10  -8  116.52    4.12   0
   0  10   8  113.02    3.34   0
   0  10  -8  107.14    3.98   0
  -1  10  -8   43.50    3.73   0
  -1 -10  -8   47.97    3.67   0
   1  10   8   40.23    2.81   0
  -1  10  -8   46.14    2.83   0
  -2 -10  -8   11.95    2.63   0
  -2  10  -8    5.13    3.77   0
   2  10   8    8.99    3.51   0
  -2  10  -8    5.45    3.65   0
  -3  10  -8   30.15    4.57   0
  -3  10  -8   27.31    4.01   0
  -3 -10  -8   24.02    3.49   0
   3  10   8   26.40    3.62   0
  -4  10  -8   22.38    4.01   0
  -4  10  -8   22.85    4.58   0
   4  10   8   23.86    2.76   0
  -4 -10  -8   23.16    3.84   0
  -5  10  -8   10.57    5.89   0
  -5  10  -8   11.31    4.92   0
  -5 -10  -8   10.28    3.85   0
   5  10   8    9.90    2.82   0
  -6 -10  -8    4.76    4.16   0
   6  10   8    5.07    4.10   0
  -7 -10  -8    1.52    4.44   0
   7  10   8   -2.51    4.41   0
   7  11  -8    5.20    4.41   0
   6  11  -8   23.71    4.24   0
   6  11  -8   28.01    4.35   0
   5  11  -8   28.25    2.88   0
   5  11  -8   31.75    3.05   0
  -5  11   8   27.64    7.29   0
  -5  11   8   33.20    6.42   0
   4  11  -8   28.58    3.76   0
   4  11  -8   31.06    3.79   0
   4 -11  -8   29.40    4.14   0
  -4  11   8   30.03    5.55   0
  -3  11   8    6.65    5.04   0
   3 -11  -8    9.48    4.39   0
   3  11  -8    7.78    3.85   0
   3  11  -8    7.90    2.52   0
  -2  11   8   18.95    4.07   0
   2  11  -8   21.30    3.53   0
   2 -11  -8   21.38    3.75   0
   2  11  -8   12.25    3.74   0
   1  11  -8   36.04    3.94   0
  -1  11   8   42.33    4.00   0
   1  11  -8   34.28    3.68   0
   1 -11  -8   35.11    3.88   0
   0 -11  -8    6.60    3.63   0
   0  11  -8    7.18    2.59   0
   0  11  -8    8.26    3.47   0
   0  11   8    8.47    3.45   0
  -1 -11  -8    1.65    2.46   0
   1  11   8    4.40    3.71   0
  -1  11  -8    3.16    2.78   0
  -1  11  -8    4.62    3.51   0
  -2  11  -8    0.69    3.93   0
  -2  11  -8    1.64    3.60   0
   2  11   8    3.00    2.59   0
  -2 -11  -8    1.98    3.69   0
  -3  11  -8   44.16    4.24   0
  -3  11  -8   44.44    3.92   0
  -3 -11  -8   50.18    3.79   0
   3  11   8   36.26    3.70   0
  -4 -11  -8   39.08    2.88   0
   4  11   8   48.32    3.85   0
  -4  11  -8   42.79    4.68   0
  -4  11  -8   41.31    4.29   0
  -5  11  -8   30.86    7.56   0
   5  11   8   27.75    4.09   0
  -5 -11  -8   25.75    2.99   0
  -5  11  -8   25.55    5.52   0
  -6 -11  -8   28.84    4.34   0
   6  11   8   30.54    4.45   0
   6  12  -8    0.26    4.33   0
   6  12  -8   -2.38    4.29   0
  -5  12   8    1.59    6.16   0
  -5  12   8    1.82    7.25   0
   5  12  -8   -2.00    3.89   0
   5  12  -8    1.26    4.06   0
   4  12  -8   36.75    4.08   0
   4  12  -8   28.72    4.03   0
  -4  12   8   40.01    6.11   0
   3  12  -8    4.38    2.80   0
   3  12  -8    1.21    3.64   0
   3 -12  -8    5.64    3.95   0
  -3  12   8    3.44    4.18   0
   2  12  -8  129.02    3.72   0
  -2  12   8  131.83    4.83   0
   2  12  -8  153.33    4.56   0
   2 -12  -8  136.02    4.66   0
   1 -12  -8   21.26    3.74   0
   1  12  -8   14.93    2.73   0
  -1  12   8   15.34    3.75   0
   1  12  -8   11.50    3.70   0
   0  12  -8   75.95    3.20   0
   0 -12  -8   87.55    4.17   0
   0  12  -8   87.20    4.09   0
   0  12   8   87.24    4.18   0
   1  12   8    4.55    3.75   0
  -1  12  -8   -1.00    3.72   0
  -1 -12  -8   -0.64    3.57   0
  -1  12  -8    1.17    3.69   0
  -2  12  -8  108.35    3.66   0
  -2  12  -8  119.22    4.57   0
   2  12   8  112.36    4.44   0
  -2 -12  -8  128.32    4.56   0
  -3  12  -8    1.76    3.75   0
  -3  12  -8    0.18    4.15   0
   3  12   8   -2.24    4.00   0
  -3 -12  -8    0.20    3.67   0
   4  12   8    9.83    2.66   0
  -4  12  -8    7.46    4.16   0
  -4 -12  -8    9.86    3.86   0
  -4  12  -8   12.18    5.45   0
   5  12   8    6.77    2.98   0
  -5 -12  -8    9.96    4.09   0
  -5  12  -8    7.25    5.36   0
  -5  12  -8    7.91    6.56   0
  -6 -12  -8    6.35    4.35   0
   6  12   8    8.95    4.36   0
  -5  13   8    0.82    7.80   0
  -5  13   8    1.06    6.49   0
   5  13  -8   -3.02    4.23   0
   5  13  -8    5.47    4.17   0
   4  13  -8    9.04    3.98   0
   4  13  -8   11.19    4.06   0
  -4  13   8    4.77    5.16   0
  -4  13   8   11.99    5.01   0
   3  13  -8    4.99    3.91   0
   3  13  -8    4.02    4.04   0
  -3  13   8    7.50    5.27   0
   3 -13  -8    1.58    4.02   0
   2  13  -8   29.09    4.12   0
   2 -13  -8   33.73    3.96   0
   2  13  -8   36.16    4.19   0
  -2  13   8   28.30    4.32   0
  -1  13   8   -2.06    4.00   0
   1  13  -8   -3.06    3.92   0
   1 -13  -8    2.54    2.80   0
   1  13  -8   -3.14    3.77   0
   0  13  -8    0.91    3.91   0
   0 -13  -8    3.80    2.54   0
   0  13  -8   -1.48    3.77   0
   0  13   8    4.81    3.80   0
  -1 -13  -8   25.57    2.78   0
  -1  13  -8   32.10    4.23   0
   1  13   8   26.45    3.96   0
  -1  13  -8   22.34    4.01   0
  -2  13  -8    5.19    3.94   0
  -2  13  -8    1.51    3.99   0
  -2 -13  -8    4.20    3.95   0
   2  13   8   13.10    3.78   0
  -3 -13  -8    3.42    3.78   0
  -3  13  -8    0.85    5.16   0
   3  13   8   -4.23    2.87   0
  -3  13  -8   -1.56    4.04   0
   4  13   8   25.98    4.11   0
  -4  13  -8   31.97    4.98   0
  -4 -13  -8   26.35    4.22   0
  -4  13  -8   28.15    4.85   0
  -5 -13  -8    5.13    4.10   0
  -5  13  -8   -1.48    5.75   0
   5  13   8    4.56    4.46   0
  -5  13  -8    1.88    6.81   0
  -4  14   8    6.30    4.84   0
   4  14  -8    7.80    3.02   0
   4  14  -8   13.77    4.25   0
  -4  14   8   12.20    6.31   0
   3  14  -8    1.04    3.93   0
  -3  14   8    1.79    4.38   0
   3  14  -8    1.69    4.18   0
  -3  14   8   -3.17    4.41   0
   2 -14  -8   27.36    4.32   0
   2  14  -8   30.00    3.01   0
   2  14  -8   30.47    3.12   0
  -2  14   8   29.31    4.40   0
   1  14  -8    1.24    2.78   0
   1  14  -8    3.47    2.91   0
  -1  14   8    1.08    4.01   0
   1 -14  -8    0.64    3.90   0
   0 -14  -8   82.68    4.47   0
   0  14  -8   62.77    4.55   0
   0  14  -8   63.82    3.48   0
   0  14   8   75.45    4.40   0
  -1  14  -8    8.14    3.92   0
  -1 -14  -8    5.09    4.07   0
  -1  14  -8    2.60    4.11   0
   1  14   8    2.87    4.02   0
  -2  14  -8   27.69    4.25   0
  -2 -14  -8   21.98    3.02   0
  -2  14  -8   27.34    4.42   0
   2  14   8   25.21    4.26   0
  -3  14  -8   -2.09    4.30   0
   3  14   8    5.11    4.18   0
  -3 -14  -8   -4.31    2.80   0
  -3  14  -8   -1.24    5.25   0
  -4 -14  -8    5.72    4.19   0
  -4  14  -8    5.28    5.70   0
  -4  14  -8   11.49    6.19   0
   4  14   8    6.48    3.11   0
  -3  15   8    1.60    4.50   0
  -3  15   8    6.45    5.74   0
   3  15  -8    8.56    3.29   0
   3  15  -8   -0.21    3.14   0
   2  15  -8    3.10    3.11   0
  -2  15   8   -2.56    4.38   0
  -2  15   8    4.32    4.37   0
   2  15  -8    0.53    4.27   0
   1  15  -8    1.79    4.48   0
  -1  15   8    1.03    4.33   0
   1  15  -8    4.50    4.07   0
   0  15  -8    6.93    4.32   0
   0  15  -8   -0.38    3.95   0
   0  15   8   -0.48    2.96   0
   0 -15  -8    4.22    3.03   0
  -1  15  -8   -1.79    4.33   0
   1  15   8    1.76    4.23   0
  -1  15  -8    2.05    4.22   0
  -1 -15  -8    1.57    4.23   0
  -2  15  -8    8.10    4.64   0
   2  15   8    7.83    3.14   0
  -2  15  -8   -2.34    4.18   0
  -2 -15  -8    0.02    4.37   0
  -3 -15  -8   10.70    4.42   0
  -3  15  -8    2.92    5.88   0
   3  15   8    1.63    4.35   0
  -3  15  -8    0.27    5.49   0
  -1  16   8    1.30    4.63   0
  -1  16   8    1.70    4.64   0
   1  16  -8    9.06    3.25   0
   1  16  -8    0.63    4.46   0
   0  16  -8   12.66    4.73   0
   0  16   8    9.02    4.69   0
   0  16  -8   21.63    4.66   0
  -1  16  -8    8.46    4.66   0
   1  16   8   13.60    4.64   0
  -1  16  -8    9.07    4.60   0
   9   0  -9    0.96    5.66   0
   9   0  -9    3.44    5.66   0
   7   0  -9  118.06    4.98   0
   7   0  -9  127.25    4.89   0
  -5   0   9  942.16    8.18   0
   5   0  -9  939.14    8.45   0
  -3   0   9  471.69    6.26   0
   3   0  -9  488.95    6.34   0
   1   0  -9 1418.41   10.05   0
  -1   0   9 1325.10    9.84   0
  -1   0  -9  507.44    5.85   0
   1   0   9  495.17    6.44   0
  -3   0  -9  322.31    4.95   0
   3   0   9  305.84    5.52   0
  -5   0  -9  206.84    5.09   0
   5   0   9  200.32    5.26   0
  -7   0  -9   69.15    5.51   0
   7   0   9   70.19    5.86   0
   9   0   9   16.66    6.35   0
   9   0   9   42.87    6.11   0
   9  -1  -9   18.05    6.97   0
   9   1  -9   15.09    4.76   0
   9   1  -9   20.59    5.83   0
   9  -1  -9   15.56    6.81   0
   8   1  -9    8.57    5.28   0
   8  -1  -9    6.74    4.90   0
   8   1  -9    4.41    5.09   0
   8  -1  -9    3.97    5.09   0
   7   1  -9   40.77    4.86   0
   7  -1  -9   38.78    4.19   0
   7   1  -9   41.08    4.30   0
   7  -1  -9   38.59    5.27   0
   6   1  -9    0.23    3.61   0
   6  -1  -9    1.97    4.70   0
  -5  -1   9    2.90    3.78   0
   5   1  -9    2.39    3.77   0
  -5   1   9    2.52    4.60   0
   5  -1  -9   -1.58    4.80   0
  -4  -1   9   74.72    4.05   0
  -4   1   9   74.77    4.42   0
   4   1  -9   76.21    4.07   0
   4  -1  -9   82.84    4.57   0
  -3  -1   9    8.01    2.64   0
  -3   1   9    4.77    3.76   0
   3   1  -9    5.89    3.76   0
   3  -1  -9   10.73    3.85   0
  -2  -1   9   23.39    3.92   0
   2   1  -9   19.32    4.09   0
  -2   1   9   20.96    4.11   0
   2  -1  -9   20.61    2.90   0
  -1   1   9  422.94    6.30   0
  -1  -1   9  376.70    5.14   0
   1   1  -9  386.21    6.28   0
   1  -1  -9  431.57    6.27   0
   0  -1  -9   28.81    4.14   0
   0  -1   9   33.33    3.08   0
   0   1   9   36.69    4.28   0
   0   1  -9   33.64    3.10   0
   1  -1   9  323.82    5.61   0
   1   1   9  318.45    5.52   0
  -1  -1  -9  321.20    5.54   0
  -1   1  -9  344.68    5.85   0
  -2   1  -9    3.75    4.02   0
  -2  -1  -9    3.32    3.73   0
   2  -1   9    3.98    4.00   0
   2   1   9    6.19    3.85   0
  -3   1  -9 1358.61    9.51   0
  -3  -1  -9 1392.55    9.11   0
   3  -1   9 1375.37    9.60   0
   3   1   9 1337.26    8.44   0
   4   1   9   53.59    3.88   0
  -4   1  -9   51.22    4.19   0
   4  -1   9   48.54    4.26   0
  -4  -1  -9   49.56    3.81   0
   5   1   9  346.25    5.74   0
  -5   1  -9  359.90    6.53   0
  -5  -1  -9  359.85    5.53   0
   5  -1   9  356.90    6.02   0
   6   1   9   -0.57    3.77   0
  -6   1  -9    2.37    3.90   0
  -6  -1  -9    4.58    3.66   0
   6  -1   9    4.42    3.99   0
  -7   1  -9   32.90    5.16   0
  -7  -1  -9   27.52    4.80   0
   7  -1   9   29.81    4.48   0
   7   1   9   31.10    4.18   0
  -8   1  -9   18.28    5.35   0
   8  -1   9   19.14    5.53   0
  -8  -1  -9   22.40    4.35   0
   8   1   9   13.52    5.47   0
   9  -1   9    9.21    6.65   0
   9   1   9   10.15    4.86   0
   9  -1   9    5.07    5.71   0
   9   2  -9    4.75    4.57   0
   9   2  -9    3.61    5.91   0
   8  -2  -9    5.74    6.07   0
   8   2  -9   10.33    5.16   0
   8  -2  -9    4.61    5.91   0
   8   2  -9    6.21    4.04   0
   7   2  -9   67.24    4.18   0
   7   2  -9   67.95    4.17   0
   7  -2  -9   67.87    5.35   0
   7  -2  -9   72.87    5.52   0
  -6   2   9    7.10    4.67   0
   6   2  -9    5.92    3.78   0
   6   2  -9    5.92    3.44   0
   6  -2  -9    3.27    4.81   0
   5   2  -9  447.73    5.89   0
  -5   2   9  450.35    6.68   0
  -5  -2   9  435.73    5.10   0
   5  -2  -9  451.61    6.56   0
  -4   2   9  402.62    6.38   0
  -4  -2   9  388.20    5.43   0
   4   2  -9  381.30    5.48   0
   4  -2  -9  399.31    6.32   0
  -3  -2   9  671.91    6.67   0
  -3   2   9  637.81    7.15   0
   3   2  -9  639.47    6.74   0
   3  -2  -9  670.55    7.27   0
  -2  -2   9  107.31    4.31   0
   2   2  -9  104.26    4.36   0
  -2   2   9  116.20    4.74   0
   2  -2  -9  111.23    4.60   0
  -1  -2   9 1834.00    9.81   0
   1   2  -9 1827.36   10.22   0
   1  -2  -9 2023.56   10.87   0
  -1   2   9 1976.79   11.13   0
   0  -2  -9  560.35    5.99   0
   0   2  -9  542.01    5.84   0
   0  -2   9  526.37    5.72   0
   0   2   9  583.56    6.79   0
   1  -2   9  152.58    3.87   0
  -1  -2  -9  170.02    4.65   0
  -1   2  -9  160.34    4.98   0
   1   2   9  166.51    4.78   0
   2   2   9  132.35    4.54   0
  -2  -2  -9  130.58    4.46   0
   2  -2   9  123.25    4.58   0
  -2   2  -9  120.90    3.85   0
   3  -2   9  174.57    4.72   0
  -3   2  -9  189.82    4.93   0
  -3  -2  -9  187.93    3.86   0
   3   2   9  185.47    4.66   0
   4   2   9   -1.68    3.73   0
  -4   2  -9    4.75    4.84   0
   4  -2   9    0.67    3.85   0
  -4  -2  -9    2.49    3.55   0
   5   2   9  125.32    4.54   0
  -5  -2  -9  124.75    3.44   0
   5  -2   9  119.91    5.29   0
  -5   2  -9  124.69    4.71   0
   6   2   9    5.11    3.76   0
   6  -2   9    9.76    3.94   0
  -6   2  -9    8.23    4.76   0
  -6  -2  -9    6.08    3.57   0
  -7   2  -9   41.41    5.19   0
  -7  -2  -9   40.99    3.90   0
   7  -2   9   36.84    4.23   0
   7   2   9   38.62    4.08   0
  -8   2  -9    9.71    5.34   0
   8  -2   9    6.98    5.27   0
  -8  -2  -9    7.67    4.12   0
   8   2   9    4.84    4.52   0
   9  -2   9   11.16    7.79   0
   9  -2   9   10.32    7.83   0
   9   2   9   10.78    5.98   0
   9   3  -9   30.81    4.93   0
   9   3  -9   28.64    4.87   0
   8   3  -9   19.22    4.37   0
   8   3  -9   24.72    4.23   0
   7  -3  -9   35.08    6.01   0
   7   3  -9   29.36    4.06   0
   7  -3  -9   33.64    5.09   0
   7   3  -9   29.57    3.79   0
   6  -3  -9   54.37    5.01   0
   6   3  -9   53.66    3.91   0
  -6   3   9   56.02    5.00   0
   6   3  -9   50.10    3.92   0
  -5  -3   9   -0.22    2.46   0
   5   3  -9    1.72    3.61   0
  -5   3   9    2.85    4.57   0
   5  -3  -9    1.92    4.63   0
   4  -3  -9   65.84    5.16   0
  -4  -3   9   68.57    3.88   0
  -4   3   9   62.36    4.27   0
   4   3  -9   67.73    3.97   0
   3  -3  -9   68.54    5.02   0
   3   3  -9   63.29    3.94   0
  -3   3   9   61.94    4.08   0
  -3  -3   9   67.01    3.00   0
   2  -3  -9  154.44    4.90   0
  -2  -3   9  146.43    3.56   0
   2   3  -9  145.91    4.39   0
  -2   3   9  145.49    4.98   0
   1  -3  -9   -2.69    4.05   0
  -1  -3   9    1.87    3.77   0
   1   3  -9    4.15    3.85   0
  -1   3   9    1.36    4.03   0
   0  -3   9  596.17    6.49   0
   0  -3  -9  640.10    6.98   0
   0   3  -9  589.93    6.59   0
   0   3   9  689.25    7.10   0
   1   3   9  281.76    4.58   0
   1  -3   9  260.60    5.16   0
  -1  -3  -9  275.85    4.53   0
  -1   3  -9  275.41    5.61   0
   2   3   9  161.67    4.52   0
   2  -3   9  156.90    4.69   0
  -2  -3  -9  162.67    3.78   0
  -2   3  -9  161.06    4.90   0
  -3   3  -9  117.93    4.62   0
   3   3   9  126.46    4.30   0
   3  -3   9  110.01    4.41   0
  -3  -3  -9  124.26    4.16   0
  -4   3  -9  240.81    6.29   0
   4   3   9  216.76    4.77   0
   4  -3   9  214.18    5.37   0
  -4  -3  -9  243.27    4.71   0
   5   3   9  265.96    5.23   0
   5  -3   9  247.92    6.15   0
  -5  -3  -9  275.25    5.08   0
  -5   3  -9  275.33    5.73   0
   6   3   9   48.18    4.09   0
  -6   3  -9   54.48    4.23   0
   6  -3   9   55.21    4.26   0
  -6  -3  -9   52.46    4.03   0
   7   3   9   48.30    4.39   0
  -7   3  -9   52.43    5.37   0
   7  -3   9   50.80    5.32   0
  -7  -3  -9   56.40    4.36   0
   8  -3   9   10.73    6.40   0
  -8  -3  -9   10.57    4.31   0
   8   3   9   15.43    4.35   0
   9   3   9    1.14    4.70   0
   9   4  -9    6.99    4.79   0
   9   4  -9    3.04    4.81   0
   8   4  -9   11.82    4.31   0
   8   4  -9   13.42    4.00   0
   7  -4  -9   30.80    8.00   0
   7   4  -9   25.95    4.06   0
   7   4  -9   26.44    2.89   0
   7  -4  -9   29.83    8.15   0
   6   4  -9   64.78    3.14   0
   6  -4  -9   78.81    6.34   0
  -6   4   9   72.27    6.13   0
   6   4  -9   84.97    3.91   0
   5  -4  -9   26.52    4.84   0
  -5   4   9   24.75    4.29   0
   5   4  -9   25.66    3.78   0
   4   4  -9  140.94    4.41   0
  -4   4   9  149.85    5.93   0
  -4  -4   9  147.23    4.19   0
   4  -4  -9  152.43    5.48   0
   3  -4  -9  523.63    6.85   0
  -3   4   9  515.47    7.05   0
   3   4  -9  479.93    5.68   0
  -3  -4   9  477.66    5.61   0
   2  -4  -9 1180.33    9.04   0
  -2  -4   9 1116.42    7.79   0
   2   4  -9 1081.27    7.28   0
  -2   4   9 1125.88    9.03   0
  -1  -4   9  130.25    4.24   0
   1   4  -9  117.93    4.31   0
  -1   4   9  157.03    4.96   0
   1  -4  -9  138.49    4.61   0
   0  -4  -9   73.58    4.15   0
   0   4  -9   64.07    4.08   0
   0  -4   9   70.69    4.00   0
   0   4   9   78.38    4.36   0
   1   4   9   20.09    3.68   0
   1  -4   9   17.32    2.84   0
  -1   4  -9   17.58    2.87   0
  -1  -4  -9   17.85    2.58   0
   2   4   9   57.98    3.77   0
   2  -4   9   65.35    4.13   0
  -2   4  -9   66.57    4.26   0
  -2  -4  -9   59.38    2.93   0
  -3  -4  -9   50.45    3.82   0
   3   4   9   53.99    4.02   0
   3  -4   9   43.66    3.87   0
  -3   4  -9   54.14    4.34   0
  -4   4  -9   44.05    5.20   0
   4   4   9   44.41    4.07   0
   4  -4   9   43.40    4.99   0
  -4  -4  -9   46.32    3.64   0
   5   4   9    4.91    3.61   0
   5  -4   9    3.69    3.72   0
  -5   4  -9    0.25    3.97   0
  -5  -4  -9   -1.47    3.57   0
  -6   4  -9    1.92    4.75   0
   6   4   9    0.68    2.49   0
  -6  -4  -9   -0.53    3.55   0
   6  -4   9    0.29    4.56   0
   7   4   9   37.11    4.20   0
   7  -4   9   29.51    6.26   0
  -7   4  -9   38.33    6.24   0
  -7  -4  -9   39.20    4.28   0
  -8  -4  -9   15.53    4.41   0
   8   4   9   19.59    4.44   0
   8   5  -9   32.95    4.74   0
   8   5  -9   36.49    4.45   0
   7   5  -9   11.58    4.10   0
   7   5  -9   15.29    3.89   0
  -6   5   9   35.08    6.00   0
   6   5  -9   29.93    3.82   0
   6   5  -9   30.45    3.61   0
   6  -5  -9   28.82    5.90   0
   5   5  -9   -0.19    2.40   0
   5  -5  -9    3.27    4.55   0
   5   5  -9    4.02    3.48   0
  -5   5   9    0.87    4.86   0
   4   5  -9    0.85    3.77   0
  -4  -5   9    2.62    2.57   0
  -4   5   9    3.64    3.76   0
   4  -5  -9    3.37    4.44   0
   3   5  -9   13.94    3.80   0
  -3  -5   9   18.14    2.80   0
   3  -5  -9   15.91    3.85   0
  -3   5   9   18.52    4.21   0
  -2  -5   9  108.13    3.20   0
   2   5  -9   96.25    4.11   0
   2  -5  -9  113.72    4.29   0
  -2   5   9  107.19    4.54   0
  -1   5   9   86.80    3.49   0
  -1  -5   9   87.87    3.81   0
   1   5  -9   82.95    3.86   0
   1  -5  -9   83.99    4.10   0
   0   5   9  345.43    5.71   0
   0   5  -9  331.10    5.37   0
   0  -5   9  318.42    5.16   0
   0  -5  -9  336.74    4.69   0
   1   5   9  396.15    5.43   0
   1  -5   9  386.70    5.75   0
  -1   5  -9  389.27    5.86   0
  -1  -5  -9  405.98    5.21   0
  -2  -5  -9  591.28    5.99   0
   2  -5   9  574.60    6.61   0
   2   5   9  569.26    5.89   0
  -2   5  -9  584.36    6.77   0
   3  -5   9   42.59    4.01   0
   3   5   9   43.40    2.92   0
  -3  -5  -9   42.23    3.79   0
  -3   5  -9   39.55    4.35   0
  -4   5  -9  254.14    6.34   0
   4  -5   9  239.52    5.79   0
   4   5   9  237.93    4.81   0
  -4  -5  -9  253.30    4.80   0
   5   5   9   -0.57    3.61   0
  -5   5  -9    0.36    5.00   0
   5  -5   9    1.00    4.63   0
  -5  -5  -9    3.09    3.45   0
   6  -5   9  240.27    7.56   0
   6   5   9  240.30    4.14   0
  -6  -5  -9  263.77    4.89   0
  -6   5  -9  242.88    7.78   0
   7  -5   9   31.58    7.62   0
   7   5   9   33.47    4.04   0
  -7   5  -9   35.57    8.77   0
  -7  -5  -9   22.96    4.23   0
   8   5   9   18.00    4.46   0
  -8  -5  -9   23.21    4.46   0
   8   6  -9    8.97    4.27   0
   8   6  -9    8.20    4.23   0
   7   6  -9    7.49    3.79   0
   7   6  -9   -4.58    3.94   0
   6   6  -9  235.06    4.77   0
   6   6  -9  222.26    4.19   0
   6  -6  -9  248.73   10.22   0
  -6   6   9  228.14   11.00   0
   5  -6  -9    9.55    4.51   0
  -5   6   9    8.20    4.89   0
   5   6  -9   12.46    3.21   0
   5   6  -9   10.19    3.57   0
  -4   6   9  197.82    6.51   0
   4   6  -9  191.89    4.58   0
   4  -6  -9  205.48    5.38   0
   3   6  -9  211.13    3.80   0
  -3  -6   9  210.93    3.71   0
  -3   6   9  216.71    5.67   0
   3  -6  -9  223.33    5.27   0
  -2  -6   9  259.06    3.99   0
   2   6  -9  263.16    4.85   0
   2  -6  -9  276.15    5.35   0
  -2   6   9  270.04    5.54   0
  -1   6   9   31.12    3.84   0
   1   6  -9   30.14    2.88   0
  -1  -6   9   25.14    3.84   0
   1  -6  -9   25.94    3.70   0
   0   6   9  763.42    6.38   0
   0  -6  -9  777.16    6.74   0
   0   6  -9  752.18    6.70   0
   0  -6   9  742.59    6.64   0
  -1  -6  -9    2.83    3.57   0
   1  -6   9    2.47    3.55   0
   1   6   9    4.00    3.66   0
  -1   6  -9    3.14    3.77   0
   2  -6   9    8.62    3.68   0
  -2  -6  -9    8.89    3.56   0
   2   6   9   13.44    3.63   0
  -2   6  -9    7.45    4.04   0
  -3  -6  -9    4.63    2.61   0
   3  -6   9    4.97    4.68   0
   3   6   9    5.52    3.63   0
  -3   6  -9    3.79    5.12   0
   4  -6   9   12.03    3.74   0
   4   6   9   12.86    3.68   0
  -4  -6  -9    4.23    3.64   0
  -4   6  -9   11.32    4.05   0
   5  -6   9    9.57    4.56   0
  -5   6  -9    7.43    5.19   0
   5   6   9    4.79    2.67   0
  -5  -6  -9    4.16    2.35   0
   6   6   9    6.85    3.84   0
   6  -6   9   10.10    4.79   0
  -6  -6  -9   11.96    3.70   0
  -6   6  -9   11.22    5.70   0
  -7  -6  -9    3.05    3.92   0
   7   6   9   -1.54    3.74   0
   8   6   9   36.40    4.69   0
  -8  -6  -9   22.98    4.78   0
   8   7  -9   17.73    4.70   0
   8   7  -9   26.77    4.54   0
   7   7  -9    1.26    3.99   0
   7   7  -9   -0.39    3.86   0
   6   7  -9   42.95    3.98   0
   6   7  -9   45.86    3.90   0
   5   7  -9    0.57    3.93   0
  -5   7   9    1.35    5.09   0
   5  -7  -9    4.44    5.35   0
   5   7  -9    8.01    3.59   0
   4   7  -9    8.07    3.63   0
   4  -7  -9    7.92    3.48   0
   4   7  -9    9.96    3.53   0
  -4   7   9    7.41    4.07   0
   3  -7  -9    2.34    3.66   0
   3   7  -9    9.99    3.54   0
  -3  -7   9    6.05    3.37   0
  -3   7   9    7.27    4.07   0
   2   7  -9   88.00    4.01   0
   2  -7  -9   92.30    4.21   0
  -2   7   9   81.80    4.51   0
  -2  -7   9   82.20    3.95   0
   1  -7  -9  131.56    4.10   0
  -1   7   9  129.59    3.45   0
   1   7  -9  127.74    4.36   0
  -1  -7   9  132.93    4.10   0
   0  -7   9  212.39    3.73   0
   0  -7  -9  238.48    4.73   0
   0   7   9  210.13    4.04   0
   0   7  -9  211.56    4.87   0
   1   7   9    2.20    2.73   0
  -1   7  -9   -1.53    3.76   0
   1  -7   9    4.18    3.41   0
  -1  -7  -9    3.16    3.54   0
   2   7   9  453.65    5.49   0
  -2  -7  -9  490.42    5.55   0
  -2   7  -9  483.15    6.43   0
   2  -7   9  477.11    6.17   0
   3   7   9   36.49    3.65   0
   3  -7   9   34.84    3.96   0
  -3  -7  -9   42.24    3.60   0
  -3   7  -9   34.08    4.40   0
   4  -7   9  394.00    7.00   0
   4   7   9  422.40    5.31   0
  -4  -7  -9  406.82    4.65   0
  -4   7  -9  410.37    7.62   0
   5  -7   9    5.56    4.64   0
  -5  -7  -9    6.22    3.74   0
  -5   7  -9    4.24    5.21   0
   5   7   9    2.77    3.82   0
   6   7   9   69.75    3.14   0
  -6  -7  -9   65.72    4.01   0
  -6   7  -9   68.28    7.29   0
   7   7   9    2.52    4.14   0
  -7  -7  -9    1.56    3.98   0
   8   7   9    9.66    4.64   0
  -8  -7  -9    7.99    4.64   0
   8   8  -9    9.53    3.25   0
   8   8  -9    9.49    4.59   0
   7   8  -9   12.43    4.03   0
   7   8  -9    8.60    4.17   0
   6   8  -9   74.97    4.42   0
   6   8  -9   86.43    4.27   0
   5   8  -9    5.37    2.65   0
   5   8  -9    6.04    3.56   0
  -5   8   9    5.67    6.30   0
   5  -8  -9    5.85    4.77   0
   4   8  -9  320.18    4.87   0
   4   8  -9  310.88    5.01   0
   4  -8  -9  336.47    6.94   0
  -4   8   9  344.03    7.57   0
   3  -8  -9   94.54    4.33   0
   3   8  -9   88.49    3.07   0
   3   8  -9   93.68    2.98   0
  -3   8   9   91.33    5.51   0
  -2   8   9  191.92    4.96   0
   2   8  -9  188.97    4.35   0
   2  -8  -9  200.02    4.69   0
  -2  -8   9  183.06    4.24   0
   1  -8  -9   59.67    3.71   0
   1   8  -9   54.33    3.04   0
  -1   8   9   57.09    3.96   0
  -1  -8   9   50.91    3.92   0
   0  -8   9  241.89    4.83   0
   0   8   9  226.61    4.17   0
   0   8  -9  231.55    5.13   0
   0  -8  -9  235.23    4.78   0
   1   8   9   -0.86    3.78   0
  -1  -8  -9   -1.14    3.54   0
  -1   8  -9    2.67    3.70   0
   1  -8   9   -1.65    3.43   0
   2  -8   9    3.53    3.59   0
   2   8   9    5.31    2.41   0
  -2   8  -9    6.41    3.94   0
  -2  -8  -9    7.45    2.39   0
   3  -8   9    5.69    3.65   0
   3   8   9    9.17    2.59   0
  -3   8  -9    7.62    4.06   0
  -3  -8  -9    2.35    3.55   0
   4  -8   9    0.24    3.70   0
  -4  -8  -9    9.41    3.64   0
   4   8   9    0.28    3.67   0
  -4   8  -9    0.60    4.24   0
  -5   8  -9   11.37    5.55   0
   5  -8   9    9.69    4.75   0
   5   8   9    7.24    2.58   0
  -5  -8  -9    9.48    3.68   0
  -6   8  -9   44.98    7.22   0
   6   8   9   43.19    4.26   0
  -6   8  -9   47.27    7.63   0
  -6  -8  -9   49.02    3.08   0
   7   8   9    1.27    3.05   0
  -7  -8  -9    3.69    2.96   0
   8   8   9   11.62    3.38   0
   7   9  -9    8.64    4.41   0
   7   9  -9    8.75    4.16   0
   6   9  -9   21.81    3.97   0
   6   9  -9   11.79    4.04   0
   5   9  -9   -2.85    3.80   0
  -5   9   9    2.32    6.25   0
   5   9  -9    8.99    3.68   0
   5  -9  -9    3.04    4.54   0
   4  -9  -9    2.15    4.52   0
   4   9  -9    0.66    3.45   0
   4   9  -9    4.30    3.61   0
  -4   9   9    1.60    5.16   0
   3   9  -9   31.76    2.74   0
   3   9  -9   28.62    3.58   0
   3  -9  -9   25.74    3.92   0
  -3   9   9   29.15    4.22   0
  -2   9   9    3.53    3.75   0
   2   9  -9   -3.93    3.72   0
   2  -9  -9    3.51    3.56   0
   2   9  -9    4.02    3.38   0
  -1   9   9    1.43    3.66   0
   1   9  -9    3.21    2.54   0
   1  -9  -9    4.38    3.23   0
   0   9  -9   64.04    4.13   0
   0   9   9   69.93    4.03   0
   0  -9   9   65.31    3.83   0
   0  -9  -9   74.08    3.92   0
   1   9   9   43.91    2.85   0
  -1  -9  -9   37.57    3.65   0
   1  -9   9   41.24    3.73   0
  -1   9  -9   40.23    3.84   0
   2   9   9  131.25    3.39   0
  -2   9  -9  127.57    4.60   0
   2  -9   9  125.53    4.24   0
  -2  -9  -9  128.18    3.34   0
  -3  -9  -9   18.08    2.64   0
   3  -9   9   22.76    3.86   0
   3   9   9   29.61    3.60   0
  -3   9  -9   23.38    4.29   0
  -4  -9  -9  135.52    4.27   0
  -4   9  -9  124.14    5.10   0
   4   9   9  120.67    4.29   0
  -5   9  -9    3.43    4.71   0
  -5  -9  -9    2.15    2.61   0
  -5   9  -9    2.63    5.54   0
   5   9   9    2.99    3.79   0
  -6  -9  -9   18.05    3.99   0
   6   9   9   15.32    4.15   0
  -6   9  -9   20.43    8.72   0
  -6   9  -9   20.08    8.78   0
  -7  -9  -9   25.64    4.54   0
   7   9   9   13.56    3.22   0
   7  10  -9    6.25    3.10   0
   7  10  -9    9.98    4.43   0
   6  10  -9    3.87    3.15   0
   6  10  -9   10.02    4.16   0
   5  10  -9   16.93    2.89   0
  -5  10   9   18.61    6.08   0
   5  10  -9   25.45    3.85   0
   5 -10  -9   25.76    5.87   0
   4  10  -9   68.82    4.11   0
   4 -10  -9   66.29    4.69   0
  -4  10   9   76.01    4.80   0
   4  10  -9   66.17    3.01   0
   3  10  -9  153.79    4.20   0
   3 -10  -9  163.84    4.83   0
   3  10  -9  150.82    4.11   0
  -3  10   9  148.78    5.87   0
   2  10  -9  194.26    3.65   0
  -2  10   9  187.36    4.72   0
   2  10  -9  176.68    3.67   0
   2 -10  -9  197.67    4.44   0
  -1  10   9   16.45    2.62   0
   1  10  -9   22.31    3.78   0
   1  10  -9   20.37    3.61   0
   1 -10  -9   20.90    3.53   0
   0  10  -9    1.20    2.44   0
   0  10  -9   -0.14    3.47   0
   0  10   9    1.48    3.46   0
   0 -10  -9    3.66    3.44   0
   1  10   9   31.18    3.84   0
  -1  10  -9   34.24    2.97   0
  -1 -10  -9   28.75    2.71   0
  -2  10  -9   47.72    3.99   0
   2  10   9   49.59    3.86   0
  -2 -10  -9   49.53    3.84   0
  -3  10  -9   37.63    3.97   0
   3  10   9   34.04    3.66   0
  -3 -10  -9   35.70    3.65   0
  -3  10  -9   39.56    4.20   0
   4  10   9    6.22    3.86   0
  -4 -10  -9    8.93    3.69   0
  -4  10  -9    7.60    4.26   0
  -4  10  -9   10.34    4.17   0
  -5  10  -9   -1.59    5.87   0
   5  10   9   -1.65    3.87   0
  -5 -10  -9    0.88    3.78   0
  -5  10  -9   -0.02    4.97   0
   6  10   9   15.16    4.27   0
  -6 -10  -9   19.96    4.29   0
   7  10   9    5.28    4.65   0
  -7 -10  -9    4.08    4.44   0
   6  11  -9    3.40    2.90   0
   6  11  -9    5.00    2.98   0
   5  11  -9    9.33    4.06   0
  -5  11   9    5.22    6.91   0
   5  11  -9    4.15    2.69   0
  -5  11   9    2.41    5.12   0
   4  11  -9    0.94    3.66   0
   4 -11  -9    0.28    4.87   0
   4  11  -9    2.67    3.62   0
  -4  11   9    3.04    4.22   0
  -3  11   9    1.82    4.11   0
   3  11  -9    3.87    3.72   0
   3  11  -9    5.02    3.64   0
   3 -11  -9    2.75    3.69   0
  -2  11   9   11.44    3.94   0
   2  11  -9    9.39    3.81   0
   2 -11  -9   12.20    3.75   0
   2  11  -9   16.84    3.64   0
   1  11  -9   43.11    3.11   0
  -1  11   9   44.31    4.02   0
   1 -11  -9   47.25    4.03   0
   1  11  -9   46.84    4.05   0
   0 -11  -9   19.15    2.86   0
   0  11  -9   27.18    3.68   0
   0  11  -9   24.60    3.78   0
   0  11   9   29.76    3.61   0
  -1  11  -9   27.73    3.85   0
  -1  11  -9   27.06    3.00   0
   1  11   9   23.79    3.87   0
  -1 -11  -9   27.96    3.91   0
  -2  11  -9   24.17    3.84   0
  -2  11  -9   20.39    4.09   0
  -2 -11  -9   23.15    3.79   0
   2  11   9   23.26    3.67   0
  -3  11  -9   99.71    4.49   0
   3  11   9  108.13    4.18   0
  -3 -11  -9  108.41    4.15   0
  -3  11  -9  103.95    5.09   0
  -4  11  -9   10.58    5.54   0
   4  11   9    6.77    3.68   0
  -4  11  -9    8.00    4.02   0
  -4 -11  -9    8.18    2.68   0
  -5 -11  -9   18.16    2.96   0
  -5  11  -9   25.68    5.42   0
  -5  11  -9   23.67    6.38   0
   5  11   9   34.43    4.17   0
  -6 -11  -9    1.49    4.52   0
   6  11   9   10.34    4.31   0
   6  12  -9   -1.39    3.22   0
   6  12  -9    1.53    3.03   0
   5  12  -9   40.02    4.21   0
   5  12  -9   25.50    3.27   0
  -5  12   9   41.57    7.87   0
  -5  12   9   34.60    6.88   0
   4  12  -9    9.65    3.88   0
   4  12  -9    4.82    3.90   0
  -4  12   9    3.76    4.75   0
   4 -12  -9    8.56    4.12   0
  -3  12   9   90.92    5.02   0
   3 -12  -9   97.46    4.69   0
   3  12  -9  106.50    4.19   0
   3  12  -9   88.12    4.31   0
  -2  12   9   37.47    4.19   0
   2  12  -9   26.79    4.13   0
   2 -12  -9   36.43    4.06   0
   2  12  -9   37.00    3.99   0
   1  12  -9  115.72    4.25   0
   1  12  -9  127.75    3.66   0
  -1  12   9  134.09    4.37   0
   1 -12  -9  140.81    4.34   0
   0  12  -9   36.70    3.84   0
   0  12  -9   33.99    4.12   0
   0  12   9   33.59    4.02   0
   0 -12  -9   33.23    2.86   0
  -1  12  -9   40.14    3.69   0
  -1  12  -9   31.05    3.98   0
   1  12   9   29.56    3.99   0
  -1 -12  -9   39.35    3.87   0
  -2  12  -9    0.98    3.87   0
  -2  12  -9    0.04    3.98   0
   2  12   9    2.46    3.80   0
  -2 -12  -9    7.46    3.72   0
   3  12   9    7.82    3.68   0
  -3  12  -9    9.66    4.30   0
  -3 -12  -9    9.29    3.72   0
  -3  12  -9    7.34    4.79   0
  -4  12  -9    5.92    5.58   0
  -4 -12  -9    6.67    3.91   0
  -4  12  -9    6.34    4.97   0
   4  12   9    9.29    3.88   0
  -5  12  -9    5.46    5.33   0
   5  12   9    8.63    4.16   0
  -5  12  -9    6.31    6.57   0
  -5 -12  -9   -2.60    4.17   0
  -6 -12  -9   -2.01    4.57   0
   6  12   9    0.77    4.48   0
  -5  13   9    5.16    5.94   0
   5  13  -9    7.70    4.07   0
  -5  13   9    5.74    8.10   0
   5  13  -9    3.21    3.23   0
   4  13  -9    0.78    2.73   0
  -4  13   9    3.00    4.50   0
   4  13  -9    2.22    4.03   0
  -4  13   9    5.00    4.99   0
  -3  13   9   12.61    5.44   0
   3  13  -9    4.93    2.98   0
   3 -13  -9    8.51    4.33   0
   3  13  -9    3.23    4.02   0
  -2  13   9    0.74    4.16   0
   2  13  -9    3.15    3.96   0
   2 -13  -9    5.66    3.91   0
   2  13  -9    0.84    2.70   0
   1  13  -9   20.45    4.22   0
  -1  13   9   21.10    4.01   0
   1  13  -9   19.02    3.98   0
   1 -13  -9   19.20    4.12   0
   0  13  -9    5.25    3.93   0
   0  13  -9    7.62    3.90   0
   0 -13  -9    7.61    3.87   0
   0  13   9   -0.60    3.90   0
  -1  13  -9   28.35    4.31   0
   1  13   9   23.20    3.07   0
  -1  13  -9   31.86    3.86   0
  -1 -13  -9   29.40    2.93   0
  -2 -13  -9    4.44    2.76   0
  -2  13  -9    1.20    4.04   0
   2  13   9    6.30    3.92   0
  -2  13  -9    2.37    3.64   0
  -3  13  -9   52.19    4.40   0
   3  13   9   37.34    4.24   0
  -3 -13  -9   54.34    4.17   0
  -3  13  -9   39.66    4.60   0
   4  13   9    4.62    3.95   0
  -4  13  -9    3.03    5.84   0
  -4  13  -9    1.25    5.33   0
  -4 -13  -9    3.48    4.00   0
   5  13   9   39.43    4.57   0
  -5 -13  -9   27.06    3.18   0
  -5  13  -9   36.06    6.17   0
  -5  13  -9   28.35    7.41   0
   4  14  -9    2.68    4.17   0
   4  14  -9    2.77    4.40   0
  -4  14   9    1.91    5.71   0
  -4  14   9    0.05    5.02   0
  -3  14   9   16.51    4.88   0
   3  14  -9    9.45    4.18   0
   3  14  -9    7.84    4.36   0
  -2  14   9    4.38    4.18   0
   2  14  -9    0.78    2.87   0
   2  14  -9    7.91    4.25   0
   2 -14  -9    6.31    4.11   0
  -1  14   9   19.77    4.31   0
   1  14  -9   16.76    4.28   0
   1  14  -9   21.36    3.04   0
   1 -14  -9   29.76    4.19   0
   0  14  -9    3.74    4.30   0
   0  14   9    5.19    2.91   0
   0  14  -9    7.83    4.24   0
   0 -14  -9    4.71    4.00   0
  -1  14  -9   14.26    4.17   0
  -1  14  -9   12.02    4.25   0
   1  14   9   15.03    4.21   0
  -1 -14  -9   19.82    4.19   0
  -2  14  -9    5.61    2.99   0
  -2  14  -9    3.06    4.53   0
   2  14   9    5.82    2.98   0
  -2 -14  -9    4.58    2.71   0
   3  14   9   -0.62    4.27   0
  -3  14  -9   -2.12    4.32   0
  -3 -14  -9   10.01    4.34   0
  -3  14  -9    4.51    4.51   0
   4  14   9    0.16    4.32   0
  -4  14  -9    1.34    4.95   0
  -4  14  -9   -4.98    4.61   0
  -4 -14  -9    1.31    3.01   0
   3  15  -9   -2.37    4.49   0
  -3  15   9    1.56    4.50   0
  -3  15   9    2.21    4.72   0
   3  15  -9    5.16    4.29   0
   2  15  -9    3.05    3.03   0
  -2  15   9    0.20    4.48   0
   2  15  -9   -0.15    4.36   0
   1  15  -9    1.61    4.26   0
  -1  15   9    5.01    4.43   0
   1  15  -9    4.68    4.46   0
   1 -15  -9    5.09    4.21   0
   0  15  -9    2.65    4.28   0
   0  15   9   -0.64    4.27   0
   0 -15  -9   -1.66    2.92   0
   0  15  -9    3.87    4.24   0
  -1  15  -9   21.07    3.37   0
  -1  15  -9   28.95    4.67   0
   1  15   9   25.55    4.48   0
  -1 -15  -9   20.01    4.33   0
  -2  15  -9    3.73    4.64   0
   2  15   9    7.13    4.45   0
  -2 -15  -9    0.64    3.12   0
  -2  15  -9   -0.15    4.47   0
  -3 -15  -9    7.77    3.19   0
   3  15   9    7.34    3.26   0
  -3  15  -9    7.41    4.80   0
  -3  15  -9   14.82    4.79   0
  -1  16   9   -2.65    3.33   0
   0  16  -9   -3.86    4.66   0
   0  16   9    8.18    4.62   0
   0  16  -9    2.90    4.58   0
   8   0 -10   59.23    5.89   0
   8   0 -10   62.70    5.16   0
   6   0 -10   76.87    4.43   0
  -6   0  10   84.20    5.01   0
  -4   0  10 1340.50    9.37   0
   4   0 -10 1341.22    9.21   0
  -2   0  10  750.73    7.27   0
   2   0 -10  737.22    6.81   0
   0   0  10   18.06    3.01   0
   0   0 -10   16.69    4.17   0
  -2   0 -10  280.20    5.39   0
   2   0  10  272.56    5.42   0
  -4   0 -10  260.77    5.29   0
   4   0  10  253.81    5.20   0
  -6   0 -10  157.66    4.74   0
   6   0  10  156.38    5.73   0
  -8   0 -10   52.53    5.66   0
   8   0  10   56.87    5.15   0
   9  -1 -10    0.94    6.83   0
   9  -1 -10    0.23    6.65   0
   9   1 -10    3.28    5.70   0
   9   1 -10    1.21    5.84   0
   8   1 -10   -0.63    4.17   0
   8   1 -10    3.19    5.15   0
   8  -1 -10    4.01    5.08   0
   8  -1 -10    1.12    5.25   0
   7  -1 -10   -2.46    4.96   0
   7   1 -10    1.33    3.88   0
   7  -1 -10    3.27    5.10   0
   7   1 -10    0.36    3.64   0
   6   1 -10    5.77    3.65   0
   6  -1 -10    6.46    3.91   0
  -6   1  10    3.58    3.96   0
  -5   1  10    4.68    3.74   0
  -5  -1  10    0.42    3.65   0
   5   1 -10    6.77    3.75   0
   5  -1 -10    2.46    3.71   0
  -4   1  10  388.97    6.07   0
   4   1 -10  380.16    5.67   0
   4  -1 -10  403.26    6.20   0
  -4  -1  10  386.21    5.73   0
  -3  -1  10    4.34    3.61   0
  -3   1  10    7.42    3.72   0
   3   1 -10    6.94    3.70   0
   3  -1 -10    4.34    3.78   0
  -2  -1  10  728.63    7.18   0
  -2   1  10  673.47    7.44   0
   2   1 -10  732.05    7.10   0
   2  -1 -10  684.56    7.59   0
  -1  -1  10    6.41    3.83   0
  -1   1  10    3.22    3.94   0
   1   1 -10    7.76    3.95   0
   1  -1 -10    6.38    2.74   0
   0  -1  10  483.08    5.47   0
   0   1  10  508.54    5.64   0
   0   1 -10  494.06    5.57   0
   0  -1 -10  494.67    5.59   0
  -1  -1 -10   58.61    4.08   0
   1  -1  10   61.11    4.00   0
   1   1  10   67.14    4.23   0
  -1   1 -10   64.75    4.21   0
  -2   1 -10  629.02    6.87   0
  -2  -1 -10  616.95    6.69   0
   2  -1  10  602.13    6.10   0
   2   1  10  648.43    6.77   0
  -3  -1 -10  335.19    5.35   0
   3  -1  10  313.51    5.49   0
  -3   1 -10  325.67    5.58   0
   3   1  10  328.41    5.51   0
   4   1  10  266.84    5.04   0
  -4   1 -10  266.37    5.46   0
   4  -1  10  246.94    5.29   0
  -4  -1 -10  260.82    4.89   0
  -5  -1 -10   33.16    3.73   0
   5  -1  10   32.51    4.02   0
  -5   1 -10   30.11    3.99   0
   5   1  10   32.01    3.94   0
  -6   1 -10    8.00    3.82   0
  -6  -1 -10    7.94    3.64   0
   6  -1  10    5.59    3.88   0
   6   1  10    5.54    3.82   0
  -7  -1 -10    2.36    4.69   0
   7  -1  10    1.89    4.17   0
   7   1  10    5.74    3.94   0
  -7   1 -10    5.87    4.09   0
  -8   1 -10    0.59    4.35   0
  -8  -1 -10   -0.51    5.01   0
   8  -1  10   -0.99    4.34   0
   8   1  10    1.92    4.33   0
   9  -1  10    0.09    5.99   0
   9   1  10    1.35    5.11   0
   9   2 -10    6.78    4.66   0
   9   2 -10    5.30    4.96   0
   8   2 -10   66.47    4.66   0
   8   2 -10   73.17    5.83   0
   8  -2 -10   71.09    6.35   0
   8  -2 -10   71.83    6.01   0
   7   2 -10   15.23    3.74   0
   7   2 -10   13.51    3.98   0
   7  -2 -10   12.34    4.80   0
   7  -2 -10   15.22    4.04   0
   6   2 -10  176.00    4.67   0
  -6   2  10  184.54    5.25   0
   6  -2 -10  188.15    6.10   0
  -5  -2  10   89.37    4.17   0
   5   2 -10   89.22    4.20   0
  -5   2  10   85.90    4.49   0
   5  -2 -10   86.57    5.12   0
  -4   2  10  171.80    5.02   0
   4   2 -10  177.25    4.54   0
  -4  -2  10  169.01    4.45   0
   4  -2 -10  180.54    5.07   0
  -3   2  10   11.85    3.75   0
   3   2 -10   11.63    3.68   0
  -3  -2  10   17.34    3.59   0
   3  -2 -10   12.86    3.81   0
  -2  -2  10   16.26    3.98   0
   2   2 -10   20.31    4.05   0
  -2   2  10   13.31    2.89   0
   2  -2 -10   20.35    4.06   0
   1  -2 -10   91.87    3.57   0
  -1  -2  10   86.56    4.23   0
   1   2 -10   92.71    3.38   0
  -1   2  10  100.82    4.61   0
   0  -2  10   61.41    4.14   0
   0  -2 -10   70.47    4.29   0
   0   2 -10   64.06    4.24   0
   0   2  10   63.74    3.31   0
   1  -2  10  549.47    5.80   0
  -1  -2 -10  611.11    6.54   0
  -1   2 -10  563.41    6.64   0
   1   2  10  600.00    6.55   0
   2   2  10   57.30    4.15   0
  -2  -2 -10   55.68    3.13   0
   2  -2  10   54.16    4.15   0
  -2   2 -10   54.81    4.29   0
   3   2  10   14.16    2.70   0
  -3   2 -10   11.08    2.86   0
   3  -2  10   10.54    2.78   0
  -3  -2 -10   14.36    2.62   0
   4   2  10  193.30    4.60   0
  -4   2 -10  199.87    5.21   0
   4  -2  10  181.71    4.88   0
  -4  -2 -10  195.00    3.82   0
   5   2  10   96.72    4.28   0
  -5  -2 -10  103.61    4.13   0
   5  -2  10   96.05    4.43   0
  -5   2 -10   93.77    4.50   0
   6   2  10  123.37    4.48   0
   6  -2  10  117.25    4.85   0
  -6  -2 -10  138.25    4.55   0
  -6   2 -10  125.54    4.82   0
   7  -2  10    1.35    4.03   0
  -7   2 -10    5.39    3.97   0
  -7  -2 -10    6.94    3.89   0
   7   2  10    1.37    4.00   0
  -8  -2 -10   47.29    4.64   0
   8  -2  10   42.11    5.78   0
  -8   2 -10   39.64    5.77   0
   8   2  10   40.42    5.03   0
   9  -2  10    6.13    7.07   0
   9  -2  10    6.59    6.85   0
   9   2  10    4.94    4.72   0
   9   3 -10    1.51    4.77   0
   9   3 -10    2.49    4.79   0
   8   3 -10    2.75    4.02   0
   8  -3 -10    4.59    6.88   0
   8   3 -10    7.26    4.34   0
   8  -3 -10    2.94    7.47   0
   7  -3 -10    7.08    4.97   0
   7   3 -10    4.60    4.06   0
   7  -3 -10    5.10    4.67   0
   7   3 -10    8.01    3.68   0
   6  -3 -10   10.83    4.84   0
   6   3 -10   10.46    3.69   0
   6   3 -10    9.73    3.49   0
  -6   3  10   10.05    4.72   0
   5  -3 -10    3.51    4.58   0
  -5   3  10    2.86    3.82   0
   5   3 -10    3.42    3.48   0
  -5  -3  10    3.56    3.48   0
  -4  -3  10  118.11    4.11   0
   4  -3 -10  105.56    5.46   0
  -4   3  10  100.60    4.80   0
   4   3 -10  100.24    3.23   0
  -3  -3  10   26.75    3.74   0
   3  -3 -10   25.13    3.95   0
   3   3 -10   30.92    3.90   0
  -3   3  10   33.02    4.06   0
   2  -3 -10  488.76    6.49   0
  -2  -3  10  482.88    5.26   0
   2   3 -10  478.45    5.87   0
  -2   3  10  470.88    5.73   0
   1  -3 -10  251.18    5.22   0
   1   3 -10  199.60    3.99   0
  -1  -3  10  213.49    4.79   0
  -1   3  10  235.95    5.22   0
   0  -3  10  647.88    5.96   0
   0  -3 -10  744.81    6.90   0
   0   3 -10  645.07    6.56   0
   0   3  10  769.54    7.04   0
  -1  -3 -10  349.89    5.34   0
   1  -3  10  349.71    5.69   0
   1   3  10  355.72    5.45   0
  -1   3 -10  355.70    5.83   0
   2   3  10  240.25    4.97   0
   2  -3  10  229.58    5.00   0
  -2  -3 -10  237.67    4.09   0
  -2   3 -10  229.44    5.22   0
  -3   3 -10  154.57    5.20   0
   3   3  10  152.71    3.45   0
   3  -3  10  147.23    4.68   0
  -3  -3 -10  146.29    3.64   0
  -4  -3 -10    3.87    3.59   0
   4   3  10    2.43    2.51   0
   4  -3  10    3.08    4.01   0
  -4   3 -10    1.16    4.12   0
  -5  -3 -10  122.88    4.22   0
   5   3  10  114.26    4.28   0
   5  -3  10  114.75    5.42   0
  -5   3 -10  113.66    4.80   0
   6   3  10   78.78    4.40   0
  -6   3 -10   92.07    5.33   0
   6  -3  10   90.19    4.51   0
  -6  -3 -10   93.69    4.31   0
   7   3  10    0.68    2.80   0
  -7  -3 -10    2.10    3.99   0
   7  -3  10    0.36    4.81   0
  -7   3 -10    0.14    4.78   0
   8   3  10   -1.14    4.52   0
   8  -3  10    3.31    6.21   0
  -8   3 -10    2.82    6.05   0
  -8  -3 -10    7.72    4.19   0
   8   4 -10    8.63    4.05   0
   8   4 -10    8.11    4.42   0
   7  -4 -10   75.46    6.76   0
   7   4 -10   66.67    4.42   0
   7  -4 -10   74.33    6.94   0
   7   4 -10   75.10    4.24   0
  -6   4  10  112.14    5.90   0
   6  -4 -10   99.36    5.68   0
   6   4 -10   99.26    3.31   0
   6   4 -10   94.58    4.27   0
  -5   4  10  240.84    6.59   0
   5  -4 -10  246.73    5.79   0
  -5  -4  10  240.28    4.75   0
   5   4 -10  220.39    4.78   0
   4  -4 -10   26.21    4.04   0
   4   4 -10   23.27    3.79   0
  -4   4  10   26.83    5.12   0
  -4  -4  10   21.46    2.73   0
  -3  -4  10   20.53    3.64   0
   3   4 -10   22.77    3.64   0
  -3   4  10   10.41    3.95   0
   3  -4 -10    9.41    3.92   0
  -2  -4  10   51.38    3.83   0
   2   4 -10   55.74    3.86   0
  -2   4  10   53.12    4.21   0
   2  -4 -10   58.61    3.97   0
   1  -4 -10  162.10    4.70   0
   1   4 -10  141.98    3.47   0
  -1  -4  10  146.96    4.13   0
  -1   4  10  162.16    4.81   0
   0  -4  10    3.90    3.48   0
   0  -4 -10    1.89    3.63   0
   0   4 -10    2.70    2.51   0
   0   4  10    4.14    2.67   0
   1   4  10  129.38    4.27   0
   1  -4  10  128.64    4.53   0
  -1   4 -10  130.40    4.56   0
  -1  -4 -10  136.06    3.35   0
   2   4  10  385.24    4.68   0
   2  -4  10  358.69    5.63   0
  -2   4 -10  376.66    5.94   0
  -2  -4 -10  379.04    5.30   0
   3   4  10  194.99    3.85   0
  -3   4 -10  199.15    5.32   0
   3  -4  10  177.04    4.92   0
  -3  -4 -10  189.28    3.76   0
  -4   4 -10  162.76    5.11   0
   4   4  10  161.94    4.51   0
   4  -4  10  156.43    4.76   0
  -4  -4 -10  168.29    4.47   0
   5   4  10  210.76    4.65   0
   5  -4  10  215.60    5.44   0
  -5   4 -10  224.96    5.72   0
  -5  -4 -10  210.98    4.66   0
   6   4  10   43.09    3.07   0
   6  -4  10   44.36    4.22   0
  -6  -4 -10   50.09    3.98   0
  -6   4 -10   43.98    5.17   0
   7   4  10   41.62    4.20   0
   7  -4  10   48.70    5.55   0
  -7  -4 -10   49.08    4.23   0
  -7   4 -10   51.74    5.73   0
   8   4  10    9.83    4.54   0
   8  -4  10   14.97    7.98   0
  -8  -4 -10   20.43    4.38   0
   8   5 -10    0.44    4.32   0
   8   5 -10    1.61    4.35   0
   7   5 -10    3.72    3.86   0
   7   5 -10    3.18    2.79   0
  -6   5  10    8.44    5.00   0
   6   5 -10   12.01    3.69   0
   6  -5 -10   11.79    5.67   0
   6   5 -10    9.89    3.70   0
  -5   5  10   32.69    4.37   0
   5   5 -10   22.25    3.57   0
   5  -5 -10   31.10    4.65   0
   4   5 -10    3.07    2.65   0
  -4   5  10    9.14    4.53   0
   4  -5 -10    4.71    3.68   0
  -4  -5  10   10.49    3.47   0
   3   5 -10  158.28    3.57   0
  -3  -5  10  157.13    4.35   0
   3  -5 -10  167.50    4.87   0
  -3   5  10  163.96    5.95   0
   2   5 -10    3.81    3.76   0
   2  -5 -10    7.52    3.62   0
  -2   5  10    8.11    3.86   0
  -2  -5  10    9.42    3.61   0
  -1  -5  10  319.30    4.85   0
  -1   5  10  357.31    5.74   0
   1   5 -10  310.68    4.27   0
   1  -5 -10  309.90    5.41   0
   0   5  10  408.24    5.92   0
   0  -5  10  390.52    5.42   0
   0  -5 -10  398.92    5.60   0
   0   5 -10  372.52    5.43   0
   1   5  10  725.43    6.58   0
   1  -5  10  689.24    6.71   0
  -1   5 -10  679.88    6.92   0
  -1  -5 -10  716.98    6.43   0
   2   5  10   11.92    3.65   0
   2  -5  10    3.70    2.63   0
  -2  -5 -10    7.14    2.60   0
  -2   5 -10    1.11    3.88   0
   3  -5  10  222.17    5.17   0
   3   5  10  231.57    4.81   0
  -3  -5 -10  242.30    4.69   0
  -3   5 -10  234.64    6.32   0
  -4  -5 -10   33.56    2.77   0
  -4   5 -10   39.02    4.00   0
   4   5  10   36.33    2.95   0
   4  -5  10   34.88    4.71   0
   5  -5  10  115.19    5.57   0
   5   5  10  116.06    4.16   0
  -5   5 -10  118.97    6.00   0
  -5  -5 -10  118.40    3.17   0
   6   5  10    3.41    2.80   0
   6  -5  10    4.30    4.90   0
  -6   5 -10    4.41    5.04   0
  -6  -5 -10    5.84    3.78   0
   7   5  10    0.67    3.92   0
   7  -5  10    0.50    5.87   0
  -7  -5 -10    1.83    3.84   0
  -7   5 -10    1.07    5.79   0
   8   5  10    4.53    4.60   0
  -8  -5 -10   12.64    4.51   0
   8   6 -10    0.73    4.39   0
   8   6 -10    1.54    4.23   0
   7   6 -10   93.38    4.60   0
   7   6 -10  115.89    4.70   0
  -6   6  10   19.87    5.93   0
   6  -6 -10   19.62    6.24   0
   6   6 -10   18.00    3.85   0
   6   6 -10   22.37    3.73   0
   5   6 -10  122.45    3.44   0
  -5   6  10  132.84    6.03   0
   5   6 -10  135.07    4.40   0
   5  -6 -10  135.16    5.74   0
  -4  -6  10   24.95    2.62   0
   4   6 -10   29.47    3.77   0
  -4   6  10   29.21    4.26   0
   4  -6 -10   29.09    4.57   0
  -3  -6  10  138.66    4.28   0
   3   6 -10  134.45    4.32   0
   3  -6 -10  138.75    4.74   0
  -3   6  10  142.06    5.09   0
  -2  -6  10    7.50    3.38   0
   2   6 -10   10.36    3.69   0
   2  -6 -10   11.75    3.56   0
  -2   6  10   10.94    3.95   0
  -1   6  10   49.62    2.87   0
  -1  -6  10   44.05    2.69   0
   1   6 -10   48.80    3.94   0
   1  -6 -10   45.48    3.69   0
   0   6  10    8.01    3.79   0
   0  -6  10    3.89    2.61   0
   0  -6 -10   12.43    3.57   0
   0   6 -10    7.34    3.79   0
   1  -6  10   24.67    3.59   0
   1   6  10   23.55    3.97   0
  -1   6 -10   24.01    3.84   0
  -1  -6 -10   23.51    2.62   0
   2  -6  10   32.05    2.97   0
   2   6  10   37.46    3.89   0
  -2  -6 -10   28.88    2.77   0
  -2   6 -10   34.74    4.21   0
   3   6  10  240.29    3.93   0
  -3  -6 -10  258.83    4.65   0
   3  -6  10  232.17    5.27   0
  -3   6 -10  242.76    5.48   0
   4  -6  10   -1.09    3.51   0
   4   6  10    7.80    3.69   0
  -4  -6 -10    1.21    3.47   0
  -4   6 -10   -1.52    4.02   0
   5  -6  10  121.91    4.67   0
  -5   6 -10  130.70    6.11   0
   5   6  10  127.09    4.41   0
  -5  -6 -10  120.67    4.29   0
   6  -6  10    8.38    4.79   0
   6   6  10    5.22    3.82   0
  -6  -6 -10    6.81    3.74   0
  -6   6 -10    8.41    5.05   0
   7  -6  10   81.96    9.24   0
   7   6  10   79.23    3.61   0
  -7   6 -10   92.24   10.77   0
  -7  -6 -10   94.49    4.66   0
  -8  -6 -10   -0.94    4.46   0
   8   6  10   -0.28    3.12   0
   8   7 -10   -1.30    3.17   0
   8   7 -10    3.13    4.42   0
   7   7 -10    1.52    4.08   0
   7   7 -10    0.24    3.93   0
   6  -7 -10    0.91    6.03   0
   6   7 -10    4.12    3.74   0
  -6   7  10    2.22    7.10   0
   6   7 -10    0.34    3.81   0
   5   7 -10   73.88    2.99   0
   5   7 -10   62.35    4.15   0
   5  -7 -10   70.68    5.31   0
  -5   7  10   71.32    5.81   0
   4   7 -10    1.17    2.73   0
  -4   7  10   -3.08    4.09   0
   4  -7 -10    2.44    3.71   0
   3  -7 -10  134.70    4.51   0
  -3  -7  10  133.61    4.05   0
  -3   7  10  130.88    4.83   0
   3   7 -10  127.74    4.11   0
  -2  -7  10   15.05    2.43   0
   2   7 -10   19.41    3.65   0
  -2   7  10   21.66    4.07   0
   2  -7 -10   16.30    3.59   0
   1  -7 -10  138.72    4.12   0
  -1   7  10  132.46    4.33   0
   1   7 -10  132.76    4.41   0
  -1  -7  10  126.15    3.41   0
   0  -7  10    8.30    3.60   0
   0  -7 -10   11.72    3.57   0
   0   7  10   15.05    3.92   0
   0   7 -10    8.49    2.83   0
   1  -7  10  560.11    5.41   0
  -1  -7 -10  601.86    5.40   0
   1   7  10  612.39    6.18   0
  -1   7 -10  580.57    6.26   0
   2  -7  10    9.69    3.74   0
  -2  -7 -10   11.60    3.50   0
  -2   7 -10   12.63    3.80   0
   2   7  10   10.40    3.66   0
   3  -7  10  455.71    6.09   0
   3   7  10  473.06    4.78   0
  -3  -7 -10  498.98    5.47   0
  -3   7 -10  455.08    6.48   0
   4   7  10    9.60    3.81   0
   4  -7  10   11.53    3.96   0
  -4  -7 -10    8.91    2.71   0
  -4   7 -10   10.51    5.31   0
  -5  -7 -10    3.29    3.67   0
   5  -7  10    6.02    4.62   0
  -5   7 -10    6.66    5.17   0
   5   7  10    9.73    3.84   0
   6   7  10   18.72    3.95   0
   6  -7  10   24.09    5.18   0
  -6  -7 -10   23.95    3.96   0
  -6   7 -10   26.28    6.40   0
  -7  -7 -10    7.71    4.33   0
   7   7  10    5.61    3.02   0
   8   7  10    2.86    3.26   0
  -8  -7 -10    1.76    3.21   0
   7   8 -10   57.48    3.41   0
   7   8 -10   46.04    3.59   0
   6   8 -10    5.60    4.24   0
  -6   8  10    8.02    9.72   0
   6   8 -10   12.43    3.87   0
   6  -8 -10    7.33    7.12   0
   5   8 -10  107.91    3.38   0
   5   8 -10  120.90    4.45   0
   5  -8 -10  120.25    5.83   0
  -5   8  10  120.43    6.58   0
   4   8 -10   20.81    3.78   0
   4  -8 -10   21.96    4.66   0
  -4   8  10   17.02    4.33   0
   4   8 -10   22.10    3.73   0
   3  -8 -10  148.45    4.62   0
   3   8 -10  134.07    4.24   0
  -3   8  10  150.56    4.92   0
  -2   8  10   16.11    3.85   0
   2  -8 -10    8.39    3.55   0
   2   8 -10   11.32    3.56   0
  -2  -8  10   11.23    3.39   0
  -1   8  10   44.54    3.89   0
   1  -8 -10   34.55    3.72   0
   1   8 -10   37.75    3.90   0
  -1  -8  10   38.87    2.66   0
   0  -8  10   10.55    2.80   0
   0   8  10   12.71    3.91   0
   0  -8 -10   15.59    3.80   0
   0   8 -10   10.78    3.94   0
   1  -8  10   22.26    2.47   0
   1   8  10   23.16    3.77   0
  -1  -8 -10   22.38    2.73   0
  -1   8 -10   20.92    3.91   0
   2   8  10   15.67    3.50   0
   2  -8  10   17.11    3.59   0
  -2  -8 -10   10.64    2.42   0
  -2   8 -10   19.60    3.89   0
   3  -8  10   93.24    4.23   0
   3   8  10   98.04    4.04   0
  -3   8 -10   93.96    4.61   0
  -3  -8 -10   89.31    3.93   0
   4   8  10    2.81    3.76   0
   4  -8  10    6.22    3.69   0
  -4   8 -10    1.38    5.13   0
  -4  -8 -10   12.22    3.62   0
   5  -8  10   66.97    5.26   0
  -5   8 -10   74.54    5.70   0
  -5  -8 -10   84.83    4.10   0
   5   8  10   69.31    3.17   0
  -6   8 -10    1.40    5.69   0
   6   8  10   -0.30    3.85   0
  -6   8 -10    2.18    6.27   0
  -6  -8 -10    3.78    3.73   0
   7   8  10   29.69    4.45   0
  -7  -8 -10   25.44    4.46   0
   7   9 -10   -2.17    4.27   0
   7   9 -10    2.29    2.86   0
   6   9 -10    7.90    3.91   0
   6   9 -10    8.35    4.00   0
   5   9 -10    9.26    2.72   0
   5  -9 -10    8.00    4.79   0
  -5   9  10    8.58    5.50   0
   5   9 -10    4.72    3.75   0
   4   9 -10    1.80    3.76   0
  -4   9  10   10.17    5.27   0
   4  -9 -10    4.29    3.84   0
   4   9 -10    5.83    3.56   0
   3   9 -10  107.96    4.01   0
   3   9 -10  112.05    4.10   0
   3  -9 -10  102.92    4.31   0
  -3   9  10  109.40    4.59   0
  -2   9  10   10.12    4.04   0
   2   9 -10    8.68    3.70   0
   2  -9 -10    9.47    3.77   0
  -1   9  10  232.82    4.97   0
   1   9 -10  212.69    4.65   0
   1  -9 -10  222.29    4.73   0
  -1  -9  10  227.19    4.49   0
   0   9  10  200.93    4.64   0
   0   9 -10  188.94    4.61   0
   0  -9 -10  203.76    4.57   0
   0  -9  10  180.69    3.67   0
   1   9  10  103.67    4.17   0
  -1   9 -10  114.77    4.34   0
   1  -9  10  115.70    4.29   0
  -1  -9 -10  119.48    4.05   0
   2   9  10    6.88    3.67   0
  -2   9 -10   -3.43    4.03   0
  -2  -9 -10    1.23    2.46   0
   2  -9  10    0.54    3.66   0
   3  -9  10  180.01    4.64   0
   3   9  10  187.80    4.40   0
  -3   9 -10  185.87    5.09   0
  -3  -9 -10  185.88    3.59   0
   4   9  10   23.04    3.92   0
  -4  -9 -10   29.51    3.80   0
  -4   9 -10   21.15    4.68   0
   4  -9  10   25.44    4.11   0
  -5   9 -10   21.05    5.88   0
   5   9  10   21.81    2.82   0
  -5  -9 -10   19.03    4.04   0
  -6  -9 -10   -0.54    4.11   0
   6   9  10    3.33    4.10   0
  -6   9 -10    1.88    6.58   0
  -6   9 -10   -0.64    5.88   0
   7   9  10   -1.33    4.54   0
  -7  -9 -10    1.83    3.22   0
   7  10 -10   -0.76    4.62   0
   7  10 -10    3.96    4.33   0
   6  10 -10    9.94    3.03   0
   6  10 -10    5.97    4.30   0
   5 -10 -10   56.11    5.64   0
   5  10 -10   57.43    4.28   0
  -5  10  10   57.84    6.75   0
   5  10 -10   63.52    4.17   0
   4 -10 -10   67.33    4.56   0
   4  10 -10   72.92    3.02   0
   4  10 -10   60.20    4.17   0
  -4  10  10   69.01    5.08   0
   3  10 -10   27.39    3.75   0
   3  10 -10   30.06    3.59   0
   3 -10 -10   27.49    4.03   0
  -3  10  10   29.50    5.10   0
  -2  10  10   40.65    3.90   0
   2  10 -10   33.85    3.63   0
   2  10 -10   33.33    2.78   0
   2 -10 -10   38.40    3.76   0
  -1  10  10   20.24    3.79   0
   1 -10 -10   13.11    2.78   0
   1  10 -10   19.98    3.90   0
   0  10  10    5.58    3.53   0
   0  10 -10    3.87    2.69   0
   0 -10 -10   11.26    3.53   0
   1  10  10    0.77    3.71   0
  -1  10 -10    0.48    3.54   0
  -1 -10 -10    2.38    3.57   0
   1 -10  10    0.67    3.36   0
  -2 -10 -10   31.26    3.70   0
   2  10  10   30.70    3.75   0
  -2  10 -10   27.77    4.07   0
   2 -10  10   25.54    3.73   0
  -3 -10 -10   73.88    3.90   0
   3  10  10   74.17    3.91   0
  -3  10 -10   72.27    4.45   0
  -4  10 -10   13.94    4.05   0
   4  10  10   17.86    3.71   0
  -4 -10 -10   12.65    3.78   0
  -4  10 -10   13.06    4.48   0
  -5  10 -10   58.28    6.42   0
   5  10  10   45.98    4.36   0
  -5  10 -10   48.65    5.37   0
  -5 -10 -10   57.32    4.26   0
  -6 -10 -10   14.20    4.40   0
   6  10  10   19.75    4.30   0
  -6  10 -10   16.49    7.85   0
  -6  10 -10   13.81    7.79   0
   7  10  10    2.73    4.56   0
   6  11 -10    5.01    4.34   0
   6  11 -10    0.90    4.28   0
   5  11 -10    3.85    4.07   0
   5  11 -10    1.44    4.01   0
  -5  11  10    5.19    6.15   0
   5 -11 -10    3.45    5.07   0
  -4  11  10   34.31    5.76   0
   4  11 -10   32.94    2.85   0
   4 -11 -10   35.53    4.28   0
   4  11 -10   32.02    2.85   0
   3  11 -10   20.67    2.72   0
   3  11 -10   24.28    3.84   0
   3 -11 -10   21.44    3.69   0
  -3  11  10   26.55    4.34   0
  -2  11  10   70.97    4.24   0
   2 -11 -10   75.04    4.17   0
   2  11 -10   72.95    4.13   0
   2  11 -10   77.08    4.00   0
   1 -11 -10  113.70    4.29   0
  -1  11  10  105.66    4.48   0
   1  11 -10   99.92    3.33   0
   1  11 -10  107.73    4.22   0
   0  11 -10   90.21    3.12   0
   0 -11 -10   91.68    4.05   0
   0  11  10   83.56    3.22   0
   0  11 -10   85.41    4.22   0
  -1 -11 -10   13.56    3.59   0
   1  11  10   13.02    2.80   0
  -1  11 -10    6.41    3.85   0
  -1  11 -10    7.80    3.81   0
  -2 -11 -10   55.34    3.92   0
   2  11  10   50.46    3.00   0
  -2  11 -10   54.88    4.25   0
  -2  11 -10   60.17    4.06   0
   3  11  10   -0.74    3.89   0
  -3 -11 -10    4.15    3.69   0
  -3  11 -10    2.30    4.02   0
  -3  11 -10    1.21    4.67   0
   4  11  10   29.81    3.87   0
  -4  11 -10   28.05    5.24   0
  -4  11 -10   26.71    5.67   0
  -4 -11 -10   25.08    3.96   0
  -5 -11 -10    5.70    4.10   0
   5  11  10    3.57    2.91   0
  -5  11 -10    4.07    4.97   0
  -5  11 -10    1.24    6.38   0
   6  11  10    7.41    4.33   0
  -6  11 -10    0.58    8.84   0
  -6  11 -10    0.30    9.59   0
  -6 -11 -10    2.31    3.18   0
   6  12 -10   11.83    4.65   0
   6  12 -10   10.02    4.72   0
   5  12 -10    8.64    4.17   0
   5  12 -10    4.62    4.11   0
  -5  12  10    3.39    7.70   0
  -5  12  10    4.00    5.57   0
   4  12 -10   -0.26    2.77   0
   4  12 -10    3.84    3.84   0
  -4  12  10    9.65    5.59   0
   4 -12 -10    4.38    5.26   0
   3  12 -10    7.55    3.87   0
   3  12 -10   -0.58    2.63   0
   3 -12 -10    4.03    3.97   0
  -3  12  10    7.01    4.08   0
   2  12 -10   10.22    3.83   0
   2  12 -10   17.28    3.98   0
   2 -12 -10   22.34    3.92   0
  -2  12  10   23.99    4.06   0
  -1  12  10    6.78    3.91   0
   1  12 -10   11.01    3.80   0
   1  12 -10   11.62    3.66   0
   1 -12 -10   11.35    3.84   0
   0  12  10    5.74    3.86   0
   0 -12 -10    8.01    2.70   0
   0  12 -10   11.02    3.86   0
   0  12 -10    7.26    3.68   0
   1  12  10    3.90    3.79   0
  -1  12 -10    1.57    3.86   0
  -1 -12 -10    0.40    3.66   0
  -1  12 -10    1.44    2.63   0
   2  12  10   -1.51    2.82   0
  -2  12 -10   -0.16    3.96   0
  -2 -12 -10    4.63    3.70   0
  -2  12 -10   -2.81    3.82   0
  -3  12 -10   -0.10    3.88   0
   3  12  10    5.85    3.83   0
  -3  12 -10    1.60    4.25   0
  -3 -12 -10   -1.55    3.80   0
  -4 -12 -10   14.30    2.82   0
   4  12  10   18.21    4.15   0
  -4  12 -10   14.43    4.45   0
  -4  12 -10   17.57    4.77   0
  -5  12 -10    3.64    5.65   0
   5  12  10    4.30    2.94   0
  -5 -12 -10    8.01    3.01   0
  -5  12 -10    8.68    6.74   0
  -5  13  10    1.31    5.72   0
   5  13 -10   -0.09    4.24   0
   5  13 -10   -4.02    4.47   0
  -5  13  10    6.61    6.89   0
   4  13 -10    5.65    4.19   0
   4  13 -10   14.99    4.02   0
   4 -13 -10    8.21    5.27   0
  -4  13  10   11.61    6.20   0
  -3  13  10    4.07    4.68   0
   3  13 -10    9.06    4.09   0
   3  13 -10    3.15    2.75   0
   3 -13 -10    4.74    4.32   0
   2 -13 -10   62.47    4.39   0
  -2  13  10   59.92    4.62   0
   2  13 -10   49.24    3.27   0
   2  13 -10   51.25    3.14   0
  -1  13  10    1.64    3.87   0
   1  13 -10    3.12    2.87   0
   1  13 -10    3.64    3.83   0
   1 -13 -10    1.05    3.90   0
   0  13  10   67.95    4.15   0
   0  13 -10   56.64    4.32   0
   0 -13 -10   66.17    4.27   0
   0  13 -10   63.62    3.12   0
  -1  13 -10   22.87    4.25   0
   1  13  10   25.97    4.09   0
  -1 -13 -10   14.74    2.90   0
  -1  13 -10   15.27    3.84   0
   2  13  10   46.05    3.21   0
  -2  13 -10   56.00    4.45   0
  -2  13 -10   48.81    4.37   0
  -2 -13 -10   55.56    3.21   0
  -3 -13 -10   -0.48    3.97   0
   3  13  10   -2.90    4.05   0
  -3  13 -10   -3.98    4.22   0
  -3  13 -10    2.54    4.97   0
  -4  13 -10    3.96    4.41   0
   4  13  10    7.33    4.17   0
  -4 -13 -10    7.94    2.91   0
  -4  13 -10    3.47    4.87   0
  -5 -13 -10    5.52    4.47   0
   5  13  10   -2.08    3.14   0
  -5  13 -10    3.94    6.11   0
  -5  13 -10    1.58    7.14   0
   4  14 -10    2.15    3.05   0
   4  14 -10    9.62    4.38   0
  -4  14  10    9.82    6.32   0
  -4  14  10   11.39    5.85   0
  -3  14  10    5.69    4.77   0
   3  14 -10    4.78    2.94   0
   3  14 -10    3.36    4.28   0
   3 -14 -10   10.25    4.52   0
  -2  14  10    0.31    4.56   0
   2  14 -10   12.31    4.25   0
   2  14 -10    8.55    4.09   0
   2 -14 -10   11.73    4.26   0
  -1  14  10    7.14    4.19   0
   1  14 -10    1.59    4.31   0
   1 -14 -10   -1.38    4.36   0
   1  14 -10    5.53    4.07   0
   0 -14 -10    0.25    4.18   0
   0  14  10    1.62    4.17   0
   0  14 -10    2.07    4.11   0
   0  14 -10    0.12    4.11   0
  -1 -14 -10    9.20    4.31   0
  -1  14 -10   14.96    4.52   0
   1  14  10    1.43    4.20   0
  -1  14 -10    8.16    4.17   0
   2  14  10   19.50    4.17   0
  -2  14 -10   15.09    4.52   0
  -2  14 -10   12.53    4.46   0
  -2 -14 -10   20.26    4.25   0
  -3  14 -10    0.40    4.37   0
   3  14  10    5.16    4.35   0
  -3  14 -10   -1.42    4.59   0
  -3 -14 -10    3.01    4.47   0
   4  14  10    8.87    4.51   0
  -4 -14 -10   13.41    4.40   0
  -4  14 -10   11.57    5.14   0
  -4  14 -10   18.21    4.92   0
  -3  15  10    3.06    4.88   0
   3  15 -10   -0.93    4.53   0
  -2  15  10    4.48    4.71   0
   2  15 -10   15.18    4.40   0
   2  15 -10    3.34    3.23   0
   2 -15 -10    3.94    4.50   0
  -1  15  10    1.17    3.29   0
   1  15 -10   -0.77    4.26   0
   1  15 -10   -2.21    3.17   0
   1 -15 -10    6.07    4.28   0
   0 -15 -10   14.40    4.45   0
   0  15  10   18.58    4.52   0
   0  15 -10   11.64    3.05   0
   0  15 -10   11.77    4.35   0
   1  15  10    4.25    4.38   0
  -1  15 -10    3.91    3.11   0
  -1  15 -10    1.03    4.47   0
  -1 -15 -10   -1.35    3.17   0
  -2 -15 -10   22.12    4.49   0
   2  15  10    6.65    3.27   0
  -2  15 -10    8.71    4.71   0
  -2  15 -10   10.96    4.58   0
   9   0 -11   28.68    6.15   0
   9   0 -11   19.92    6.34   0
   7   0 -11   79.98    4.87   0
   7   0 -11   75.85    4.63   0
  -5   0  11   27.66    3.86   0
   5   0 -11   32.64    3.92   0
   3   0 -11   50.04    3.94   0
  -3   0  11   46.28    3.87   0
  -1   0  11  842.75    7.75   0
   1   0 -11  944.24    7.69   0
  -1   0 -11  394.20    5.66   0
   1   0  11  398.82    5.68   0
  -3   0 -11  338.38    5.25   0
   3   0  11  318.04    5.24   0
   5   0  11  483.05    6.22   0
  -5   0 -11  491.06    6.23   0
   7   0  11    2.84    4.26   0
  -7   0 -11    7.68    4.20   0
   9  -1 -11    0.47    6.12   0
   9  -1 -11    2.35    6.74   0
   9   1 -11    1.63    4.78   0
   9   1 -11   -0.45    4.83   0
   8  -1 -11    7.09    5.22   0
   8   1 -11    7.42    5.41   0
   8   1 -11    9.12    4.21   0
   8  -1 -11   10.67    5.37   0
   7   1 -11   66.39    4.19   0
   7  -1 -11   57.64    4.43   0
   7   1 -11   60.99    5.24   0
   7  -1 -11   63.97    4.69   0
  -6  -1  11    2.24    3.60   0
  -6   1  11    4.45    3.76   0
   6   1 -11    2.72    3.74   0
   6  -1 -11    2.60    3.87   0
  -5  -1  11  370.46    5.64   0
  -5   1  11  380.39    5.91   0
   5   1 -11  359.36    5.69   0
   5  -1 -11  380.55    5.94   0
  -4  -1  11   24.89    3.79   0
   4   1 -11   25.53    3.88   0
   4  -1 -11   23.14    4.10   0
  -4   1  11   26.04    3.80   0
  -3  -1  11  729.38    6.83   0
  -3   1  11  735.28    7.04   0
   3   1 -11  732.21    6.79   0
   3  -1 -11  769.13    7.23   0
  -2  -1  11   73.55    4.15   0
  -2   1  11   82.61    4.19   0
   2   1 -11   72.47    4.25   0
   2  -1 -11   73.92    3.28   0
  -1  -1  11  244.02    4.91   0
  -1   1  11  267.45    5.24   0
   1   1 -11  245.88    4.22   0
   1  -1 -11  262.95    4.49   0
   0  -1 -11   10.95    4.00   0
   0  -1  11   14.78    3.77   0
   0   1  11    8.24    2.86   0
   0   1 -11   13.55    3.84   0
  -1  -1 -11  380.07    5.53   0
   1  -1  11  409.42    5.72   0
   1   1  11  393.83    5.60   0
  -1   1 -11  408.47    5.92   0
  -2   1 -11   25.47    3.92   0
  -2  -1 -11   26.10    3.78   0
   2  -1  11   29.32    3.94   0
   2   1  11   23.61    2.93   0
  -3   1 -11  108.43    4.30   0
  -3  -1 -11   91.83    4.14   0
   3  -1  11   99.92    3.26   0
   3   1  11   89.98    3.28   0
   4  -1  11   22.60    3.96   0
  -4  -1 -11   21.57    3.64   0
  -4   1 -11   18.94    3.91   0
   4   1  11   21.13    3.68   0
  -5  -1 -11    5.24    3.68   0
   5  -1  11    5.30    3.82   0
  -5   1 -11    4.81    3.86   0
   5   1  11    3.35    3.78   0
  -6  -1 -11   15.12    3.87   0
   6  -1  11   14.82    3.86   0
  -6   1 -11   15.75    3.90   0
   6   1  11   15.43    3.92   0
   7  -1  11   82.40    5.46   0
  -7   1 -11   79.00    5.50   0
   7   1  11   64.85    4.63   0
  -7  -1 -11   79.30    4.61   0
   8  -1  11    0.71    5.29   0
  -8   1 -11    2.54    4.53   0
  -8  -1 -11    1.44    4.46   0
   8   1  11    3.19    4.55   0
   9  -2 -11   19.51    8.68   0
   9  -2 -11   18.45    8.84   0
   9   2 -11   15.05    6.07   0
   9   2 -11   18.94    4.91   0
   8  -2 -11    2.02    5.37   0
   8   2 -11    1.80    4.07   0
   8   2 -11    7.25    4.36   0
   8  -2 -11    2.26    5.22   0
   7  -2 -11   24.94    4.30   0
   7   2 -11   26.76    4.15   0
   7   2 -11   22.14    4.04   0
   7  -2 -11   25.05    4.25   0
  -6  -2  11    3.01    3.86   0
   6   2 -11    2.35    3.72   0
  -6   2  11   -0.29    4.75   0
   6  -2 -11    4.28    3.81   0
  -5   2  11   21.23    3.90   0
  -5  -2  11   18.60    3.64   0
   5   2 -11   20.12    3.79   0
   5  -2 -11   13.88    3.98   0
  -4   2  11   89.88    4.59   0
   4   2 -11   86.50    4.17   0
  -4  -2  11   88.61    3.00   0
   4  -2 -11   94.35    4.59   0
  -3  -2  11  132.61    4.25   0
  -3   2  11  132.26    4.55   0
   3   2 -11  133.54    4.27   0
   3  -2 -11  144.97    4.51   0
   2  -2 -11   84.65    4.34   0
  -2  -2  11   83.72    4.03   0
  -2   2  11   71.92    4.34   0
   2   2 -11   73.50    3.17   0
   1  -2 -11  227.53    4.28   0
  -1  -2  11  204.74    4.57   0
   1   2 -11  206.48    4.65   0
  -1   2  11  212.54    4.32   0
   0  -2 -11  128.53    4.27   0
   0   2 -11  122.42    3.46   0
   0  -2  11  128.47    3.42   0
   0   2  11  140.44    4.49   0
   1  -2  11  201.22    4.04   0
  -1  -2 -11  209.19    4.60   0
  -1   2 -11  208.56    4.10   0
   1   2  11  211.22    4.72   0
  -2  -2 -11  384.83    5.46   0
   2  -2  11  382.42    5.67   0
   2   2  11  385.70    4.78   0
  -2   2 -11  386.91    5.76   0
  -3   2 -11  238.47    5.23   0
   3   2  11  228.09    4.70   0
   3  -2  11  230.91    4.14   0
  -3  -2 -11  241.64    4.81   0
   4   2  11   71.57    3.01   0
  -4   2 -11   68.35    4.59   0
   4  -2  11   67.21    4.25   0
  -4  -2 -11   72.07    3.21   0
  -5  -2 -11  192.44    4.91   0
   5   2  11  187.14    4.91   0
   5  -2  11  193.13    4.92   0
  -5   2 -11  189.59    5.79   0
  -6   2 -11   -1.12    4.00   0
  -6  -2 -11   -0.17    3.70   0
   6  -2  11   -0.14    4.03   0
   6   2  11    2.33    2.69   0
  -7  -2 -11   29.71    4.28   0
   7  -2  11   30.66    4.35   0
  -7   2 -11   32.96    5.41   0
   7   2  11   31.29    4.22   0
   8  -2  11    5.80    5.53   0
  -8   2 -11    4.72    5.60   0
   8   2  11    6.62    4.53   0
  -8  -2 -11    5.50    5.35   0
   8  -3 -11   15.96    6.63   0
   8   3 -11   10.55    5.32   0
   8   3 -11   11.43    4.44   0
   8  -3 -11   19.10    6.44   0
   7  -3 -11   28.99    5.27   0
   7   3 -11   31.46    4.17   0
   7  -3 -11   24.10    4.18   0
   7   3 -11   29.81    4.05   0
   6  -3 -11   30.33    4.93   0
  -6   3  11   21.56    4.26   0
   6   3 -11   23.44    4.05   0
  -5  -3  11  115.85    4.18   0
  -5   3  11  116.08    5.58   0
   5   3 -11  113.99    4.37   0
   5  -3 -11  118.89    5.55   0
  -4  -3  11   34.58    2.85   0
  -4   3  11   33.19    4.26   0
   4   3 -11   31.80    3.94   0
   4  -3 -11   34.32    4.10   0
  -3  -3  11  107.42    4.02   0
   3  -3 -11  110.70    4.52   0
   3   3 -11  106.46    4.21   0
  -3   3  11  108.05    4.47   0
  -2  -3  11  522.80    5.80   0
   2  -3 -11  563.91    6.47   0
   2   3 -11  494.01    5.84   0
  -2   3  11  555.11    6.50   0
   1  -3 -11  767.55    7.20   0
  -1  -3  11  705.19    6.40   0
   1   3 -11  650.43    5.78   0
  -1   3  11  786.36    7.18   0
   0  -3 -11   30.60    3.86   0
   0  -3  11   30.62    3.99   0
   0   3 -11   31.88    4.00   0
   0   3  11   29.07    3.92   0
   1  -3  11  235.33    4.88   0
  -1  -3 -11  238.70    3.96   0
  -1   3 -11  236.96    4.26   0
   1   3  11  233.64    4.74   0
   2   3  11   97.57    4.25   0
   2  -3  11   90.94    4.21   0
  -2  -3 -11   89.50    4.19   0
  -2   3 -11   97.18    4.41   0
  -3   3 -11    7.92    2.87   0
   3   3  11    9.08    3.75   0
   3  -3  11   12.85    3.54   0
  -3  -3 -11   10.46    3.85   0
  -4  -3 -11    2.21    3.59   0
   4   3  11   -1.11    3.81   0
  -4   3 -11    1.37    4.97   0
   4  -3  11   -1.94    3.97   0
  -5  -3 -11    9.16    3.72   0
   5  -3  11   12.62    3.85   0
  -5   3 -11    9.12    3.92   0
   5   3  11    5.32    3.72   0
   6   3  11   22.11    3.93   0
  -6   3 -11   18.74    4.16   0
   6  -3  11   18.90    4.00   0
  -6  -3 -11   18.92    2.78   0
   7   3  11   23.15    4.13   0
  -7  -3 -11   29.33    3.92   0
   7  -3  11   26.69    5.28   0
  -7   3 -11   30.44    5.48   0
  -8   3 -11    7.88    5.65   0
   8  -3  11    8.16    5.54   0
  -8  -3 -11    7.19    4.45   0
   8   3  11    6.01    4.42   0
   8   4 -11   27.56    4.43   0
   8   4 -11   30.11    4.60   0
   7   4 -11   51.90    4.35   0
   7   4 -11   44.49    4.35   0
   7  -4 -11   49.96    5.78   0
   7  -4 -11   55.59    5.59   0
  -6   4  11   31.18    5.21   0
   6  -4 -11   26.53    4.20   0
   6   4 -11   24.38    3.90   0
   6   4 -11   30.90    3.78   0
  -5  -4  11    1.53    3.55   0
   5  -4 -11   -1.68    3.78   0
  -5   4  11    0.57    4.07   0
   5   4 -11   -0.56    3.57   0
  -4  -4  11   31.48    3.82   0
   4  -4 -11   36.74    4.80   0
  -4   4  11   34.61    4.13   0
   4   4 -11   26.82    3.85   0
   3  -4 -11   73.52    4.30   0
   3   4 -11   68.11    4.20   0
  -3   4  11   74.61    4.42   0
  -3  -4  11   71.43    3.06   0
  -2  -4  11   16.33    3.60   0
   2  -4 -11   14.89    3.60   0
   2   4 -11   18.02    3.67   0
  -2   4  11   15.80    3.94   0
  -1  -4  11   96.38    3.92   0
   1  -4 -11  120.96    3.50   0
   1   4 -11  111.24    4.05   0
  -1   4  11  121.16    4.30   0
   0  -4  11  457.69    5.71   0
   0  -4 -11  502.57    6.02   0
   0   4 -11  436.77    5.07   0
   0   4  11  491.82    5.26   0
   1   4  11  175.95    3.72   0
   1  -4  11  173.72    4.38   0
  -1  -4 -11  167.50    4.50   0
  -1   4 -11  164.71    4.57   0
   2  -4  11  629.22    6.48   0
  -2  -4 -11  678.11    5.73   0
  -2   4 -11  663.13    6.76   0
   2   4  11  688.99    6.34   0
   3  -4  11  110.78    4.51   0
   3   4  11  111.90    4.31   0
  -3   4 -11  118.12    4.82   0
  -3  -4 -11  118.62    3.47   0
   4   4  11  224.75    4.89   0
  -4  -4 -11  208.45    4.72   0
   4  -4  11  211.72    4.97   0
  -4   4 -11  225.85    5.41   0
   5   4  11    1.05    3.61   0
   5  -4  11    1.33    3.87   0
  -5  -4 -11    3.59    3.48   0
  -5   4 -11    1.31    4.09   0
   6   4  11   75.81    3.19   0
   6  -4  11   74.99    5.29   0
  -6  -4 -11   89.32    4.27   0
  -6   4 -11   78.70    5.66   0
   7   4  11   27.62    4.22   0
   7  -4  11   29.84    5.48   0
  -7  -4 -11   38.06    4.18   0
  -7   4 -11   34.09    5.47   0
   8   4  11   10.84    4.46   0
   8  -4  11   10.66    6.73   0
  -8  -4 -11    7.85    4.48   0
  -8   4 -11   15.03    7.38   0
   8   5 -11   16.55    4.51   0
   8   5 -11    8.94    4.74   0
   7   5 -11   12.32    3.86   0
   7   5 -11   14.34    4.17   0
   7  -5 -11   18.72    6.79   0
   7  -5 -11   14.02    6.81   0
   6   5 -11  105.76    3.46   0
   6   5 -11  125.09    4.32   0
   6  -5 -11  115.64    6.01   0
  -6   5  11  115.36    6.23   0
  -5  -5  11    3.90    3.53   0
  -5   5  11    1.66    4.20   0
   5   5 -11    4.30    3.59   0
   5  -5 -11    4.82    3.82   0
  -4  -5  11   81.17    3.92   0
   4   5 -11   79.14    4.11   0
   4  -5 -11   85.15    4.24   0
  -4   5  11   87.25    5.26   0
  -3  -5  11  176.85    4.40   0
   3   5 -11  170.77    4.41   0
   3  -5 -11  179.34    5.01   0
  -3   5  11  175.28    5.38   0
  -2  -5  11  538.42    5.73   0
   2   5 -11  550.15    6.01   0
   2  -5 -11  583.29    6.42   0
  -2   5  11  600.95    6.65   0
   1   5 -11   37.56    3.63   0
   1  -5 -11   37.71    3.69   0
  -1  -5  11   30.46    3.64   0
  -1   5  11   37.68    4.09   0
   0   5  11  356.58    5.49   0
   0  -5  11  338.09    5.22   0
   0   5 -11  340.49    5.31   0
   0  -5 -11  330.79    4.65   0
   1  -5  11    1.18    3.53   0
  -1   5 -11    4.48    3.68   0
  -1  -5 -11    1.45    3.46   0
   1   5  11   -0.19    2.61   0
   2   5  11   48.74    4.02   0
   2  -5  11   46.23    3.82   0
  -2   5 -11   52.41    4.19   0
  -2  -5 -11   52.73    3.74   0
  -3  -5 -11    4.82    3.74   0
   3   5  11    0.36    2.65   0
   3  -5  11   -1.02    3.87   0
  -3   5 -11    4.13    4.11   0
  -4   5 -11  213.57    6.03   0
   4   5  11  197.00    4.57   0
  -4  -5 -11  201.66    3.77   0
   4  -5  11  186.93    4.88   0
   5   5  11   26.08    3.93   0
   5  -5  11   23.25    3.98   0
  -5   5 -11   26.88    4.44   0
  -5  -5 -11   23.23    2.55   0
   6   5  11    4.77    2.67   0
   6  -5  11   -0.74    5.04   0
  -6   5 -11    0.17    5.24   0
  -6  -5 -11   -1.13    2.66   0
   7   5  11    3.26    4.16   0
   7  -5  11    3.24    6.00   0
  -7  -5 -11    0.23    4.12   0
  -7   5 -11    3.31    6.00   0
   8   5  11   11.14    3.15   0
  -8  -5 -11   13.22    4.41   0
   8   6 -11   22.00    4.69   0
   8   6 -11   35.60    4.68   0
   7   6 -11    3.80    2.75   0
   7   6 -11    6.34    3.95   0
   6   6 -11   47.34    4.18   0
  -6   6  11   63.48    6.48   0
   6   6 -11   57.23    4.03   0
   6  -6 -11   56.35    5.46   0
  -5   6  11    2.39    5.11   0
   5   6 -11    1.97    3.61   0
   5  -6 -11    0.96    4.50   0
   4   6 -11    2.10    2.55   0
  -4  -6  11   -0.76    2.48   0
  -4   6  11   -2.16    4.80   0
   4  -6 -11   -1.22    3.58   0
   3   6 -11  229.38    3.86   0
   3  -6 -11  250.55    5.31   0
  -3   6  11  241.41    5.56   0
  -3  -6  11  231.74    4.57   0
   2   6 -11   69.36    3.01   0
   2  -6 -11   61.39    3.86   0
  -2  -6  11   63.88    3.87   0
  -2   6  11   61.70    4.07   0
  -1  -6  11   -0.89    2.55   0
   1  -6 -11    2.32    3.35   0
   1   6 -11   -3.04    3.83   0
  -1   6  11    0.06    3.72   0
   0   6  11  335.73    4.73   0
   0  -6  11  320.78    4.48   0
   0   6 -11  326.91    5.24   0
   0  -6 -11  352.16    5.31   0
   1  -6  11  122.76    4.13   0
  -1   6 -11  121.59    4.49   0
   1   6  11  116.27    4.40   0
  -1  -6 -11  119.84    3.36   0
  -2  -6 -11  546.54    5.15   0
   2  -6  11  542.50    6.21   0
   2   6  11  574.23    5.92   0
  -2   6 -11  539.69    6.40   0
   3  -6  11   97.06    4.28   0
   3   6  11  100.06    4.15   0
  -3  -6 -11  119.76    4.11   0
  -3   6 -11  112.64    4.60   0
  -4   6 -11  322.10    6.10   0
   4  -6  11  306.59    5.69   0
   4   6  11  320.05    5.07   0
  -4  -6 -11  316.94    4.98   0
   5  -6  11    1.27    4.62   0
   5   6  11    7.43    3.65   0
  -5   6 -11    3.35    5.20   0
  -5  -6 -11    3.21    2.62   0
  -6  -6 -11  105.50    4.41   0
   6  -6  11   90.42    5.55   0
   6   6  11   93.32    4.39   0
  -6   6 -11   91.01    6.13   0
   7  -6  11    1.06    6.00   0
   7   6  11    5.90    4.07   0
  -7   6 -11    4.32    6.24   0
  -7  -6 -11    0.39    4.01   0
   8   6  11   10.83    4.62   0
  -8  -6 -11   15.92    4.71   0
   8   7 -11    3.33    4.57   0
   8   7 -11   -2.80    4.50   0
   7   7 -11    7.24    4.19   0
   7   7 -11   -1.27    4.13   0
   6   7 -11   81.74    4.38   0
  -6   7  11   93.35    7.21   0
   6   7 -11  102.65    4.30   0
   6  -7 -11   89.90    6.25   0
   5  -7 -11    4.01    3.79   0
   5   7 -11    2.61    3.76   0
  -5   7  11    1.26    5.20   0
   5   7 -11   -1.09    2.55   0
   4   7 -11  276.25    4.92   0
  -4   7  11  306.79    6.32   0
   4  -7 -11  288.86    5.86   0
   3   7 -11   13.30    2.66   0
  -3  -7  11    9.41    3.47   0
  -3   7  11    9.21    4.95   0
   3  -7 -11    5.75    3.60   0
   2   7 -11   45.14    3.78   0
  -2  -7  11   40.33    2.73   0
   2  -7 -11   41.94    3.65   0
  -2   7  11   42.21    3.86   0
  -1  -7  11  103.29    3.18   0
  -1   7  11  111.37    4.24   0
   1   7 -11  102.14    4.16   0
   1  -7 -11  102.05    3.20   0
   0  -7  11  388.63    5.49   0
   0   7  11  405.42    5.63   0
   0  -7 -11  425.82    5.57   0
   0   7 -11  409.15    5.69   0
  -1  -7 -11   15.06    2.57   0
   1  -7  11   19.77    2.52   0
   1   7  11   21.57    2.75   0
  -1   7 -11   15.47    3.78   0
   2  -7  11   37.37    3.82   0
  -2  -7 -11   43.09    3.62   0
   2   7  11   38.48    3.72   0
  -2   7 -11   39.67    3.92   0
   3   7  11    5.70    3.56   0
   3  -7  11    4.51    3.67   0
  -3  -7 -11    0.60    3.53   0
  -3   7 -11    1.85    4.07   0
   4  -7  11   22.05    4.61   0
   4   7  11   16.45    3.90   0
  -4  -7 -11   23.60    2.75   0
  -4   7 -11   21.45    5.41   0
   5   7  11    3.02    3.79   0
   5  -7  11    0.73    3.83   0
  -5   7 -11    0.11    5.29   0
  -5  -7 -11    0.49    3.61   0
   6  -7  11   18.70    5.28   0
   6   7  11   23.58    4.08   0
  -6   7 -11   22.80    5.82   0
  -6  -7 -11   23.83    2.96   0
  -7   7 -11    0.62    9.56   0
   7   7  11    3.51    4.13   0
  -7  -7 -11    2.08    4.17   0
   7   8 -11    1.37    4.29   0
   7   8 -11    3.94    3.01   0
   6   8 -11   16.59    4.00   0
  -6   8  11   11.85    7.18   0
   6   8 -11   11.65    2.98   0
   6  -8 -11   10.19    5.94   0
   5   8 -11    6.59    3.86   0
   5   8 -11    9.87    2.73   0
  -5   8  11    8.62    4.83   0
   5  -8 -11    8.20    4.97   0
   4  -8 -11    2.61    3.70   0
   4   8 -11    8.04    3.73   0
  -4   8  11    5.53    4.26   0
   4   8 -11    6.81    3.60   0
   3  -8 -11   -1.45    3.38   0
   3   8 -11   -0.77    3.68   0
  -3   8  11    3.45    4.05   0
  -3  -8  11    2.86    3.47   0
   2   8 -11   47.19    2.82   0
  -2  -8  11   53.46    3.60   0
   2  -8 -11   52.81    3.82   0
  -2   8  11   45.26    4.19   0
  -1  -8  11   -0.58    2.47   0
   1  -8 -11   -0.68    2.41   0
   1   8 -11    2.69    2.66   0
  -1   8  11    5.11    3.71   0
   0  -8  11  146.80    3.52   0
   0   8  11  155.10    4.59   0
   0  -8 -11  153.43    4.40   0
   0   8 -11  139.59    3.57   0
   1  -8  11   26.20    3.50   0
   1   8  11   24.26    2.59   0
  -1  -8 -11   28.36    2.44   0
  -1   8 -11   18.73    3.79   0
   2  -8  11  255.27    5.00   0
   2   8  11  263.80    4.72   0
  -2  -8 -11  260.23    3.87   0
  -2   8 -11  259.06    5.21   0
   3  -8  11    7.26    3.86   0
   3   8  11    5.96    3.78   0
  -3  -8 -11   10.58    3.46   0
  -3   8 -11    9.55    3.97   0
   4  -8  11  122.62    4.63   0
   4   8  11  137.45    4.39   0
  -4  -8 -11  147.20    4.36   0
  -4   8 -11  132.68    5.14   0
  -5  -8 -11    8.96    3.87   0
  -5   8 -11   10.07    4.61   0
   5   8  11    7.20    2.74   0
   5  -8  11    8.04    3.88   0
   6   8  11   11.81    3.99   0
  -6  -8 -11   19.38    4.11   0
  -6   8 -11   21.53    6.83   0
   6  -8  11   18.02    5.21   0
  -7  -8 -11   14.70    4.56   0
   7   8  11    6.81    4.45   0
   7   9 -11   10.01    3.04   0
   7   9 -11    4.60    4.51   0
   6   9 -11   14.89    3.11   0
   6   9 -11   12.87    2.90   0
  -6   9  11   17.57    8.99   0
   6  -9 -11   19.84    6.97   0
   5   9 -11    1.76    3.81   0
  -5   9  11    5.46    5.44   0
   5   9 -11    1.43    2.67   0
   5  -9 -11    4.35    3.90   0
   4   9 -11  168.54    4.66   0
   4   9 -11  173.41    4.61   0
   4  -9 -11  169.71    5.74   0
  -4   9  11  179.49    5.86   0
   3   9 -11  101.10    4.00   0
   3  -9 -11  111.42    4.40   0
  -3   9  11  117.54    4.84   0
  -2   9  11  187.61    5.13   0
   2   9 -11  186.83    3.70   0
   2  -9 -11  186.45    4.57   0
  -2  -9  11  191.09    4.44   0
  -1   9  11    6.04    3.76   0
   1   9 -11   11.53    3.76   0
   1  -9 -11    9.90    3.45   0
  -1  -9  11   12.17    3.61   0
   0   9  11   52.92    2.86   0
   0   9 -11   60.64    3.89   0
   0  -9 -11   54.80    3.84   0
   0  -9  11   49.58    2.77   0
   1   9  11    8.84    3.59   0
  -1   9 -11    7.99    3.63   0
  -1  -9 -11    7.03    3.59   0
   1  -9  11    4.00    3.41   0
   2  -9  11    7.86    3.71   0
   2   9  11    5.30    3.67   0
  -2   9 -11    3.93    2.78   0
  -2  -9 -11    2.05    2.61   0
   3  -9  11   49.38    4.06   0
   3   9  11   45.84    3.79   0
  -3   9 -11   50.70    4.33   0
  -3  -9 -11   47.41    2.78   0
  -4  -9 -11    3.99    3.92   0
   4   9  11   -1.51    3.75   0
  -4   9 -11    1.43    4.98   0
   4  -9  11    3.35    3.69   0
   5   9  11    1.99    3.99   0
  -5  -9 -11    6.13    4.00   0
  -5   9 -11    3.10    5.58   0
   5  -9  11    2.05    3.95   0
  -6   9 -11   29.64    6.20   0
   6   9  11   23.27    3.18   0
  -6   9 -11   28.07    7.39   0
  -6  -9 -11   26.60    4.05   0
   7   9  11    3.96    3.17   0
  -7  -9 -11   15.40    4.51   0
   7  10 -11    6.31    4.48   0
  -6  10  11    7.90   11.03   0
   6  10 -11    4.58    4.34   0
   6  10 -11    7.55    4.22   0
  -6  10  11    8.42   11.53   0
   5  10 -11    1.47    4.03   0
  -5  10  11    4.31    5.81   0
   5 -10 -11    1.44    5.10   0
   5  10 -11    1.29    2.79   0
   4 -10 -11   -1.56    4.83   0
   4  10 -11   -3.39    2.74   0
   4  10 -11    6.91    3.52   0
  -4  10  11    3.56    4.16   0
   3  10 -11    2.99    3.66   0
   3  10 -11    2.15    2.36   0
   3 -10 -11    0.93    4.67   0
  -3  10  11    1.79    4.09   0
  -2  10  11   15.36    2.82   0
   2 -10 -11   22.50    3.86   0
   2  10 -11   10.47    2.62   0
   2  10 -11   10.09    2.56   0
  -1  10  11   68.77    4.18   0
   1  10 -11   60.24    4.03   0
   1 -10 -11   65.08    3.98   0
   0  10  11   58.61    4.16   0
   0  10 -11   65.46    4.27   0
   0 -10 -11   66.90    3.81   0
   0 -10  11   67.07    3.99   0
   1 -10  11   70.77    3.90   0
   1  10  11   62.79    4.20   0
  -1  10 -11   68.51    4.12   0
  -1 -10 -11   74.53    4.03   0
   2  10  11   44.84    3.89   0
   2 -10  11   47.25    3.86   0
  -2  10 -11   38.94    4.11   0
  -2 -10 -11   47.77    3.79   0
  -3 -10 -11   60.72    3.89   0
   3  10  11   63.44    4.04   0
  -3  10 -11   65.03    4.26   0
   3 -10  11   59.34    4.33   0
  -4 -10 -11   31.06    3.63   0
   4  10  11   32.41    3.88   0
  -4  10 -11   26.12    4.58   0
  -5  10 -11   17.95    6.11   0
   5  10  11   11.34    2.86   0
  -5 -10 -11   12.81    4.14   0
  -5  10 -11   10.12    5.26   0
  -6 -10 -11   18.40    3.22   0
   6  10  11   19.68    4.49   0
  -6  10 -11   22.51    7.71   0
  -6  10 -11   26.01    6.75   0
   6  11 -11   10.28    4.51   0
   6  11 -11    2.32    3.12   0
   5  11 -11    9.23    2.97   0
  -5  11  11   13.28    6.21   0
   5 -11 -11    7.41    5.43   0
   5  11 -11    9.65    4.10   0
   4  11 -11   12.16    4.03   0
   4  11 -11   12.30    3.82   0
   4 -11 -11   11.12    4.99   0
  -4  11  11   13.33    4.54   0
   3 -11 -11   75.84    4.42   0
   3  11 -11   64.19    4.15   0
   3  11 -11   83.14    3.07   0
  -3  11  11   76.41    4.82   0
  -2  11  11   75.52    4.51   0
   2  11 -11   71.17    4.21   0
   2  11 -11   77.67    4.06   0
   2 -11 -11   70.48    4.15   0
  -1  11  11   63.86    4.18   0
   1  11 -11   58.34    3.12   0
   1  11 -11   66.28    3.98   0
   1 -11 -11   69.69    4.13   0
   0  11  11    1.01    2.61   0
   0  11 -11    2.51    2.55   0
   0  11 -11   10.75    3.74   0
   0 -11 -11    7.23    3.61   0
   1  11  11   40.11    2.92   0
  -1  11 -11   39.69    4.00   0
  -1 -11 -11   35.76    3.82   0
  -2 -11 -11   12.23    3.70   0
   2  11  11   20.02    2.93   0
  -2  11 -11   17.06    4.04   0
  -3  11 -11   -0.58    3.78   0
  -3 -11 -11    0.31    3.63   0
   3  11  11   -4.42    2.66   0
  -3  11 -11   -4.07    4.16   0
  -4  11 -11    8.18    3.91   0
   4  11  11    6.27    2.88   0
  -4 -11 -11    4.67    3.78   0
  -4  11 -11    5.86    5.61   0
  -5  11 -11    4.39    5.21   0
  -5  11 -11    1.53    6.45   0
   5  11  11    3.03    4.28   0
  -5 -11 -11    6.24    4.18   0
   6  11  11    7.22    4.58   0
  -6  11 -11    5.59    8.58   0
  -6 -11 -11   13.48    4.47   0
  -6  11 -11    7.97    6.74   0
   5  12 -11   -1.01    3.12   0
  -5  12  11    6.61    6.75   0
   5  12 -11    4.07    4.31   0
   4 -12 -11    0.47    4.24   0
   4  12 -11    6.02    3.99   0
   4  12 -11   -0.96    2.66   0
  -4  12  11   -0.74    4.91   0
   3  12 -11    4.21    3.76   0
   3  12 -11    2.53    2.87   0
   3 -12 -11    4.33    4.02   0
  -3  12  11    5.63    4.31   0
  -2  12  11    0.22    4.02   0
   2  12 -11   -6.68    4.00   0
   2 -12 -11   -4.83    4.04   0
   2  12 -11   -0.02    2.74   0
  -1  12  11   48.04    4.35   0
   1 -12 -11   46.30    4.03   0
   1  12 -11   43.86    3.86   0
   1  12 -11   41.88    3.89   0
   0 -12 -11   24.41    2.86   0
   0  12 -11   17.68    3.82   0
   0  12  11   21.65    4.01   0
   0  12 -11   15.88    2.93   0
  -1  12 -11   27.22    2.93   0
  -1 -12 -11   38.76    4.00   0
   1  12  11   38.55    3.71   0
  -1  12 -11   32.10    4.13   0
  -2  12 -11   24.34    3.91   0
  -2 -12 -11   22.53    2.80   0
   2  12  11   23.93    4.09   0
  -2  12 -11   17.69    4.10   0
  -3 -12 -11   43.89    3.02   0
  -3  12 -11   37.97    4.55   0
   3  12  11   36.52    3.19   0
  -3  12 -11   43.14    4.22   0
  -4  12 -11    0.23    4.26   0
   4  12  11    8.32    3.92   0
  -4  12 -11    1.68    5.00   0
  -4 -12 -11    5.23    3.99   0
  -5 -12 -11   42.71    4.51   0
   5  12  11   27.00    4.47   0
  -5  12 -11   18.28    5.98   0
  -5  12 -11   23.25    7.13   0
   5  13 -11   14.59    4.53   0
  -5  13  11   18.89    7.27   0
  -5  13  11   20.17    6.17   0
   4 -13 -11    0.05    4.41   0
   4  13 -11   -0.97    4.25   0
   4  13 -11    5.25    4.19   0
  -4  13  11    4.05    6.05   0
   3 -13 -11   16.66    4.32   0
   3  13 -11   17.96    4.21   0
   3  13 -11   10.63    4.11   0
  -3  13  11   24.07    4.93   0
  -2  13  11    0.44    4.29   0
   2  13 -11    3.19    4.20   0
   2 -13 -11    0.20    4.12   0
   2  13 -11   -1.46    3.95   0
   1  13 -11   33.66    2.94   0
  -1  13  11   44.62    4.56   0
   1  13 -11   30.16    4.21   0
   1 -13 -11   45.66    4.37   0
   0  13  11   12.24    4.04   0
   0  13 -11    9.22    4.15   0
   0  13 -11    6.75    2.75   0
   0 -13 -11    8.48    2.94   0
  -1  13 -11   39.47    4.15   0
  -1 -13 -11   36.10    4.01   0
  -1  13 -11   31.39    4.53   0
   1  13  11   42.05    4.20   0
  -2  13 -11    9.89    4.21   0
   2  13  11    4.50    4.14   0
  -2  13 -11    4.90    4.18   0
  -2 -13 -11    8.97    4.10   0
  -3 -13 -11   -0.25    3.96   0
   3  13  11    3.08    2.88   0
  -3  13 -11   11.10    5.58   0
  -3  13 -11    0.57    4.19   0
  -4 -13 -11    2.42    4.31   0
   4  13  11    3.94    4.22   0
  -4  13 -11    6.90    4.45   0
  -4  13 -11    0.91    4.94   0
   4  14 -11   -4.31    4.25   0
  -4  14  11    1.73    5.20   0
   3 -14 -11    7.00    4.50   0
   3  14 -11    1.93    4.49   0
   3  14 -11    1.74    4.37   0
  -3  14  11    5.19    4.63   0
  -2  14  11    1.62    4.58   0
   2  14 -11   -0.92    3.11   0
   2 -14 -11    5.08    4.12   0
   2  14 -11   -0.91    4.15   0
  -1  14  11    5.14    4.27   0
   1 -14 -11   11.73    4.17   0
   1  14 -11    8.23    3.12   0
   1  14 -11   10.75    4.26   0
   0  14  11    7.22    4.19   0
   0 -14 -11   -4.48    4.06   0
   0  14 -11    4.05    2.99   0
   0  14 -11    1.72    2.88   0
   1  14  11   22.29    4.40   0
  -1  14 -11   23.30    4.48   0
  -1 -14 -11   18.51    3.16   0
  -1  14 -11   17.64    4.39   0
   2  14  11   -0.62    3.14   0
  -2 -14 -11    0.06    4.18   0
  -2  14 -11    5.81    4.50   0
  -2  14 -11   -1.42    4.39   0
  -3  14 -11   13.66    4.58   0
   3  14  11   13.91    4.50   0
  -3 -14 -11   13.97    4.54   0
  -3  14 -11   14.78    4.79   0
  -2  15  11   -0.48    4.57   0
   2  15 -11    6.34    4.35   0
   2  15 -11   -2.00    4.54   0
   2 -15 -11    4.68    4.46   0
   1  15 -11    4.91    4.39   0
   1  15 -11    9.38    4.31   0
  -1  15  11    5.40    4.50   0
   1 -15 -11    6.81    4.39   0
   0  15  11    3.58    4.46   0
   0  15 -11    1.09    4.46   0
   0  15 -11    3.16    4.24   0
   0 -15 -11    6.29    4.42   0
   1  15  11    2.74    4.48   0
  -1  15 -11    5.73    4.45   0
  -1  15 -11    7.47    4.77   0
  -1 -15 -11    9.52    4.52   0
  -2  15 -11    0.27    4.51   0
   2  15  11    6.30    4.56   0
  -2  15 -11    3.05    4.74   0
  -2 -15 -11    2.63    3.15   0
   8   0 -12   -1.79    4.48   0
   8   0 -12   -0.24    5.35   0
   6   0 -12   54.42    4.21   0
  -6   0  12   58.40    4.27   0
  -4   0  12  188.31    4.75   0
   4   0 -12  190.10    4.72   0
  -2   0  12 1207.49    8.24   0
   2   0 -12 1195.02    8.29   0
   0   0  12  482.48    5.17   0
   0   0 -12  509.92    5.26   0
  -2   0 -12 1380.16    8.62   0
   2   0  12 1315.58    8.25   0
  -4   0 -12  462.78    5.93   0
   4   0  12  444.02    5.11   0
  -6   0 -12   17.30    4.01   0
   6   0  12   17.10    4.03   0
  -8   0 -12    1.46    4.45   0
   8   0  12   -2.16    5.60   0
   8   1 -12   57.73    4.73   0
   8   1 -12   45.31    4.68   0
   8  -1 -12   68.62    6.12   0
   8  -1 -12   50.58    5.95   0
   7   1 -12    6.58    3.97   0
   7   1 -12    7.55    4.08   0
   7  -1 -12    5.40    4.21   0
  -6   1  12   85.30    4.52   0
  -6  -1  12   90.94    4.41   0
   6   1 -12   88.61    4.31   0
   6  -1 -12   81.63    4.53   0
   5   1 -12    0.70    2.67   0
  -5  -1  12    3.52    3.59   0
   5  -1 -12    4.72    3.73   0
  -5   1  12    2.17    3.71   0
  -4  -1  12  202.32    4.68   0
  -4   1  12  209.53    5.10   0
   4   1 -12  192.97    4.60   0
   4  -1 -12  211.20    5.07   0
  -3   1  12  107.62    4.41   0
  -3  -1  12  107.29    4.19   0
   3   1 -12  112.39    4.28   0
   3  -1 -12  105.94    3.41   0
  -2  -1  12  271.64    4.95   0
  -2   1  12  267.57    5.18   0
   2   1 -12  261.88    5.02   0
   2  -1 -12  261.93    5.22   0
  -1  -1  12  177.18    4.51   0
  -1   1  12  194.74    4.71   0
   1   1 -12  178.79    4.52   0
   1  -1 -12  183.34    3.90   0
   0  -1 -12   45.89    3.73   0
   0  -1  12   31.14    2.80   0
   0   1  12   40.72    3.79   0
   0   1 -12   38.81    3.73   0
  -1  -1 -12   16.77    3.45   0
   1  -1  12   15.28    3.85   0
   1   1  12   13.79    3.53   0
  -1   1 -12   20.47    3.94   0
  -2   1 -12    2.55    2.58   0
  -2  -1 -12    0.54    3.76   0
   2  -1  12    2.45    3.69   0
   2   1  12    5.14    3.90   0
  -3   1 -12    3.82    3.69   0
  -3  -1 -12   -3.60    3.74   0
   3  -1  12   -4.27    3.66   0
   3   1  12    8.56    3.92   0
  -4   1 -12   99.81    4.50   0
   4  -1  12  105.10    4.59   0
  -4  -1 -12  101.56    3.28   0
   4   1  12   95.90    3.14   0
   5  -1  12    5.41    4.12   0
  -5   1 -12    6.73    3.96   0
   5   1  12    6.64    4.01   0
  -5  -1 -12    4.62    3.97   0
  -6   1 -12  146.37    5.72   0
  -6  -1 -12  147.43    4.89   0
   6  -1  12  146.97    4.82   0
   6   1  12  131.54    4.85   0
  -7   1 -12    8.41    4.15   0
   7  -1  12    8.70    4.20   0
  -7  -1 -12    7.50    4.04   0
   7   1  12    8.55    3.88   0
  -8   1 -12   30.09    5.07   0
  -8  -1 -12   36.68    4.95   0
   8  -1  12   22.18    4.89   0
   8   1  12   30.41    5.06   0
   8  -2 -12    9.68    5.52   0
   8   2 -12    4.31    4.32   0
   8   2 -12   11.56    4.29   0
   8  -2 -12    7.54    5.41   0
   7   2 -12    3.45    3.87   0
   7   2 -12    0.64    3.80   0
   7  -2 -12    1.38    4.00   0
  -6   2  12   13.82    4.88   0
   6   2 -12    6.67    3.81   0
   6  -2 -12    7.45    3.80   0
  -6  -2  12   10.83    3.78   0
  -5  -2  12   26.06    4.01   0
  -5   2  12   26.54    4.75   0
   5   2 -12   25.54    3.93   0
   5  -2 -12   28.85    3.96   0
  -4  -2  12  269.83    4.13   0
  -4   2  12  287.68    5.59   0
   4   2 -12  273.65    4.87   0
   4  -2 -12  285.90    5.51   0
  -3   2  12   20.04    3.90   0
  -3  -2  12   20.13    2.60   0
   3   2 -12   25.24    3.83   0
   3  -2 -12   21.54    3.83   0
  -2  -2  12  639.69    6.26   0
   2  -2 -12  593.33    5.94   0
  -2   2  12  620.82    6.83   0
   2   2 -12  614.86    5.73   0
   1  -2 -12   65.82    4.07   0
  -1  -2  12   50.53    2.80   0
  -1   2  12   48.37    4.18   0
   1   2 -12   43.09    3.81   0
   0  -2 -12  598.72    6.21   0
   0  -2  12  582.10    6.03   0
   0   2  12  612.89    6.32   0
   0   2 -12  602.07    6.24   0
  -1  -2 -12   74.01    3.88   0
   1  -2  12   66.66    4.09   0
   1   2  12   73.72    3.89   0
  -1   2 -12   70.28    4.17   0
  -2  -2 -12  588.75    6.17   0
   2  -2  12  554.79    5.46   0
   2   2  12  572.38    6.11   0
  -2   2 -12  594.87    5.73   0
  -3   2 -12   13.15    3.85   0
   3  -2  12   14.93    2.64   0
  -3  -2 -12   12.43    3.96   0
   3   2  12   17.48    2.86   0
   4   2  12   66.54    4.21   0
  -4   2 -12   67.60    4.20   0
   4  -2  12   63.00    4.14   0
  -4  -2 -12   73.95    3.98   0
  -5  -2 -12   49.14    3.97   0
   5  -2  12   47.18    4.20   0
  -5   2 -12   47.87    4.28   0
   5   2  12   48.16    4.21   0
  -6  -2 -12    3.28    3.85   0
   6  -2  12    2.98    3.90   0
   6   2  12    2.01    3.93   0
  -6   2 -12    0.44    3.83   0
  -7   2 -12    0.81    4.11   0
   7  -2  12    0.46    4.12   0
  -7  -2 -12    2.99    3.96   0
   7   2  12    4.43    4.09   0
  -8   2 -12    4.36    4.66   0
   8  -2  12    8.22    5.46   0
  -8  -2 -12    2.14    4.37   0
   8   2  12    4.38    4.54   0
   8  -3 -12   19.95    6.53   0
   8   3 -12   26.69    4.59   0
   8  -3 -12   16.29    6.44   0
   8   3 -12   22.61    4.42   0
   7   3 -12   11.57    4.08   0
   7  -3 -12   12.70    5.22   0
   7   3 -12    8.21    3.96   0
  -6   3  12   91.95    4.84   0
   6  -3 -12   87.91    5.77   0
   6   3 -12   90.19    3.26   0
  -6  -3  12   99.89    4.21   0
   5  -3 -12  136.23    4.61   0
  -5  -3  12  126.23    4.53   0
  -5   3  12  130.34    5.58   0
   5   3 -12  126.37    4.56   0
   4  -3 -12    9.25    3.70   0
  -4  -3  12    8.18    2.52   0
  -4   3  12    8.69    3.91   0
   4   3 -12    8.40    3.72   0
   3  -3 -12  308.50    5.45   0
  -3  -3  12  316.73    5.05   0
  -3   3  12  293.69    4.74   0
   3   3 -12  286.40    4.27   0
   2  -3 -12   41.54    3.81   0
  -2  -3  12   41.95    3.94   0
   2   3 -12   35.28    2.89   0
  -2   3  12   37.38    4.02   0
   1  -3 -12   47.30    3.96   0
  -1  -3  12   43.32    3.68   0
   1   3 -12   40.98    2.85   0
  -1   3  12   43.25    2.93   0
   0  -3 -12   55.88    3.91   0
   0  -3  12   48.67    3.73   0
   0   3 -12   45.07    3.86   0
   0   3  12   51.22    3.03   0
   1  -3  12  159.25    4.45   0
  -1  -3 -12  172.18    3.60   0
  -1   3 -12  165.42    3.69   0
   1   3  12  161.56    4.46   0
   2   3  12    0.06    3.77   0
   2  -3  12    1.80    3.56   0
  -2  -3 -12   -0.53    3.69   0
  -2   3 -12    0.81    3.73   0
  -3   3 -12  178.27    4.95   0
   3   3  12  181.98    4.58   0
   3  -3  12  158.98    4.77   0
  -3  -3 -12  181.74    4.57   0
   4   3  12  297.24    5.10   0
  -4   3 -12  308.04    5.58   0
   4  -3  12  280.70    5.25   0
  -4  -3 -12  305.90    5.01   0
   5   3  12   84.87    4.33   0
  -5  -3 -12   87.95    4.24   0
   5  -3  12   76.02    5.08   0
  -5   3 -12   95.89    4.64   0
   6   3  12   60.60    4.06   0
   6  -3  12   53.06    4.32   0
  -6  -3 -12   59.98    3.22   0
  -6   3 -12   55.27    4.70   0
  -7   3 -12   28.02    5.53   0
   7  -3  12   24.91    4.36   0
   7   3  12   32.51    4.29   0
  -7  -3 -12   34.89    4.25   0
   8  -3  12   31.59    5.85   0
  -8   3 -12   22.87    6.11   0
  -8  -3 -12   29.45    4.71   0
   8   3  12   20.81    4.84   0
   8  -4 -12    0.42    7.91   0
   8   4 -12   -1.13    4.23   0
   8   4 -12   -6.41    4.21   0
   8  -4 -12    0.50    7.87   0
   7  -4 -12    1.86    5.09   0
   7   4 -12    7.57    3.95   0
   7   4 -12    0.33    4.03   0
  -6   4  12    2.75    5.07   0
   6  -4 -12    3.06    3.93   0
   6   4 -12    7.10    3.66   0
   5  -4 -12   14.13    4.81   0
  -5   4  12   16.32    5.08   0
   5   4 -12    9.45    3.58   0
  -5  -4  12   10.74    3.66   0
  -4  -4  12   56.46    3.01   0
   4  -4 -12   57.20    4.02   0
  -4   4  12   56.46    4.85   0
   4   4 -12   55.22    3.95   0
  -3  -4  12  239.13    4.83   0
   3  -4 -12  243.56    5.39   0
   3   4 -12  222.99    4.01   0
  -3   4  12  233.64    5.50   0
  -2  -4  12   20.95    2.60   0
   2  -4 -12   22.50    3.65   0
   2   4 -12   17.42    3.81   0
  -2   4  12   27.57    3.99   0
  -1  -4  12  709.61    6.47   0
   1  -4 -12  809.20    6.42   0
   1   4 -12  710.37    6.45   0
  -1   4  12  797.15    7.05   0
   0  -4  12  652.55    5.81   0
   0  -4 -12  770.08    6.76   0
   0   4 -12  687.76    6.01   0
   0   4  12  714.20    6.11   0
   1  -4  12  450.03    5.63   0
  -1  -4 -12  479.43    5.01   0
  -1   4 -12  456.89    5.92   0
   1   4  12  481.17    5.10   0
   2   4  12   15.94    3.82   0
   2  -4  12    4.76    3.64   0
  -2  -4 -12   11.33    3.55   0
  -2   4 -12   13.16    3.82   0
   3   4  12   19.79    3.91   0
   3  -4  12   16.85    3.44   0
  -3   4 -12   15.67    4.30   0
  -3  -4 -12   12.60    3.67   0
   4   4  12   11.52    3.70   0
  -4  -4 -12   10.15    3.62   0
  -4   4 -12    6.48    4.15   0
   4  -4  12    8.75    3.84   0
   5   4  12   46.84    3.80   0
  -5  -4 -12   49.28    2.94   0
   5  -4  12   50.46    4.06   0
  -5   4 -12   56.18    4.34   0
   6   4  12   22.18    3.86   0
   6  -4  12   19.33    4.24   0
  -6  -4 -12   21.50    3.77   0
  -6   4 -12   27.78    4.50   0
   7   4  12    8.07    4.16   0
  -7  -4 -12    3.19    3.80   0
   7  -4  12    5.54    5.10   0
  -7   4 -12    1.50    5.39   0
   8  -4  12    1.28    6.51   0
  -8   4 -12    2.75    6.55   0
  -8  -4 -12    0.93    4.52   0
   8   4  12   -1.45    4.53   0
   8   5 -12    5.06    4.30   0
   8   5 -12   -2.26    4.52   0
   7   5 -12   59.05    4.32   0
   7   5 -12   58.02    4.45   0
   7  -5 -12   60.70    5.89   0
   6   5 -12   39.36    4.03   0
   6   5 -12   36.89    2.89   0
   6  -5 -12   37.77    5.17   0
  -6   5  12   40.10    5.45   0
  -5   5  12  303.84    7.03   0
   5   5 -12  278.53    4.86   0
   5  -5 -12  295.97    6.65   0
  -5  -5  12  290.92    4.99   0
  -4  -5  12   42.92    3.83   0
   4  -5 -12   49.62    4.11   0
   4   5 -12   46.32    3.83   0
  -4   5  12   53.48    4.34   0
  -3  -5  12   -2.62    3.40   0
   3  -5 -12    5.52    3.67   0
   3   5 -12   -1.59    3.62   0
  -3   5  12    3.99    4.07   0
  -2  -5  12    0.13    2.44   0
   2   5 -12    3.14    2.63   0
   2  -5 -12   -2.98    3.47   0
  -2   5  12    7.33    3.65   0
  -1  -5  12  215.63    3.83   0
   1   5 -12  219.07    4.77   0
   1  -5 -12  223.43    5.03   0
  -1   5  12  234.82    5.06   0
   0  -5  12    6.24    3.76   0
   0   5 -12   10.26    3.92   0
   0  -5 -12    7.11    3.72   0
   0   5  12    3.12    3.95   0
   1   5  12   21.39    2.62   0
   1  -5  12   18.52    3.83   0
  -1   5 -12   27.96    4.05   0
  -1  -5 -12   23.29    2.68   0
   2   5  12  115.21    3.37   0
   2  -5  12  111.86    4.17   0
  -2   5 -12  114.52    4.64   0
  -2  -5 -12  119.49    4.06   0
  -3  -5 -12   35.34    3.74   0
   3  -5  12   28.68    3.78   0
   3   5  12   31.79    2.75   0
  -3   5 -12   30.99    4.27   0
  -4   5 -12    6.94    3.82   0
   4   5  12    2.64    3.65   0
  -4  -5 -12   12.44    3.72   0
   4  -5  12    8.54    3.77   0
   5   5  12  103.67    4.20   0
  -5  -5 -12  105.56    3.38   0
   5  -5  12   93.34    4.51   0
  -5   5 -12  113.05    4.89   0
   6   5  12    7.35    3.81   0
   6  -5  12    9.86    4.90   0
  -6   5 -12   13.82    4.41   0
  -6  -5 -12   11.30    3.87   0
   7   5  12   66.65    4.50   0
   7  -5  12   53.27    5.79   0
  -7  -5 -12   69.19    4.76   0
  -7   5 -12   67.07    6.16   0
  -8   5 -12   10.59    9.03   0
   8   5  12    4.90    4.72   0
  -8  -5 -12    6.16    4.63   0
   8  -5  12    3.88    7.64   0
   8   6 -12    1.29    4.58   0
   8   6 -12   -0.78    4.52   0
   7   6 -12    7.69    4.19   0
   7  -6 -12    1.83    7.27   0
   7   6 -12   -4.61    3.97   0
  -6   6  12    3.06    5.08   0
   6   6 -12    3.82    3.74   0
   6   6 -12    2.54    2.81   0
   6  -6 -12    1.19    4.74   0
  -5   6  12   65.90    5.72   0
   5   6 -12   63.51    3.92   0
   5  -6 -12   66.25    4.30   0
   4   6 -12    4.25    3.82   0
  -4  -6  12   -0.17    2.59   0
  -4   6  12    2.15    3.94   0
   4  -6 -12    0.97    3.72   0
  -3  -6  12  273.06    4.70   0
   3  -6 -12  273.24    5.24   0
  -3   6  12  272.90    5.50   0
   3   6 -12  251.51    4.74   0
  -2  -6  12   19.85    3.51   0
   2   6 -12   21.77    3.65   0
   2  -6 -12   16.92    3.55   0
  -2   6  12   19.73    3.92   0
  -1  -6  12  411.80    5.29   0
   1   6 -12  403.07    5.41   0
   1  -6 -12  402.88    5.74   0
  -1   6  12  436.86    5.84   0
   0   6  12   91.68    4.42   0
   0  -6  12   95.55    4.20   0
   0   6 -12   86.64    4.31   0
   0  -6 -12   92.98    4.12   0
   1   6  12  391.65    4.71   0
   1  -6  12  371.46    4.59   0
  -1   6 -12  375.45    5.45   0
  -1  -6 -12  394.83    5.31   0
   2   6  12    8.03    2.63   0
   2  -6  12    5.43    3.47   0
  -2   6 -12    8.81    3.84   0
  -2  -6 -12    7.58    3.48   0
  -3  -6 -12  252.84    3.95   0
   3   6  12  268.50    4.76   0
   3  -6  12  249.97    5.10   0
  -3   6 -12  263.70    5.45   0
  -4   6 -12   43.83    5.34   0
   4   6  12   49.34    4.04   0
   4  -6  12   43.87    4.84   0
  -4  -6 -12   42.72    2.95   0
   5   6  12    8.12    3.75   0
   5  -6  12    4.51    4.12   0
  -5   6 -12    2.62    4.33   0
  -5  -6 -12    0.58    3.73   0
   6   6  12   -3.98    4.17   0
   6  -6  12    1.95    5.03   0
  -6   6 -12    4.66    5.53   0
  -6  -6 -12    2.50    3.79   0
   7  -6  12    6.60    5.35   0
   7   6  12    3.36    4.22   0
  -7   6 -12    4.20    5.72   0
  -7  -6 -12    6.11    4.28   0
   8   6  12    7.21    3.26   0
  -8  -6 -12    4.93    3.26   0
   7   7 -12   54.00    4.62   0
   7   7 -12   65.32    4.68   0
  -6   7  12    0.38    6.18   0
   6  -7 -12   -2.39    5.74   0
   6   7 -12    4.36    3.87   0
   6   7 -12    3.21    3.82   0
   5   7 -12   69.15    4.09   0
  -5   7  12   92.45    6.01   0
   5   7 -12   77.86    4.05   0
   5  -7 -12   83.23    5.38   0
   4   7 -12    4.54    3.77   0
  -4   7  12   10.46    4.15   0
   4  -7 -12    9.87    3.68   0
  -4  -7  12    6.45    3.66   0
   3   7 -12  174.37    3.58   0
  -3  -7  12  184.72    4.32   0
  -3   7  12  188.09    5.21   0
   3  -7 -12  184.51    4.92   0
  -2  -7  12   14.66    3.33   0
   2  -7 -12   13.28    3.70   0
  -2   7  12   14.38    3.91   0
   2   7 -12   13.82    2.55   0
  -1  -7  12   18.51    3.66   0
   1   7 -12   14.80    2.57   0
   1  -7 -12   16.35    3.58   0
  -1   7  12   16.22    2.68   0
   0   7  12    7.84    3.95   0
   0  -7  12    6.60    2.48   0
   0   7 -12   -0.90    4.04   0
   0  -7 -12    6.95    3.65   0
   1  -7  12   29.80    3.68   0
   1   7  12   36.56    3.80   0
  -1   7 -12   29.64    4.16   0
  -1  -7 -12   33.85    3.56   0
   2  -7  12   36.75    3.83   0
  -2  -7 -12   34.65    2.65   0
   2   7  12   39.23    3.69   0
  -2   7 -12   30.77    3.78   0
   3  -7  12  112.72    4.38   0
   3   7  12  123.26    4.40   0
  -3  -7 -12  115.85    3.32   0
  -3   7 -12  114.73    4.52   0
   4  -7  12   11.54    4.64   0
   4   7  12   14.06    3.88   0
  -4  -7 -12   10.68    3.72   0
  -4   7 -12   12.55    4.26   0
   5  -7  12   92.68    5.55   0
  -5   7 -12  104.91    6.08   0
   5   7  12   89.29    4.41   0
  -5  -7 -12   80.81    3.22   0
   6  -7  12   -1.08    5.26   0
   6   7  12    0.60    4.08   0
  -6  -7 -12    5.38    4.09   0
  -6   7 -12    1.20    5.77   0
   7  -7  12   24.89    6.94   0
   7   7  12   24.41    4.54   0
  -7   7 -12   36.41    7.14   0
  -7  -7 -12   29.15    4.58   0
   7   8 -12    1.16    4.32   0
   7   8 -12    0.16    4.28   0
   6   8 -12   -1.89    2.61   0
   6   8 -12    0.07    3.66   0
   6  -8 -12    2.81    5.67   0
  -6   8  12    4.24    6.70   0
   5  -8 -12   52.59    5.34   0
   5   8 -12   48.31    4.45   0
   5   8 -12   53.74    3.12   0
  -5   8  12   61.12    5.97   0
   4  -8 -12   18.25    3.97   0
   4   8 -12   25.33    3.91   0
  -4   8  12   25.13    4.41   0
   3  -8 -12  155.01    4.69   0
  -3   8  12  151.46    4.88   0
   3   8 -12  155.98    4.38   0
  -3  -8  12  163.83    4.40   0
  -2  -8  12   15.18    3.66   0
   2  -8 -12   -0.81    3.82   0
   2   8 -12   -3.36    3.63   0
  -2   8  12    3.25    3.77   0
  -1   8  12  176.45    4.69   0
  -1  -8  12  173.92    3.46   0
   1  -8 -12  175.60    3.63   0
   1   8 -12  163.68    3.52   0
   0  -8  12  100.61    4.06   0
   0   8  12   94.94    3.28   0
   0  -8 -12  102.20    4.02   0
   0   8 -12   97.84    4.09   0
   1  -8  12   63.16    2.95   0
   1   8  12   63.54    3.97   0
  -1  -8 -12   65.46    3.96   0
  -1   8 -12   65.24    3.94   0
   2  -8  12   -2.77    3.68   0
   2   8  12    1.06    2.52   0
  -2  -8 -12    4.54    3.52   0
  -2   8 -12    4.70    3.78   0
   3   8  12  168.35    4.37   0
  -3  -8 -12  189.13    4.47   0
  -3   8 -12  185.67    4.92   0
   3  -8  12  179.66    4.67   0
   4  -8  12   -0.95    3.86   0
   4   8  12    4.15    3.78   0
  -4  -8 -12    0.28    3.68   0
  -4   8 -12    0.76    4.23   0
   5  -8  12    6.60    3.93   0
  -5   8 -12    7.35    4.64   0
   5   8  12    9.22    3.93   0
  -5  -8 -12    5.25    2.85   0
   6  -8  12    0.87    5.92   0
   6   8  12    3.20    4.00   0
  -6  -8 -12    6.62    3.95   0
  -6   8 -12    3.98    5.71   0
   7   8  12   -0.11    4.26   0
  -7   8 -12    0.42    9.26   0
  -7   8 -12    1.55    9.60   0
  -7  -8 -12    0.84    4.31   0
   7   9 -12   18.02    4.63   0
   7   9 -12   18.74    4.62   0
  -6   9  12    4.01    6.81   0
   6   9 -12    1.73    4.12   0
   6  -9 -12    3.16    6.00   0
   6   9 -12    2.69    4.08   0
   5   9 -12   32.56    4.13   0
  -5   9  12   28.94    6.09   0
   5  -9 -12   28.70    4.46   0
   5   9 -12   25.78    3.93   0
   4   9 -12   37.84    4.01   0
   4  -9 -12   36.38    4.99   0
   4   9 -12   34.83    3.94   0
  -4   9  12   38.56    5.07   0
   3  -9 -12   60.04    4.25   0
   3   9 -12   66.12    3.84   0
  -3   9  12   68.80    4.51   0
  -2  -9  12    8.44    3.54   0
  -2   9  12    9.07    3.93   0
   2  -9 -12    5.54    3.70   0
   2   9 -12    1.88    2.60   0
   1  -9 -12   15.94    3.85   0
   1   9 -12   16.38    3.96   0
  -1   9  12   19.40    3.93   0
  -1  -9  12   14.52    3.85   0
   0  -9  12   38.28    3.72   0
   0   9  12   25.16    3.95   0
   0  -9 -12   29.08    3.78   0
   0   9 -12   22.66    3.66   0
   1  -9  12    3.58    3.38   0
   1   9  12    1.30    3.76   0
  -1  -9 -12    2.40    3.64   0
  -1   9 -12    4.21    3.78   0
   2   9  12   31.45    3.81   0
  -2  -9 -12   30.54    3.67   0
  -2   9 -12   26.75    4.12   0
   2  -9  12   28.17    3.75   0
   3  -9  12   34.14    3.95   0
   3   9  12   28.75    3.64   0
  -3   9 -12   36.80    4.28   0
  -3  -9 -12   30.37    3.54   0
   4  -9  12    5.87    3.56   0
   4   9  12    2.66    2.76   0
  -4   9 -12    1.97    4.30   0
  -4  -9 -12    4.77    2.65   0
  -5   9 -12   52.45    5.36   0
  -5  -9 -12   38.40    3.09   0
   5   9  12   46.23    4.22   0
   5  -9  12   44.33    4.61   0
   6   9  12   -5.85    4.10   0
  -6   9 -12    3.13    6.37   0
  -6  -9 -12   -0.24    4.04   0
  -7  -9 -12   13.43    3.35   0
   7   9  12   29.46    4.54   0
  -6  10  12    7.49    7.90   0
   6  10 -12    3.75    3.06   0
   6  10 -12   -0.96    4.16   0
   6 -10 -12    8.09    6.61   0
   5 -10 -12   -0.15    5.07   0
   5  10 -12    1.27    3.95   0
   5  10 -12    2.04    2.81   0
  -5  10  12   -0.37    6.08   0
   4  10 -12    5.90    3.72   0
  -4  10  12   11.61    4.45   0
   4 -10 -12    8.31    3.93   0
   4  10 -12    9.69    3.73   0
   3  10 -12   38.39    3.92   0
   3  10 -12   36.61    3.71   0
   3 -10 -12   46.12    3.97   0
  -3  10  12   36.81    4.18   0
   2 -10 -12   52.77    3.01   0
   2  10 -12   49.53    3.08   0
  -2  10  12   49.07    4.19   0
  -1  10  12  209.01    4.91   0
   1  10 -12  196.29    4.74   0
   1 -10 -12  211.13    4.78   0
  -1 -10  12  212.54    4.66   0
   0 -10  12  137.26    4.64   0
   0  10  12  137.55    4.68   0
   0  10 -12  134.36    4.33   0
   0 -10 -12  145.66    4.17   0
   1  10  12   49.98    4.04   0
   1 -10  12   53.66    3.75   0
  -1  10 -12   52.76    3.96   0
  -1 -10 -12   50.82    2.98   0
   2  10  12   44.69    3.83   0
  -2  10 -12   46.57    4.24   0
  -2 -10 -12   40.61    3.86   0
   2 -10  12   47.94    3.95   0
   3  10  12    7.88    3.89   0
  -3  10 -12   11.84    4.04   0
  -3 -10 -12    6.34    2.62   0
   3 -10  12    4.15    3.78   0
  -4 -10 -12   30.79    2.82   0
   4 -10  12   30.55    4.09   0
   4  10  12   22.45    2.90   0
  -4  10 -12   26.04    5.71   0
  -5  10 -12   10.32    6.19   0
   5  10  12   -4.83    4.07   0
  -5 -10 -12    5.74    4.03   0
  -6  10 -12    4.11    5.76   0
   6  10  12   -0.20    4.44   0
  -6  10 -12   -2.13    6.70   0
  -6 -10 -12   11.98    4.39   0
  -6  11  12   13.70    8.76   0
   6  11 -12    9.77    4.58   0
   6  11 -12   12.58    3.24   0
  -6  11  12   11.48   10.51   0
   5  11 -12   11.44    4.25   0
  -5  11  12   14.20    5.39   0
   5  11 -12   11.14    3.06   0
   5 -11 -12   11.08    5.62   0
   4 -11 -12   -0.92    5.01   0
   4  11 -12    8.47    3.92   0
   4  11 -12    3.69    3.85   0
  -4  11  12    5.03    4.69   0
   3  11 -12    2.27    3.63   0
   3  11 -12   -0.63    2.70   0
  -3  11  12   -0.26    4.00   0
   3 -11 -12    1.99    3.70   0
  -2  11  12   18.29    4.11   0
   2  11 -12   25.97    4.01   0
   2 -11 -12   14.75    3.85   0
   2  11 -12   16.76    2.77   0
  -1  11  12    2.28    3.81   0
   1  11 -12    1.80    3.73   0
   1 -11 -12    8.13    3.77   0
   0  11  12   -4.25    2.64   0
   0  11 -12    5.93    3.74   0
   0 -11 -12   -2.06    2.55   0
   1  11  12    7.80    3.92   0
  -1  11 -12    1.20    3.91   0
  -1 -11 -12   -2.83    2.60   0
   2  11  12    5.94    2.72   0
  -2  11 -12    3.97    4.15   0
  -2 -11 -12   -0.37    2.67   0
  -3 -11 -12   24.32    3.82   0
   3  11  12   27.32    3.84   0
  -3  11 -12   25.21    4.25   0
  -4  11 -12    3.92    5.02   0
   4  11  12    1.64    3.89   0
  -4 -11 -12    6.27    2.72   0
  -4  11 -12    4.28    5.58   0
  -5  11 -12   11.23    6.58   0
   5  11  12   11.11    3.11   0
  -5  11 -12   15.03    4.62   0
  -5 -11 -12   16.18    4.49   0
   6  11  12   15.83    4.61   0
  -6  11 -12   19.37    7.08   0
  -6  11 -12   13.22    8.45   0
  -6 -11 -12   13.28    3.42   0
   5  12 -12    0.23    4.41   0
  -5  12  12    0.99    6.99   0
   5  12 -12    2.10    4.19   0
   5 -12 -12    4.70    5.63   0
   4  12 -12   20.83    4.19   0
   4 -12 -12   13.81    4.40   0
  -4  12  12   15.14    5.12   0
   4  12 -12   19.76    4.00   0
   3 -12 -12    6.51    4.07   0
   3  12 -12   14.33    3.86   0
   3  12 -12    7.45    3.90   0
  -3  12  12   17.05    4.41   0
  -2  12  12   85.91    4.59   0
   2 -12 -12   85.70    4.51   0
   2  12 -12   68.89    4.44   0
   2  12 -12   92.55    4.29   0
   1 -12 -12   25.18    4.04   0
  -1  12  12   29.13    4.11   0
   1  12 -12   23.74    3.90   0
   1  12 -12   34.04    4.10   0
   0 -12 -12   55.43    4.24   0
   0  12  12   63.53    4.37   0
   0  12 -12   54.34    4.29   0
   0  12 -12   54.83    4.12   0
  -1 -12 -12   45.30    2.93   0
   1  12  12   50.88    4.38   0
  -1  12 -12   43.30    4.31   0
  -1  12 -12   54.07    3.29   0
  -2  12 -12   64.48    4.38   0
  -2 -12 -12   70.92    4.19   0
   2  12  12   60.37    4.29   0
  -2  12 -12   66.06    4.56   0
  -3  12 -12    4.50    4.08   0
   3  12  12    5.49    3.97   0
  -3 -12 -12    5.37    3.87   0
  -3  12 -12    1.44    4.41   0
   4  12  12   11.22    4.12   0
  -4  12 -12    5.09    4.40   0
  -4 -12 -12    4.85    2.96   0
  -4  12 -12    8.33    4.84   0
  -5 -12 -12    2.78    3.01   0
   5  12  12   -1.89    4.36   0
  -5  12 -12    0.94    6.86   0
  -5  12 -12    0.95    4.56   0
   4  13 -12    2.04    4.22   0
   4  13 -12    8.57    4.25   0
   4 -13 -12    5.86    5.52   0
  -4  13  12    3.10    5.12   0
   3  13 -12   -0.38    3.03   0
   3 -13 -12    4.30    4.30   0
  -3  13  12    1.57    4.46   0
   3  13 -12    4.06    4.02   0
  -2  13  12   26.55    4.51   0
   2  13 -12   25.35    4.35   0
   2  13 -12   22.26    4.48   0
   2 -13 -12   16.18    4.29   0
  -1  13  12    0.20    4.17   0
   1  13 -12    1.88    4.06   0
   1 -13 -12    1.28    4.15   0
   1  13 -12   11.91    3.88   0
   0  13  12    4.44    4.00   0
   0  13 -12    3.54    4.03   0
   0 -13 -12    1.19    3.92   0
   0  13 -12   -0.27    3.92   0
   1  13  12    7.23    4.19   0
  -1 -13 -12    6.00    4.08   0
  -1  13 -12    4.71    2.98   0
  -1  13 -12    4.79    4.02   0
   2  13  12    0.67    4.21   0
  -2  13 -12    5.36    4.25   0
  -2  13 -12    2.21    4.42   0
  -2 -13 -12   -0.94    3.06   0
  -3  13 -12    0.05    4.24   0
   3  13  12   -7.15    4.27   0
  -3  13 -12   -2.08    4.58   0
  -3 -13 -12    0.82    4.01   0
  -4 -13 -12    9.64    3.17   0
   4  13  12   20.40    4.28   0
  -4  13 -12   15.75    5.07   0
  -4  13 -12   14.63    5.72   0
   3  14 -12   -3.00    3.14   0
   3  14 -12    3.08    3.03   0
   3 -14 -12    1.00    4.56   0
  -3  14  12    3.40    4.76   0
  -2  14  12   15.14    4.58   0
   2 -14 -12    8.61    4.40   0
   2  14 -12    7.27    4.57   0
   2  14 -12    4.28    2.99   0
  -1  14  12   -2.30    3.09   0
   1  14 -12   -2.82    4.32   0
   1 -14 -12    2.47    4.20   0
   1  14 -12    1.92    4.05   0
   0  14  12   13.08    4.45   0
   0  14 -12   20.29    4.39   0
   0 -14 -12   16.47    3.11   0
   0  14 -12   13.58    4.17   0
   1  14  12    0.51    4.32   0
  -1  14 -12    5.46    3.05   0
  -1 -14 -12    2.47    4.31   0
  -1  14 -12   -3.98    4.19   0
   2  14  12    8.18    4.39   0
  -2  14 -12    9.35    4.54   0
  -2  14 -12   15.61    4.38   0
  -2 -14 -12   12.60    4.26   0
  -3 -14 -12    1.02    4.32   0
   3  14  12    4.96    4.56   0
  -3  14 -12    7.71    5.85   0
  -3  14 -12   -0.32    4.34   0
  -1  15  12    7.11    4.54   0
   1  15 -12    2.75    3.14   0
   1 -15 -12    1.96    4.43   0
   1  15 -12    3.94    4.50   0
   0  15  12   -1.81    4.66   0
   0 -15 -12   -1.22    4.40   0
   0  15 -12    0.54    3.18   0
   0  15 -12   -1.80    3.08   0
   1  15  12   -4.62    4.60   0
  -1 -15 -12    5.00    4.49   0
  -1  15 -12    5.52    4.63   0
  -1  15 -12    3.67    4.48   0
   7   0 -13   28.66    5.32   0
  -5   0  13  243.08    5.15   0
   5   0 -13  232.62    5.02   0
  -3   0  13 1074.92    7.78   0
   3   0 -13 1032.16    7.14   0
  -1   0  13  564.61    6.22   0
   1   0 -13  548.42    6.49   0
  -1   0 -13  408.51    5.60   0
   1   0  13  390.62    5.58   0
  -3   0 -13   18.71    2.87   0
   3   0  13   18.39    3.89   0
   5   0  13   -1.08    4.09   0
  -5   0 -13    1.32    3.81   0
  -7   0 -13   46.10    4.65   0
   7   0  13   46.41    4.49   0
   8   1 -13    4.25    4.42   0
   8  -1 -13   -3.22    5.10   0
   8   1 -13   -1.03    5.32   0
   8  -1 -13    4.53    5.45   0
  -7   1  13   30.89    4.49   0
   7   1 -13   27.94    5.03   0
   7  -1 -13   29.11    5.32   0
  -6   1  13    2.46    3.84   0
   6   1 -13    2.36    4.10   0
   6  -1 -13    7.63    4.84   0
  -6  -1  13    2.02    3.97   0
  -5  -1  13   12.30    3.91   0
  -5   1  13   13.37    3.91   0
   5   1 -13   15.78    3.81   0
   5  -1 -13   12.89    3.72   0
  -4  -1  13   11.13    3.57   0
  -4   1  13   12.70    3.78   0
   4   1 -13    9.64    3.66   0
   4  -1 -13   18.05    3.86   0
  -3  -1  13   17.42    3.73   0
  -3   1  13   18.08    3.68   0
   3   1 -13   13.68    2.95   0
   3  -1 -13   13.10    3.74   0
  -2  -1  13   15.79    2.64   0
  -2   1  13   13.79    3.62   0
   2   1 -13   15.31    2.66   0
   2  -1 -13   13.61    3.77   0
  -1  -1  13  293.35    5.00   0
  -1   1  13  326.12    5.36   0
   1   1 -13  299.09    5.21   0
   1  -1 -13  313.24    4.49   0
   0  -1 -13    9.54    3.57   0
   0  -1  13   12.77    3.51   0
   0   1  13    9.20    2.57   0
   0   1 -13    9.55    2.75   0
  -1  -1 -13  304.20    5.22   0
   1  -1  13  311.26    4.31   0
   1   1  13  304.59    5.22   0
  -1   1 -13  330.11    5.24   0
  -2   1 -13  218.26    4.64   0
  -2  -1 -13  201.47    4.75   0
   2  -1  13  193.70    3.90   0
   2   1  13  189.37    4.73   0
  -3  -1 -13  329.17    5.13   0
   3  -1  13  317.82    5.15   0
   3   1  13  320.08    4.42   0
  -3   1 -13  318.52    5.22   0
  -4   1 -13   98.17    4.24   0
   4  -1  13   92.56    4.35   0
  -4  -1 -13   96.90    4.22   0
   4   1  13   94.93    4.30   0
   5  -1  13  165.91    4.82   0
  -5   1 -13  172.68    4.78   0
   5   1  13  172.58    4.87   0
  -5  -1 -13  178.18    4.78   0
  -6   1 -13    3.81    3.94   0
   6  -1  13    7.14    3.99   0
   6   1  13    2.27    2.71   0
  -6  -1 -13    5.46    3.91   0
  -7   1 -13   27.71    5.29   0
   7  -1  13   23.66    5.20   0
  -7  -1 -13   29.67    4.35   0
   7   1  13   20.89    4.29   0
  -8   1 -13    2.71    4.78   0
  -8  -1 -13    3.01    4.52   0
   8  -1  13    4.20    4.55   0
   8   1  13    9.17    5.66   0
   8  -2 -13    6.14    5.86   0
   8   2 -13   10.39    4.57   0
   8   2 -13   10.13    4.52   0
   8  -2 -13    8.92    5.74   0
   7   2 -13   42.46    4.32   0
   7   2 -13   41.39    4.24   0
  -7   2  13   37.97    5.50   0
   7  -2 -13   39.56    4.49   0
  -6   2  13   66.51    4.44   0
   6   2 -13   62.56    4.29   0
   6  -2 -13   65.40    4.37   0
  -6  -2  13   68.20    4.28   0
  -5   2  13  134.46    4.99   0
  -5  -2  13  143.11    4.49   0
   5   2 -13  137.73    4.68   0
   5  -2 -13  137.83    4.96   0
  -4   2  13    8.44    2.80   0
  -4  -2  13   10.70    3.46   0
   4   2 -13    8.87    2.75   0
   4  -2 -13   11.62    3.84   0
  -3  -2  13  336.48    5.24   0
  -3   2  13  321.76    5.50   0
   3   2 -13  308.84    5.21   0
   3  -2 -13  341.31    5.41   0
   2  -2 -13  339.15    5.29   0
  -2  -2  13  313.67    5.28   0
  -2   2  13  304.27    5.35   0
   2   2 -13  315.38    5.33   0
   1  -2 -13  599.84    6.40   0
  -1  -2  13  517.15    5.88   0
  -1   2  13  554.49    5.67   0
   1   2 -13  544.15    6.19   0
   0  -2 -13  118.99    4.34   0
   0  -2  13  115.29    4.13   0
   0   2  13  118.57    4.47   0
   0   2 -13  120.75    4.44   0
  -1  -2 -13  222.36    4.67   0
   1  -2  13  214.54    4.57   0
   1   2  13  214.92    4.00   0
  -1   2 -13  219.95    4.13   0
  -2  -2 -13    5.29    3.81   0
   2  -2  13    3.29    3.76   0
   2   2  13    5.42    3.97   0
  -2   2 -13   -0.42    2.68   0
  -3   2 -13   12.68    3.57   0
   3  -2  13   12.51    2.71   0
  -3  -2 -13   14.75    3.93   0
   3   2  13   13.49    3.99   0
  -4   2 -13   39.87    4.14   0
   4  -2  13   43.07    4.02   0
  -4  -2 -13   42.66    2.87   0
   4   2  13   40.52    4.03   0
  -5  -2 -13   12.05    3.64   0
   5  -2  13    7.87    3.51   0
  -5   2 -13    9.94    3.95   0
   5   2  13   10.23    3.67   0
  -6  -2 -13   15.96    4.13   0
   6  -2  13   17.12    4.94   0
   6   2  13   16.73    3.92   0
  -6   2 -13   17.45    4.17   0
  -7   2 -13   11.35    5.41   0
   7  -2  13   12.07    4.21   0
  -7  -2 -13   16.44    4.20   0
   7   2  13   17.38    4.38   0
  -8   2 -13    3.14    5.79   0
  -8  -2 -13    8.80    4.60   0
   8  -2  13    4.02    4.59   0
   8   2  13    0.69    4.62   0
   8  -3 -13   22.90    6.61   0
   8  -3 -13   31.45    6.63   0
   8   3 -13   16.21    4.59   0
   8   3 -13   22.66    4.50   0
   7  -3 -13   12.22    5.38   0
   7   3 -13    9.27    4.11   0
  -7   3  13   10.78    5.53   0
   7   3 -13    9.49    4.11   0
   6  -3 -13    9.33    4.26   0
  -6   3  13    3.42    5.10   0
  -6  -3  13    5.74    3.77   0
   6   3 -13   10.61    3.80   0
  -5  -3  13   57.29    4.03   0
   5  -3 -13   56.42    4.90   0
  -5   3  13   51.57    4.20   0
   5   3 -13   53.20    3.91   0
   4  -3 -13    1.79    3.75   0
  -4  -3  13    1.28    3.46   0
  -4   3  13    5.40    3.76   0
   4   3 -13    3.91    3.50   0
   3  -3 -13  257.33    4.99   0
  -3  -3  13  249.62    4.88   0
  -3   3  13  237.90    5.18   0
   3   3 -13  231.22    4.07   0
   2  -3 -13   30.74    2.90   0
  -2  -3  13   25.44    3.89   0
   2   3 -13   27.92    4.03   0
  -2   3  13   29.79    3.85   0
   1  -3 -13   44.08    3.79   0
  -1  -3  13   34.30    3.88   0
   1   3 -13   39.34    3.90   0
  -1   3  13   45.67    4.06   0
   0  -3 -13   84.76    4.21   0
   0  -3  13   78.61    3.18   0
   0   3 -13   77.69    3.29   0
   0   3  13   79.16    4.48   0
   1  -3  13  527.16    5.88   0
  -1  -3 -13  558.78    5.94   0
  -1   3 -13  555.43    6.20   0
   1   3  13  534.85    5.97   0
   2  -3  13  131.98    4.38   0
  -2  -3 -13  155.32    4.42   0
  -2   3 -13  139.31    4.62   0
   2   3  13  125.14    4.53   0
  -3   3 -13  242.74    4.28   0
   3  -3  13  237.61    4.86   0
  -3  -3 -13  256.43    5.01   0
   3   3  13  241.15    5.03   0
  -4   3 -13  212.87    5.02   0
   4  -3  13  188.12    4.79   0
  -4  -3 -13  206.38    3.87   0
   4   3  13  198.84    4.75   0
  -5  -3 -13   95.47    3.23   0
   5  -3  13   94.06    4.31   0
  -5   3 -13  102.98    4.69   0
   5   3  13   98.41    3.27   0
   6  -3  13   35.33    4.10   0
  -6  -3 -13   39.36    4.08   0
  -6   3 -13   42.30    4.48   0
   6   3  13   34.99    2.84   0
  -7   3 -13   31.72    4.62   0
   7  -3  13   25.33    4.58   0
  -7  -3 -13   21.13    4.36   0
   7   3  13   25.77    4.36   0
  -8   3 -13    4.42    5.96   0
   8  -3  13    7.66    5.81   0
  -8  -3 -13    1.82    4.54   0
   8   3  13    9.35    4.67   0
   8   4 -13   14.76    4.69   0
   8  -4 -13   22.75    7.80   0
   8   4 -13   15.59    4.63   0
   8  -4 -13   16.92    7.80   0
   7   4 -13   13.49    3.00   0
  -7   4  13   15.71    5.25   0
   7  -4 -13   14.46    5.26   0
   7   4 -13   11.05    4.29   0
  -6   4  13  100.02    5.18   0
   6  -4 -13  100.83    5.80   0
   6   4 -13   82.25    4.34   0
  -5  -4  13   57.57    3.02   0
   5  -4 -13   60.82    4.22   0
  -5   4  13   62.93    4.40   0
   5   4 -13   54.50    4.06   0
   4  -4 -13  158.23    4.75   0
  -4   4  13  160.40    4.84   0
   4   4 -13  155.78    4.33   0
  -4  -4  13  160.05    4.25   0
  -3  -4  13   85.59    3.21   0
   3  -4 -13   97.78    4.40   0
   3   4 -13   89.51    4.32   0
  -3   4  13   90.76    4.75   0
  -2  -4  13  569.73    5.91   0
   2  -4 -13  623.56    6.33   0
   2   4 -13  552.98    5.98   0
  -2   4  13  591.80    5.70   0
  -1  -4  13  185.20    4.43   0
   1  -4 -13  195.64    4.65   0
   1   4 -13  170.77    4.70   0
  -1   4  13  200.28    4.05   0
   0  -4  13   93.29    4.23   0
   0  -4 -13  104.70    4.41   0
   0   4 -13   98.77    4.37   0
   0   4  13  108.23    4.54   0
   1  -4  13   66.00    4.08   0
  -1  -4 -13   66.09    3.08   0
  -1   4 -13   65.24    3.17   0
   1   4  13   65.39    4.09   0
   2   4  13   68.53    4.14   0
   2  -4  13   61.44    3.94   0
  -2  -4 -13   64.24    3.98   0
  -2   4 -13   61.12    3.12   0
   3   4  13   25.80    3.71   0
  -3   4 -13   27.09    3.89   0
   3  -4  13   22.57    3.88   0
  -3  -4 -13   21.76    2.82   0
   4   4  13   76.19    4.15   0
  -4   4 -13   77.10    4.40   0
   4  -4  13   75.32    4.09   0
  -4  -4 -13   74.15    3.07   0
  -5  -4 -13   24.39    3.70   0
   5  -4  13   18.71    3.91   0
  -5   4 -13   17.60    4.28   0
   5   4  13   20.66    3.63   0
   6   4  13   19.32    4.01   0
   6  -4  13   18.17    5.04   0
  -6  -4 -13   22.74    4.04   0
  -6   4 -13   17.11    4.50   0
  -7  -4 -13   15.85    4.18   0
  -7   4 -13   15.59    5.67   0
   7  -4  13   16.05    4.43   0
   7   4  13   15.68    4.20   0
  -8   4 -13    5.55    5.81   0
   8  -4  13    2.55    5.60   0
  -8  -4 -13    3.23    4.66   0
   8   4  13    5.68    3.31   0
   8   5 -13   11.68    4.64   0
   8   5 -13   13.35    3.35   0
   7   5 -13    6.49    4.03   0
   7  -5 -13    9.75    6.11   0
   7   5 -13    5.64    4.21   0
  -7   5  13    6.01    5.62   0
  -6   5  13   31.84    5.57   0
   6   5 -13   24.41    4.02   0
   6  -5 -13   32.15    5.20   0
  -5   5  13   -1.70    5.05   0
   5  -5 -13    3.46    3.84   0
   5   5 -13   -4.77    3.79   0
  -5  -5  13    4.41    2.48   0
  -4  -5  13   21.73    2.72   0
   4  -5 -13   20.21    3.70   0
   4   5 -13   13.62    3.87   0
  -4   5  13   19.09    4.07   0
  -3  -5  13    1.37    2.44   0
   3  -5 -13   -0.58    3.63   0
   3   5 -13    6.25    2.71   0
  -3   5  13    7.29    4.02   0
  -2  -5  13    1.95    3.51   0
   2  -5 -13    7.71    3.51   0
   2   5 -13   -0.54    3.69   0
  -2   5  13    1.98    3.94   0
  -1  -5  13    6.80    3.60   0
   1  -5 -13    0.48    3.59   0
   1   5 -13    4.41    3.73   0
  -1   5  13    5.87    4.16   0
   0  -5  13   34.12    3.79   0
   0  -5 -13   37.65    3.80   0
   0   5 -13   27.50    4.01   0
   0   5  13   33.02    4.10   0
   1  -5  13  126.51    4.36   0
  -1   5 -13  140.84    3.79   0
  -1  -5 -13  138.94    4.33   0
   1   5  13  136.92    3.50   0
   2   5  13  120.07    3.34   0
   2  -5  13  130.44    4.31   0
  -2   5 -13  127.63    4.42   0
  -2  -5 -13  142.60    4.18   0
   3   5  13   97.51    3.20   0
   3  -5  13   97.96    4.22   0
  -3   5 -13  102.89    4.67   0
  -3  -5 -13  102.61    3.99   0
   4   5  13  160.56    4.60   0
  -4   5 -13  176.14    5.21   0
  -4  -5 -13  164.50    4.49   0
   4  -5  13  158.83    4.86   0
   5   5  13   18.34    3.81   0
   5  -5  13    6.66    3.90   0
  -5   5 -13    9.72    4.32   0
  -5  -5 -13    7.14    3.81   0
   6   5  13   85.58    4.26   0
   6  -5  13   78.21    5.58   0
  -6   5 -13   94.60    5.26   0
  -6  -5 -13   86.57    4.44   0
   7   5  13    9.32    4.29   0
  -7  -5 -13    5.64    3.07   0
  -7   5 -13    6.87    5.60   0
   7  -5  13    7.05    5.27   0
   8  -5  13   13.51    6.97   0
  -8   5 -13   15.07    7.78   0
  -8  -5 -13   16.23    5.01   0
   8   5  13   11.06    3.53   0
   8   6 -13    4.50    4.63   0
   8   6 -13    4.50    4.61   0
   7  -6 -13    2.46    6.15   0
   7   6 -13    7.73    4.12   0
   7   6 -13   -1.02    4.32   0
  -7   6  13    1.71    7.18   0
  -6   6  13   80.21    6.28   0
   6   6 -13   68.80    4.34   0
   6   6 -13   84.88    4.10   0
   6  -6 -13   70.62    5.82   0
  -5  -6  13   12.26    2.68   0
  -5   6  13    8.29    4.34   0
   5   6 -13    6.75    2.65   0
   5  -6 -13   11.92    3.75   0
  -4  -6  13  432.29    5.49   0
   4   6 -13  398.38    5.56   0
  -4   6  13  437.02    6.76   0
   4  -6 -13  423.83    6.48   0
  -3  -6  13  105.85    4.16   0
   3   6 -13  103.10    4.20   0
   3  -6 -13  108.05    4.29   0
  -3   6  13  105.14    4.59   0
   2   6 -13   50.03    3.75   0
  -2  -6  13   53.94    3.62   0
   2  -6 -13   56.03    3.82   0
  -2   6  13   58.32    4.06   0
  -1  -6  13   28.28    2.66   0
   1   6 -13   22.24    3.95   0
   1  -6 -13   22.61    3.89   0
  -1   6  13   25.94    3.09   0
   0  -6  13  292.00    4.33   0
   0   6 -13  286.83    5.11   0
   0  -6 -13  312.61    5.17   0
   0   6  13  303.32    5.36   0
   1   6  13    6.20    2.63   0
   1  -6  13    7.10    3.76   0
  -1   6 -13   12.63    3.92   0
  -1  -6 -13    4.12    2.50   0
   2   6  13   19.06    2.70   0
   2  -6  13   12.35    3.53   0
  -2   6 -13   20.86    4.20   0
  -2  -6 -13   23.43    2.59   0
   3   6  13    5.46    3.72   0
  -3  -6 -13   -1.09    3.64   0
   3  -6  13   -0.26    3.67   0
  -3   6 -13    5.38    3.84   0
  -4   6 -13   24.88    4.22   0
   4   6  13   13.92    3.93   0
   4  -6  13   20.29    3.78   0
  -4  -6 -13   15.40    3.77   0
   5   6  13   11.60    2.74   0
   5  -6  13   13.95    4.85   0
  -5   6 -13   15.84    4.17   0
  -5  -6 -13    9.85    3.83   0
   6   6  13   14.21    2.79   0
   6  -6  13   10.48    5.12   0
  -6   6 -13   15.43    5.76   0
  -6  -6 -13   11.53    3.84   0
   7   6  13    5.53    4.28   0
   7  -6  13    1.78    5.41   0
  -7   6 -13    0.87    5.70   0
  -7  -6 -13   -3.81    3.06   0
   7   7 -13    0.51    4.16   0
   7   7 -13    7.25    4.37   0
   7  -7 -13   -1.13    7.84   0
   6   7 -13   14.85    2.90   0
   6   7 -13   14.84    4.15   0
   6  -7 -13   14.06    5.24   0
  -6   7  13   12.92    5.92   0
   5   7 -13    7.17    2.62   0
  -5   7  13   14.40    4.61   0
   5  -7 -13    9.65    4.13   0
   4   7 -13   -0.38    3.80   0
  -4   7  13   -1.48    4.25   0
   4  -7 -13   -0.81    3.75   0
  -4  -7  13   -1.06    3.78   0
  -3  -7  13   46.03    2.81   0
   3   7 -13   41.15    2.89   0
  -3   7  13   44.91    5.09   0
   3  -7 -13   40.38    3.77   0
  -2  -7  13   70.73    3.70   0
   2   7 -13   69.62    3.06   0
   2  -7 -13   70.14    4.14   0
  -2   7  13   74.75    4.15   0
  -1  -7  13    2.21    3.39   0
   1   7 -13    6.01    2.71   0
   1  -7 -13    6.13    3.46   0
  -1   7  13    8.54    3.90   0
   0   7  13   50.83    4.06   0
   0  -7  13   52.71    3.84   0
   0   7 -13   49.12    4.02   0
   0  -7 -13   47.06    2.85   0
   1   7  13   43.93    3.79   0
   1  -7  13   42.95    3.75   0
  -1   7 -13   39.34    3.98   0
  -1  -7 -13   39.02    2.69   0
  -2  -7 -13  201.62    4.45   0
   2   7  13  209.02    4.56   0
   2  -7  13  188.31    3.88   0
  -2   7 -13  200.65    4.98   0
   3   7  13    5.65    3.66   0
   3  -7  13    2.67    2.35   0
  -3  -7 -13    0.29    3.66   0
  -3   7 -13    6.28    4.10   0
   4  -7  13  124.73    4.69   0
   4   7  13  128.87    4.40   0
  -4  -7 -13  123.71    4.37   0
  -4   7 -13  130.37    5.10   0
   5  -7  13   -4.00    4.69   0
   5   7  13    1.55    2.83   0
  -5   7 -13    3.05    5.40   0
  -5  -7 -13   -1.73    3.88   0
  -6  -7 -13   40.84    4.41   0
   6  -7  13   40.54    5.63   0
   6   7  13   32.60    3.41   0
  -6   7 -13   50.07    6.20   0
   7  -7  13    2.39    6.25   0
   7   7  13    0.51    4.42   0
  -7   7 -13    3.04    6.89   0
  -7  -7 -13    5.64    4.39   0
   7   8 -13    2.32    4.32   0
   7   8 -13   12.01    4.44   0
  -6   8  13   38.86    7.25   0
   6   8 -13   29.78    4.42   0
   6  -8 -13   36.19    5.52   0
   6   8 -13   36.42    4.14   0
   5  -8 -13    0.42    5.02   0
   5   8 -13   -0.39    3.91   0
  -5   8  13    1.58    5.44   0
   5   8 -13   -1.92    3.90   0
   4  -8 -13  229.16    5.38   0
   4   8 -13  239.01    4.78   0
  -4   8  13  223.30    6.58   0
  -4  -8  13  223.69    3.95   0
   3   8 -13   24.45    3.70   0
  -3  -8  13   30.80    3.63   0
  -3   8  13   34.77    4.22   0
   3  -8 -13   32.70    3.94   0
  -2  -8  13   78.07    3.08   0
   2   8 -13   74.67    3.86   0
  -2   8  13   79.50    4.56   0
   2  -8 -13   85.90    4.14   0
   1  -8 -13    8.43    3.38   0
  -1  -8  13    7.35    3.57   0
   1   8 -13   12.30    2.73   0
  -1   8  13   15.42    3.68   0
   0   8  13   83.09    3.13   0
   0  -8  13   83.24    3.94   0
   0  -8 -13   81.55    3.94   0
   0   8 -13   86.51    4.12   0
   1  -8  13   -3.70    3.31   0
   1   8  13    2.76    3.82   0
  -1  -8 -13    5.63    3.58   0
  -1   8 -13    2.02    3.56   0
   2  -8  13    5.21    2.59   0
   2   8  13    3.53    2.57   0
  -2  -8 -13   -0.96    3.51   0
  -2   8 -13    9.53    4.03   0
   3  -8  13   -1.51    3.65   0
   3   8  13   -3.01    3.57   0
  -3  -8 -13    2.86    3.46   0
  -3   8 -13    2.46    4.05   0
   4  -8  13    5.36    3.61   0
   4   8  13    4.06    2.86   0
  -4  -8 -13   -0.92    3.77   0
  -4   8 -13    3.84    4.99   0
   5  -8  13    2.79    4.89   0
  -5   8 -13    0.36    5.54   0
   5   8  13    0.91    3.98   0
  -5  -8 -13   -1.51    4.05   0
   6  -8  13   12.97    5.42   0
   6   8  13    8.12    4.15   0
  -6  -8 -13   10.25    4.36   0
  -6   8 -13   13.00    6.24   0
   7   8  13    6.62    4.72   0
  -7   8 -13   -0.41    7.79   0
  -7  -8 -13   -1.40    4.29   0
   7   9 -13    2.12    4.60   0
   6  -9 -13    4.15    6.24   0
   6   9 -13   10.91    4.09   0
  -6   9  13    6.69    7.17   0
   6   9 -13    5.99    4.40   0
   5   9 -13    0.37    3.93   0
   5   9 -13   -1.20    4.08   0
  -5   9  13    2.89    5.96   0
   5  -9 -13    4.11    5.12   0
   4  -9 -13    3.38    3.89   0
   4   9 -13   -2.54    3.88   0
  -4   9  13    7.08    5.33   0
   4   9 -13   -0.33    2.57   0
   3  -9 -13    3.52    3.78   0
   3   9 -13    5.66    3.51   0
  -3  -9  13    4.37    3.46   0
  -3   9  13    5.84    3.89   0
   2  -9 -13    9.81    3.73   0
   2   9 -13    9.28    2.55   0
  -2   9  13   16.48    3.90   0
  -2  -9  13    9.50    2.47   0
  -1  -9  13    4.42    2.58   0
  -1   9  13    2.72    2.73   0
   1  -9 -13    6.08    3.68   0
   1   9 -13    5.84    3.81   0
   0   9  13  129.98    4.23   0
   0  -9  13  117.67    4.18   0
   0  -9 -13  126.13    3.42   0
   0   9 -13  118.25    4.43   0
   1  -9  13   56.41    3.68   0
   1   9  13   46.01    4.05   0
  -1  -9 -13   54.56    2.87   0
  -1   9 -13   56.70    4.09   0
   2   9  13  134.83    4.33   0
  -2  -9 -13  141.87    4.40   0
  -2   9 -13  143.72    4.73   0
   2  -9  13  142.82    4.53   0
   3  -9  13   43.28    4.15   0
   3   9  13   40.56    2.98   0
  -3  -9 -13   41.98    2.87   0
  -3   9 -13   41.36    4.61   0
   4   9  13   70.63    4.22   0
   4  -9  13   72.42    4.48   0
  -4  -9 -13   73.93    4.11   0
  -4   9 -13   73.18    4.95   0
   5  -9  13    1.59    3.97   0
  -5   9 -13    9.36    5.94   0
  -5  -9 -13    5.74    4.11   0
   5   9  13   -0.14    2.97   0
   6   9  13   19.04    4.42   0
  -6   9 -13   25.76    6.74   0
  -6  -9 -13   27.98    4.70   0
   6  -9  13   24.31    5.77   0
   6 -10 -13   16.50    6.71   0
   6  10 -13    9.58    4.39   0
  -6  10  13    8.39    7.65   0
   6  10 -13   13.82    4.38   0
   5  10 -13   12.94    4.33   0
   5  10 -13    8.10    2.80   0
  -5  10  13   10.86    5.24   0
   5 -10 -13    8.97    4.51   0
   4  10 -13   25.21    3.93   0
   4  10 -13   26.39    2.82   0
   4 -10 -13   29.57    4.17   0
  -4  10  13   29.71    4.53   0
   3  10 -13   62.07    4.17   0
   3 -10 -13   71.66    4.26   0
  -3  10  13   69.35    4.54   0
   2  10 -13  127.00    4.62   0
   2 -10 -13  143.31    3.87   0
  -2  10  13  139.34    4.62   0
  -2 -10  13  146.52    4.48   0
  -1  10  13   51.09    4.14   0
   1 -10 -13   41.82    2.94   0
   1  10 -13   46.06    4.10   0
  -1 -10  13   44.46    2.90   0
   0  10  13   18.03    3.89   0
   0  10 -13   16.84    2.78   0
   0 -10 -13   14.91    3.72   0
   0 -10  13   14.26    3.64   0
   1 -10  13   13.27    3.79   0
   1  10  13   13.49    3.89   0
  -1  10 -13   11.87    2.82   0
  -1 -10 -13   19.19    3.75   0
   2 -10  13    9.80    3.71   0
   2  10  13   14.00    3.87   0
  -2  10 -13   14.81    4.06   0
  -2 -10 -13    5.94    3.91   0
   3 -10  13   15.45    4.02   0
   3  10  13   10.98    3.78   0
  -3  10 -13   17.05    4.21   0
  -3 -10 -13   11.43    3.79   0
  -4 -10 -13    1.56    3.92   0
   4  10  13    1.24    3.97   0
  -4  10 -13    0.33    4.39   0
   4 -10  13    4.18    3.91   0
  -5  10 -13   -3.09    4.86   0
   5  10  13    1.77    4.29   0
  -5 -10 -13    2.39    4.13   0
   6  10  13    8.33    4.64   0
  -6  10 -13    6.14    6.86   0
  -6 -10 -13   12.58    4.54   0
  -6  10 -13    9.80    5.66   0
   6  11 -13    5.95    4.50   0
   5  11 -13    2.78    4.13   0
   5  11 -13    0.64    2.88   0
   5 -11 -13    1.26    4.28   0
  -5  11  13   -0.75    5.38   0
   4 -11 -13    8.05    4.18   0
   4  11 -13    5.33    2.91   0
   4  11 -13    9.53    2.73   0
  -4  11  13   12.84    4.53   0
   3  11 -13    6.57    3.86   0
   3  11 -13    5.38    2.77   0
   3 -11 -13    3.77    3.83   0
  -3  11  13    8.63    4.27   0
   2  11 -13   11.00    4.00   0
   2 -11 -13    7.98    4.03   0
   2  11 -13   10.51    3.72   0
  -2  11  13   16.60    4.05   0
  -1  11  13   23.50    4.08   0
   1  11 -13   18.59    4.19   0
   1 -11 -13   19.02    3.93   0
   0  11  13   39.72    4.00   0
   0  11 -13   39.28    3.92   0
   0 -11 -13   31.44    3.87   0
   0 -11  13   44.40    3.81   0
   1  11  13   32.62    4.05   0
  -1  11 -13   22.83    4.14   0
  -1 -11 -13   29.83    3.94   0
   1 -11  13   27.67    3.95   0
   2  11  13    5.83    3.92   0
  -2  11 -13   11.76    3.03   0
  -2 -11 -13    9.31    3.73   0
   2 -11  13   15.97    3.90   0
  -3 -11 -13   22.92    3.94   0
   3  11  13   30.29    4.03   0
  -3  11 -13   24.03    4.45   0
   3 -11  13   27.51    4.31   0
   4  11  13    5.20    4.07   0
  -4 -11 -13    5.88    4.04   0
  -4  11 -13    3.35    4.94   0
  -5  11 -13   19.64    6.73   0
   5  11  13   21.10    4.52   0
  -5  11 -13   12.90    4.72   0
  -5 -11 -13   -1.46    3.31   0
   5  12 -13   14.37    4.36   0
   5 -12 -13   14.36    5.99   0
  -5  12  13   18.64    6.98   0
   5  12 -13   10.08    4.37   0
   4  12 -13    1.07    2.92   0
   4  12 -13    5.54    4.21   0
   4 -12 -13    3.43    5.42   0
  -4  12  13   -0.46    4.89   0
   3  12 -13   11.14    4.11   0
   3 -12 -13   17.61    4.25   0
   3  12 -13   12.59    3.82   0
  -3  12  13   15.35    4.40   0
   2  12 -13   18.27    2.95   0
   2  12 -13   10.84    4.25   0
   2 -12 -13   10.55    4.17   0
  -2  12  13   13.54    3.13   0
  -1  12  13   46.60    4.49   0
   1  12 -13   42.35    4.17   0
   1 -12 -13   46.54    4.11   0
   1  12 -13   42.52    3.01   0
   0  12  13   24.09    4.31   0
   0  12 -13   27.29    4.01   0
   0  12 -13   24.67    4.09   0
   0 -12 -13   17.27    4.06   0
  -1 -12 -13   12.07    4.03   0
   1  12  13   16.56    4.01   0
  -1  12 -13   18.13    3.99   0
  -1  12 -13   14.86    3.23   0
  -2 -12 -13   -2.88    2.80   0
   2  12  13   -0.95    4.15   0
  -2  12 -13    0.86    3.11   0
  -2  12 -13    2.46    3.84   0
  -3  12 -13   -0.05    4.05   0
   3  12  13   -0.48    2.86   0
  -3 -12 -13    3.41    2.79   0
  -3  12 -13    2.98    4.19   0
   4  12  13   12.83    4.19   0
  -4 -12 -13    0.53    4.35   0
  -4  12 -13    3.65    4.93   0
  -4  12 -13    8.01    4.27   0
  -5  12 -13    2.31    4.76   0
   5  12  13   -5.90    4.60   0
  -5 -12 -13    2.48    4.49   0
  -5  12 -13    2.05    6.86   0
   4 -13 -13    1.18    4.57   0
   4  13 -13    2.28    4.23   0
   4  13 -13    3.94    3.02   0
  -4  13  13    2.98    4.91   0
   3  13 -13    2.54    4.18   0
   3  13 -13    6.46    4.22   0
   3 -13 -13    1.25    4.29   0
  -3  13  13    9.57    4.51   0
   2 -13 -13    0.62    4.14   0
   2  13 -13   -2.33    4.16   0
   2  13 -13    3.10    4.13   0
  -2  13  13    0.34    4.48   0
  -1  13  13   13.11    4.30   0
   1 -13 -13   20.14    4.10   0
   1  13 -13   21.07    3.12   0
   1  13 -13   18.03    4.07   0
   0  13  13    5.90    4.10   0
   0  13 -13   -2.74    4.01   0
   0 -13 -13    5.99    3.90   0
   0  13 -13    3.44    4.03   0
  -1  13 -13   19.84    4.30   0
   1  13  13   13.14    3.10   0
  -1 -13 -13    5.70    4.09   0
  -1  13 -13   17.66    4.32   0
   2  13  13    5.42    2.94   0
  -2 -13 -13    2.12    4.14   0
  -2  13 -13    7.54    4.36   0
  -2  13 -13    1.54    4.13   0
   3  13  13   18.38    3.26   0
  -3  13 -13    9.41    4.44   0
  -3  13 -13   21.50    4.79   0
  -3 -13 -13    8.27    4.41   0
  -4  13 -13    2.26    4.71   0
   4  13  13    0.46    4.34   0
  -4  13 -13   -4.13    5.38   0
  -4 -13 -13    6.01    4.33   0
   3 -14 -13   16.08    5.79   0
   3  14 -13   17.65    4.56   0
   3  14 -13   14.89    4.44   0
  -3  14  13    0.02    5.20   0
   2  14 -13    1.70    3.14   0
   2 -14 -13    0.12    4.40   0
   2  14 -13    3.68    4.29   0
  -2  14  13    2.51    3.30   0
  -1  14  13    7.22    4.46   0
   1  14 -13   12.33    4.31   0
   1  14 -13    6.27    3.14   0
   1 -14 -13    7.03    3.14   0
   0  14  13    3.19    4.32   0
   0  14 -13   -2.96    4.11   0
   0  14 -13    0.11    4.20   0
   0 -14 -13   -0.63    4.15   0
   1  14  13    4.30    3.20   0
  -1  14 -13   11.40    4.32   0
  -1  14 -13    8.20    4.58   0
  -1 -14 -13   12.85    4.39   0
   2  14  13   -0.47    3.24   0
  -2  14 -13    6.94    4.60   0
  -2  14 -13    4.26    4.33   0
  -2 -14 -13    1.19    3.06   0
   3  14  13   -2.94    3.25   0
   0  15  13    4.94    3.22   0
   8   0 -14   26.72    4.82   0
   8   0 -14   24.43    4.82   0
  -6   0  14  154.54    4.87   0
   6   0 -14  144.49    4.78   0
  -4   0  14  197.09    4.01   0
   4   0 -14  200.78    4.82   0
  -2   0  14  345.72    5.35   0
   2   0 -14  353.46    5.43   0
   0   0  14  381.71    5.42   0
   0   0 -14  372.40    4.71   0
  -2   0 -14  286.81    4.36   0
   2   0  14  276.63    5.14   0
  -4   0 -14  110.84    4.43   0
   4   0  14  105.04    4.27   0
  -6   0 -14   77.11    4.55   0
   6   0  14   71.95    4.49   0
  -8   0 -14   17.22    6.12   0
   8   0  14   22.65    4.82   0
   8  -1 -14    5.51    5.54   0
   8   1 -14    8.53    4.46   0
   8   1 -14    1.91    4.47   0
   8  -1 -14    4.76    4.70   0
   7   1 -14    0.17    4.15   0
   7  -1 -14   -0.40    4.11   0
  -7   1  14    0.10    4.37   0
  -6   1  14    7.98    4.19   0
  -6  -1  14    7.68    4.06   0
   6   1 -14   10.60    3.96   0
   6  -1 -14    9.01    3.94   0
  -5   1  14   61.48    4.04   0
  -5  -1  14   60.25    4.10   0
   5   1 -14   57.25    3.05   0
   5  -1 -14   54.93    4.05   0
  -4  -1  14  109.61    4.23   0
  -4   1  14  112.47    4.38   0
   4   1 -14  106.79    4.43   0
   4  -1 -14  111.82    4.31   0
  -3  -1  14    4.21    2.81   0
  -3   1  14    1.69    3.63   0
   3   1 -14    6.56    3.88   0
   3  -1 -14   -1.66    3.81   0
  -2  -1  14  576.65    6.14   0
  -2   1  14  597.55    6.27   0
   2   1 -14  575.06    5.47   0
   2  -1 -14  578.70    5.75   0
  -1  -1  14   53.47    2.98   0
  -1   1  14   55.24    4.19   0
   1   1 -14   52.97    3.88   0
   1  -1 -14   54.98    3.15   0
   0  -1 -14  494.82    5.20   0
   0  -1  14  476.35    4.97   0
   0   1  14  478.19    5.80   0
   0   1 -14  510.16    5.84   0
  -1  -1 -14   56.97    4.02   0
   1  -1  14   57.71    3.27   0
   1   1  14   56.22    4.15   0
  -1   1 -14   59.39    4.31   0
  -2   1 -14  277.73    5.28   0
  -2  -1 -14  270.40    5.19   0
   2  -1  14  258.79    5.08   0
   2   1  14  267.31    5.15   0
  -3   1 -14   25.39    3.82   0
  -3  -1 -14   16.85    4.03   0
   3  -1  14   16.66    3.67   0
   3   1  14   16.28    3.99   0
  -4   1 -14  453.33    5.99   0
   4  -1  14  424.29    5.89   0
  -4  -1 -14  469.62    5.91   0
   4   1  14  432.14    5.65   0
   5  -1  14    4.42    3.64   0
  -5   1 -14    8.74    3.96   0
   5   1  14    6.00    4.01   0
  -5  -1 -14    4.12    3.53   0
  -6  -1 -14    3.48    3.87   0
   6  -1  14    3.15    3.82   0
   6   1  14    3.32    4.02   0
  -6   1 -14    5.40    4.03   0
  -7   1 -14    3.60    5.34   0
  -7  -1 -14    2.96    4.34   0
   7  -1  14    0.69    4.22   0
   7   1  14   -0.94    4.33   0
  -8  -1 -14    2.44    4.68   0
   8  -1  14    0.55    5.66   0
   8   1  14    4.23    5.83   0
  -8   1 -14   -0.50    5.82   0
   8  -2 -14   25.26    6.05   0
   8   2 -14   19.42    4.68   0
   8  -2 -14   30.75    6.01   0
   8   2 -14   22.56    5.75   0
   7  -2 -14    9.32    4.44   0
   7   2 -14    5.90    4.24   0
  -7   2  14    8.36    4.47   0
  -6  -2  14  131.86    4.70   0
  -6   2  14  133.83    5.02   0
   6   2 -14  119.41    4.80   0
   6  -2 -14  121.74    5.66   0
  -5  -2  14    9.65    2.66   0
  -5   2  14    4.47    3.96   0
   5   2 -14    9.02    3.89   0
   5  -2 -14    5.29    3.87   0
  -4  -2  14   46.94    3.77   0
  -4   2  14   51.39    4.07   0
   4   2 -14   46.79    3.82   0
   4  -2 -14   49.19    4.02   0
  -3   2  14  114.59    4.30   0
   3   2 -14  117.90    4.49   0
  -3  -2  14  123.83    4.46   0
   3  -2 -14  121.58    4.25   0
   2  -2 -14    3.74    4.08   0
  -2  -2  14    5.79    3.72   0
  -2   2  14    1.36    2.63   0
   2   2 -14    4.41    2.83   0
   1  -2 -14   20.89    3.97   0
  -1  -2  14   24.35    3.92   0
  -1   2  14   19.66    3.91   0
   1   2 -14   21.51    2.91   0
   0  -2 -14   60.65    3.17   0
   0  -2  14   54.42    3.01   0
   0   2  14   72.68    4.03   0
   0   2 -14   60.95    2.96   0
  -1  -2 -14   22.20    3.68   0
   1  -2  14   20.27    3.88   0
   1   2  14   12.00    3.85   0
  -1   2 -14   19.25    4.06   0
  -2   2 -14    0.20    3.92   0
  -2  -2 -14    7.77    3.86   0
   2  -2  14    0.92    3.89   0
   2   2  14    3.79    3.83   0
  -3   2 -14   36.04    3.89   0
   3  -2  14   21.64    2.77   0
  -3  -2 -14   24.98    2.87   0
   3   2  14   30.72    4.11   0
  -4   2 -14   99.89    4.43   0
   4  -2  14   98.12    4.41   0
  -4  -2 -14  103.37    4.09   0
   4   2  14   95.93    3.23   0
   5  -2  14   25.72    3.95   0
  -5   2 -14   28.55    4.11   0
   5   2  14   25.73    3.91   0
  -5  -2 -14   27.69    3.75   0
  -6  -2 -14   78.32    3.49   0
   6  -2  14   79.92    4.60   0
   6   2  14   82.51    4.41   0
  -6   2 -14   96.19    4.70   0
  -7   2 -14    7.20    5.33   0
   7  -2  14    6.86    4.21   0
  -7  -2 -14   10.13    4.13   0
   7   2  14    4.51    4.29   0
  -8  -2 -14   35.06    4.82   0
   8  -2  14   19.14    4.89   0
   8   2  14   15.93    4.83   0
  -8   2 -14   28.27    5.18   0
   8  -3 -14    3.49    5.75   0
   8   3 -14   -1.10    4.39   0
   8  -3 -14    3.55    5.83   0
   8   3 -14    5.75    4.53   0
   7  -3 -14    9.12    5.14   0
   7   3 -14    5.59    4.00   0
  -7   3  14    9.65    5.68   0
   7   3 -14    9.34    4.31   0
   6  -3 -14    6.96    4.89   0
  -6   3  14    5.04    5.08   0
   6   3 -14    1.07    3.90   0
  -6  -3  14    7.28    3.91   0
  -5  -3  14   38.78    3.78   0
   5  -3 -14   36.27    4.00   0
  -5   3  14   36.74    4.17   0
   5   3 -14   32.51    2.89   0
   4  -3 -14   60.80    4.06   0
  -4   3  14   62.55    4.21   0
   4   3 -14   57.89    3.90   0
  -4  -3  14   57.59    2.87   0
   3  -3 -14    5.45    3.60   0
  -3  -3  14    4.91    3.84   0
  -3   3  14    2.61    2.74   0
   3   3 -14    0.89    3.95   0
   2  -3 -14  261.83    5.04   0
  -2  -3  14  239.65    3.98   0
  -2   3  14  245.84    5.27   0
   2   3 -14  244.22    4.98   0
   1  -3 -14  237.57    4.92   0
  -1  -3  14  200.38    3.83   0
   1   3 -14  197.32    4.67   0
  -1   3  14  199.05    4.95   0
   0  -3 -14  488.77    5.13   0
   0  -3  14  511.19    5.11   0
   0   3 -14  537.17    6.09   0
   0   3  14  539.33    6.16   0
  -1  -3 -14  377.18    4.60   0
   1  -3  14  352.76    5.39   0
  -1   3 -14  372.17    5.58   0
   1   3  14  361.43    5.38   0
   2  -3  14  498.94    5.83   0
  -2  -3 -14  520.50    5.85   0
   2   3  14  516.60    5.87   0
  -2   3 -14  534.90    5.55   0
  -3   3 -14   22.57    4.00   0
   3  -3  14   33.03    3.88   0
  -3  -3 -14   34.36    3.84   0
   3   3  14   25.10    2.88   0
  -4   3 -14   -1.62    4.17   0
   4  -3  14    2.52    3.76   0
  -4  -3 -14    0.07    3.76   0
   4   3  14   -3.97    3.81   0
  -5  -3 -14   18.13    3.83   0
   5  -3  14   12.82    3.97   0
  -5   3 -14   23.34    4.17   0
   5   3  14   15.54    3.81   0
  -6  -3 -14   27.09    4.12   0
   6  -3  14   23.61    4.20   0
  -6   3 -14   22.87    4.40   0
   6   3  14   21.93    4.13   0
  -7   3 -14    4.92    4.68   0
   7  -3  14    5.36    5.20   0
  -7  -3 -14   -8.59    4.09   0
   7   3  14    2.68    4.27   0
   8  -3  14    0.38    5.66   0
  -8  -3 -14   -0.22    4.77   0
   8   3  14    2.15    4.57   0
  -8   3 -14    0.73    5.81   0
   8   4 -14    9.38    4.67   0
   8   4 -14   15.82    4.73   0
   8  -4 -14   11.85    7.04   0
   8  -4 -14    9.52    6.90   0
   7  -4 -14   37.40    5.58   0
   7   4 -14   37.34    4.20   0
  -7   4  14   31.24    5.86   0
   7   4 -14   37.20    4.28   0
  -6   4  14   40.55    4.71   0
   6  -4 -14   35.62    4.32   0
  -6  -4  14   40.81    4.09   0
   6   4 -14   28.33    3.08   0
   5  -4 -14  176.58    5.03   0
  -5   4  14  178.14    5.33   0
   5   4 -14  161.31    4.54   0
  -5  -4  14  180.32    4.60   0
  -4  -4  14   87.98    3.09   0
   4  -4 -14   90.75    4.18   0
  -4   4  14  100.26    4.32   0
   4   4 -14   81.68    4.12   0
  -3  -4  14   33.24    3.91   0
   3  -4 -14   31.00    3.82   0
   3   4 -14   33.31    2.96   0
  -3   4  14   23.55    3.96   0
  -2  -4  14    0.71    3.62   0
   2  -4 -14    2.33    3.52   0
   2   4 -14    4.25    3.74   0
  -2   4  14    1.43    3.82   0
  -1  -4  14   80.10    4.02   0
   1  -4 -14   81.70    3.28   0
   1   4 -14   69.96    3.11   0
  -1   4  14   87.90    3.38   0
   0  -4  14   56.34    3.94   0
   0  -4 -14   49.15    3.04   0
   0   4 -14   46.73    3.18   0
   0   4  14   45.23    3.03   0
   1  -4  14    9.55    3.62   0
  -1  -4 -14   11.13    3.58   0
  -1   4 -14    8.31    2.84   0
   1   4  14    8.86    3.84   0
   2  -4  14   55.84    3.78   0
  -2  -4 -14   55.69    3.80   0
  -2   4 -14   56.61    4.20   0
   2   4  14   60.69    3.93   0
  -3   4 -14  148.89    4.67   0
   3  -4  14  135.39    4.37   0
  -3  -4 -14  133.74    4.29   0
   3   4  14  135.86    4.37   0
  -4   4 -14  105.71    4.45   0
   4  -4  14  104.66    4.39   0
   4   4  14   98.83    4.38   0
  -4  -4 -14  113.05    4.31   0
  -5  -4 -14   80.38    4.20   0
   5  -4  14   65.09    4.31   0
  -5   4 -14   71.77    5.53   0
   5   4  14   74.49    4.18   0
   6  -4  14   19.35    4.88   0
  -6  -4 -14   24.65    4.10   0
  -6   4 -14   15.75    5.50   0
   6   4  14   14.21    2.98   0
  -7   4 -14   37.22    5.08   0
   7  -4  14   30.48    4.85   0
  -7  -4 -14   30.05    4.67   0
   7   4  14   34.70    4.47   0
   8  -4  14    1.06    6.02   0
  -8  -4 -14    7.29    4.76   0
   8   4  14    2.85    4.70   0
  -8   4 -14    2.14    6.31   0
   8  -5 -14   -0.24    8.31   0
   8  -5 -14    0.16    8.38   0
   8   5 -14    7.81    4.62   0
   8   5 -14    1.44    4.62   0
   7   5 -14   -3.18    4.33   0
   7   5 -14    7.10    4.25   0
   7  -5 -14   -0.11    6.23   0
  -7   5  14    0.65    5.80   0
  -6   5  14    6.85    5.41   0
   6  -5 -14    5.16    5.10   0
   6   5 -14    3.02    2.64   0
  -5   5  14    8.99    4.22   0
   5  -5 -14   11.91    4.77   0
   5   5 -14   13.77    3.93   0
  -5  -5  14    8.23    3.80   0
  -4  -5  14   15.50    3.77   0
   4  -5 -14   18.90    3.76   0
  -4   5  14   17.10    4.02   0
   4   5 -14   23.82    4.05   0
  -3  -5  14  217.81    4.52   0
   3  -5 -14  221.91    4.82   0
   3   5 -14  196.55    4.56   0
  -3   5  14  233.60    5.21   0
  -2  -5  14   29.51    3.65   0
   2  -5 -14   37.41    3.82   0
   2   5 -14   30.19    2.71   0
  -2   5  14   42.10    4.01   0
  -1  -5  14  184.79    4.28   0
   1  -5 -14  210.08    4.92   0
   1   5 -14  173.12    4.37   0
  -1   5  14  205.50    4.16   0
   0  -5  14  122.32    4.39   0
   0  -5 -14  129.66    4.52   0
   0   5 -14  136.44    4.39   0
   0   5  14  139.88    4.61   0
   1  -5  14  280.18    4.28   0
  -1  -5 -14  309.92    4.85   0
  -1   5 -14  287.05    5.34   0
   1   5  14  293.93    4.14   0
   2  -5  14  100.21    4.00   0
  -2  -5 -14  101.43    3.07   0
  -2   5 -14  106.47    4.23   0
   2   5  14   98.56    3.16   0
   3   5  14   95.65    3.19   0
   3  -5  14   94.23    4.21   0
  -3  -5 -14   98.68    3.18   0
  -3   5 -14   99.27    4.66   0
   4   5  14    2.89    2.66   0
  -4   5 -14   10.42    3.93   0
  -4  -5 -14   10.11    3.91   0
   4  -5  14    4.00    3.58   0
   5   5  14   12.62    3.85   0
   5  -5  14    8.31    3.89   0
  -5   5 -14    9.66    4.26   0
  -5  -5 -14    9.79    2.72   0
   6   5  14    0.49    3.02   0
   6  -5  14    2.79    4.02   0
  -6  -5 -14    3.67    2.94   0
  -6   5 -14    2.48    4.52   0
   7   5  14    2.68    4.31   0
  -7  -5 -14    3.43    4.25   0
  -7   5 -14    5.43    5.70   0
   7  -5  14    0.92    5.32   0
   7   6 -14   40.93    3.50   0
   7   6 -14   43.18    4.53   0
  -7   6  14   45.04    6.57   0
   7  -6 -14   40.69    6.39   0
  -6   6  14    3.93    5.56   0
   6   6 -14    0.99    4.03   0
   6   6 -14   -0.67    2.92   0
   6  -6 -14    0.25    5.19   0
  -5   6  14  123.54    6.27   0
   5   6 -14   92.55    4.33   0
   5  -6 -14  111.17    5.08   0
  -5  -6  14  112.59    4.36   0
  -4  -6  14   24.67    2.82   0
   4   6 -14   29.16    2.88   0
  -4   6  14   31.00    5.15   0
   4  -6 -14   24.42    3.93   0
   3   6 -14   48.24    4.13   0
  -3  -6  14   52.85    4.04   0
   3  -6 -14   58.87    4.19   0
  -3   6  14   58.65    4.51   0
  -2  -6  14    4.35    2.37   0
   2   6 -14    5.52    3.46   0
   2  -6 -14    8.60    3.63   0
  -2   6  14    4.87    3.83   0
  -1  -6  14   13.74    3.51   0
   1   6 -14   11.57    3.75   0
   1  -6 -14   15.17    3.69   0
  -1   6  14   18.04    3.88   0
   0  -6  14   36.70    2.75   0
   0   6 -14   42.36    2.88   0
   0  -6 -14   41.24    3.91   0
   0   6  14   36.88    3.01   0
   1  -6  14   23.48    2.72   0
  -1   6 -14   27.40    4.00   0
  -1  -6 -14   27.76    3.41   0
   1   6  14   21.23    2.70   0
   2  -6  14   98.61    4.06   0
   2   6  14   88.57    3.10   0
  -2   6 -14   88.02    4.33   0
  -2  -6 -14   94.16    3.94   0
  -3  -6 -14  152.47    3.48   0
   3   6  14  161.81    4.52   0
   3  -6  14  146.30    4.61   0
  -3   6 -14  158.07    4.69   0
  -4   6 -14    0.83    4.23   0
   4   6  14    1.37    3.77   0
   4  -6  14    5.65    3.82   0
  -4  -6 -14   -4.77    2.74   0
   5   6  14   66.91    3.98   0
   5  -6  14   63.85    4.35   0
  -5   6 -14   67.19    4.90   0
  -5  -6 -14   63.94    4.15   0
   6   6  14    6.75    4.11   0
   6  -6  14    4.65    3.98   0
[truncated: 191,738 more chars]
