# Supplementary material for: Crystal structure and Hirshfeld surface analysis of one-dimensional copper(II) coordination polymer incorporating succinate and tetra­methyl­ethylene­diamine ligands
Source: Acta Crystallogr E Crystallogr Commun. 2020 Jun 9;76(Pt 7):1038–41. doi: 10.1107/S2056989020007227 (PMC7336774; doi:10.1107/S2056989020007227)
Supplement: Supplementary file 2 [file e-76-01038-Isup3.hkl]

data_I                                                                          
_shelx_title ' shelxt_a.res in P2(1)/n'                                         
_shelx_refln_list_code          4                                               
_shelx_F_calc_maximum      204.50                                               
_exptl_crystal_F_000       780.00                                               
_reflns_d_resolution_high  0.8107                                               
                                                                                
loop_                                                                           
 _space_group_symop_operation_xyz                                               
 'x, y, z'                                                                      
 '-x+1/2, y+1/2, -z+1/2'                                                        
 '-x, -y, -z'                                                                   
 'x-1/2, -y-1/2, z-1/2'                                                         
                                                                                
_cell_length_a     7.1195                                                       
_cell_length_b    12.3172                                                       
_cell_length_c    19.8590                                                       
_cell_angle_alpha  90.000                                                       
_cell_angle_beta   91.160                                                       
_cell_angle_gamma  90.000                                                       
                                                                                
_shelx_F_squared_multiplier     1.000                                           
                                                                                
loop_                                                                           
 _refln_index_h                                                                 
 _refln_index_k                                                                 
 _refln_index_l                                                                 
 _refln_F_squared_calc                                                          
 _refln_F_squared_meas                                                          
 _refln_F_squared_sigma                                                         
 _refln_observed_status                                                         
   2   0   0       4891.88       5016.32       387.64 o                         
   4   0   0       1320.67       1281.85        17.91 o                         
   6   0   0         12.74          8.74        11.81 o                         
   8   0   0         22.65         16.30        13.59 o                         
   1   1   0        112.35        130.60        13.93 o                         
   2   1   0       1146.55       1144.47        17.08 o                         
   3   1   0        449.29        523.18        11.05 o                         
   4   1   0        744.28        675.19        10.78 o                         
   5   1   0        391.62        374.81         9.78 o                         
   6   1   0       1031.14       1089.10        12.87 o                         
   7   1   0        550.57        552.10        11.49 o                         
   8   1   0        335.99        356.83        11.26 o                         
   0   2   0      11114.32      11724.29       106.40 o                         
   1   2   0       1806.77       2107.30        19.25 o                         
   2   2   0       6234.00       6058.98       110.33 o                         
   3   2   0        552.48        485.70        12.19 o                         
   4   2   0       2068.31       2140.81        56.91 o                         
   5   2   0         17.91         15.66         8.68 o                         
   6   2   0        102.87        102.24         9.50 o                         
   7   2   0         30.55         24.91        11.31 o                         
   8   2   0         16.09         29.64        13.41 o                         
   1   3   0         60.33         60.95         9.64 o                         
   2   3   0       2048.99       2152.32        38.56 o                         
   3   3   0          4.63          9.98        10.65 o                         
   4   3   0        745.82        656.05        17.33 o                         
   5   3   0        736.83        772.79        12.92 o                         
   6   3   0        444.53        392.26        11.51 o                         
   7   3   0        341.64        362.48        12.71 o                         
   8   3   0        144.90        139.61        11.58 o                         
   0   4   0       4844.18       5620.20        96.92 o                         
   1   4   0       4593.04       4356.62        54.94 o                         
   2   4   0      12894.70      13447.08        80.50 o                         
   3   4   0       4026.63       3090.72       714.67 o                         
   4   4   0        233.37        228.04        14.34 o                         
   5   4   0        943.44        929.37        17.60 o                         
   6   4   0         45.03         47.26         9.75 o                         
   7   4   0          9.58          5.65         9.94 o                         
   8   4   0          3.63          8.22        10.26 o                         
   1   5   0        383.41        479.00         8.27 o                         
   2   5   0         43.28         57.40         6.86 o                         
   3   5   0       1576.04       1508.00        17.86 o                         
   4   5   0        501.45        502.98        15.43 o                         
   5   5   0       2269.36       2227.71        16.37 o                         
   6   5   0        250.33        232.28        10.87 o                         
   7   5   0        195.95        201.06        10.84 o                         
   8   5   0        105.91        106.49        11.40 o                         
   0   6   0        374.68        375.24        16.13 o                         
   1   6   0       6838.40       6599.09        84.85 o                         
   2   6   0        159.90        173.07         8.06 o                         
   3   6   0       2005.11       1872.87        27.76 o                         
   4   6   0        182.29        195.65         8.46 o                         
   5   6   0        333.32        316.09        10.72 o                         
   6   6   0          1.22          6.38         9.24 o                         
   7   6   0          1.32          6.25         9.93 o                         
   8   6   0          1.21          2.19        10.99 o                         
   1   7   0        106.74         94.47         7.10 o                         
   2   7   0         67.21         87.15         7.18 o                         
   3   7   0        553.93        550.89        10.17 o                         
   4   7   0         26.36         21.51         9.82 o                         
   5   7   0        459.60        449.36         9.48 o                         
   6   7   0          1.68          8.60         9.66 o                         
   7   7   0        445.91        395.06        10.47 o                         
   0   8   0          6.69          7.50         9.57 o                         
   1   8   0       2450.53       2306.57        39.83 o                         
   2   8   0        361.86        370.73         9.22 o                         
   3   8   0        536.22        562.29        15.59 o                         
   4   8   0         80.75         84.77         8.64 o                         
   5   8   0         80.90        100.85        10.05 o                         
   6   8   0          9.83         28.85         8.39 o                         
   7   8   0         11.47         17.49         7.09 o                         
   1   9   0        924.70        891.92         9.30 o                         
   2   9   0         33.74         42.90         6.40 o                         
   3   9   0        189.74        206.91         8.50 o                         
   4   9   0         31.65         48.07         7.25 o                         
   5   9   0        358.94        358.74        15.31 o                         
   6   9   0         20.67         35.33         9.94 o                         
   7   9   0        352.75        343.51        45.47 o                         
   0  10   0       2063.41       2146.40        16.05 o                         
   1  10   0       1054.77       1000.27         9.42 o                         
   2  10   0        905.94        905.57        12.51 o                         
   3  10   0        228.14        232.90         6.39 o                         
   4  10   0        127.75        134.76         8.30 o                         
   5  10   0         81.08         90.62        14.57 o                         
   6  10   0          2.69         12.56         8.35 o                         
   1  11   0         27.33         40.48         6.79 o                         
   2  11   0         11.38         11.40         7.23 o                         
   3  11   0         40.85         57.63         7.49 o                         
   4  11   0        106.13        100.26         7.28 o                         
   5  11   0         27.90         36.87        10.41 o                         
   6  11   0        116.86        122.02        22.36 o                         
   0  12   0        194.59        218.66        10.66 o                         
   1  12   0         34.70         30.43         7.26 o                         
   2  12   0        474.10        512.13        17.96 o                         
   3  12   0        191.87        192.16         7.38 o                         
   4  12   0        154.49        138.23         8.75 o                         
   5  12   0         15.55         17.11        10.94 o                         
   1  13   0        110.24        104.62         7.44 o                         
   2  13   0        184.58        190.46         7.23 o                         
   3  13   0         22.47         22.74         6.66 o                         
   4  13   0        135.06        136.40         7.16 o                         
   0  14   0        523.43        512.70        17.23 o                         
   1  14   0          9.23         12.72         7.30 o                         
   2  14   0        153.61        149.19         6.69 o                         
   3  14   0          0.09          5.39         7.13 o                         
   1  15   0          2.51          9.62         7.01 o                         
  -7   0   1       1950.33       1909.00        22.70 o                         
  -5   0   1        695.46        640.97        14.18 o                         
  -3   0   1      27433.04      26847.76        79.99 o                         
  -1   0   1      17215.75      17748.31       421.41 o                         
   1   0   1       5421.03       6217.08        56.75 o                         
   3   0   1        162.34        156.88        12.76 o                         
   5   0   1         36.90         45.02        10.41 o                         
   7   0   1        981.46       1023.26        17.58 o                         
  -8   1   1         14.96         13.83        11.29 o                         
  -7   1   1        595.71        616.75        11.89 o                         
  -6   1   1          0.27         -1.13         8.03 o                         
  -5   1   1        156.87        155.56         8.99 o                         
  -4   1   1          6.31         18.82         7.42 o                         
  -3   1   1       1311.05       1357.71        14.67 o                         
  -2   1   1         10.56         11.78        10.22 o                         
  -1   1   1       4786.37       5384.28       119.39 o                         
   0   1   1       2681.93       3494.89       107.68 o                         
   1   1   1      19759.06      19546.36       297.47 o                         
   2   1   1          1.47         12.56        10.23 o                         
   3   1   1       4836.35       4795.77        37.79 o                         
   4   1   1        159.27        229.20        10.16 o                         
   5   1   1        424.07        434.84         9.55 o                         
   6   1   1         55.92         55.25         8.35 o                         
   7   1   1       1118.65       1139.99        13.10 o                         
   8   1   1         11.02         14.84        10.62 o                         
  -8   2   1         28.57         31.04        13.64 o                         
  -7   2   1         68.87         68.75        10.37 o                         
  -6   2   1        416.23        405.77        11.68 o                         
  -5   2   1        973.46        961.80        12.82 o                         
  -4   2   1       1896.04       1885.39        31.78 o                         
  -3   2   1      10380.06       9595.73        36.67 o                         
  -2   2   1       8433.95       9349.47        41.74 o                         
  -1   2   1       8382.90       8733.73        42.51 o                         
   0   2   1       8000.91       9424.62       288.67 o                         
   1   2   1       3940.00       4208.41        39.43 o                         
   2   2   1        489.03        508.36        11.77 o                         
   3   2   1         32.05         28.37         9.12 o                         
   4   2   1          9.72         25.23         8.52 o                         
   5   2   1         51.98         55.45        10.59 o                         
   6   2   1        399.31        386.91        10.49 o                         
   7   2   1        224.28        228.53        11.37 o                         
   8   2   1         74.80         75.68        12.27 o                         
  -8   3   1        127.69        139.27        11.49 o                         
  -7   3   1         43.42         50.19        10.11 o                         
  -6   3   1         69.10         62.48         9.95 o                         
  -5   3   1          2.27          5.39         9.30 o                         
  -4   3   1        131.93        128.45        10.08 o                         
  -3   3   1        238.91        268.39        10.95 o                         
  -2   3   1        307.71        391.12        11.09 o                         
  -1   3   1       8057.44       7811.28        70.01 o                         
   0   3   1        525.90        586.55        12.08 o                         
   1   3   1         15.60         10.37         7.60 o                         
   2   3   1       3024.12       3146.10        24.71 o                         
   3   3   1       4475.23       4248.48       117.28 o                         
   4   3   1       1248.35       1235.93        29.53 o                         
   5   3   1       2904.22       3021.59        27.82 o                         
   6   3   1       1532.23       1540.08        15.63 o                         
   7   3   1         13.10         23.56         9.94 o                         
   8   3   1         21.47         27.82        11.61 o                         
  -8   4   1         53.51         46.35        11.36 o                         
  -7   4   1          1.63          7.76        10.21 o                         
  -6   4   1        656.20        655.06        11.16 o                         
  -5   4   1       2850.30       2784.85        66.26 o                         
  -4   4   1       2994.50       3019.95        28.33 o                         
  -3   4   1        736.64        714.34        12.75 o                         
  -2   4   1      13756.30      13882.85       340.65 o                         
  -1   4   1         77.35         89.86         7.69 o                         
   0   4   1       3860.53       3950.16        65.24 o                         
   1   4   1         73.97         69.86         8.01 o                         
   2   4   1        139.47         98.97         7.78 o                         
   3   4   1         23.85         26.21         9.68 o                         
   4   4   1        331.95        337.44        10.85 o                         
   5   4   1        186.61        226.48        14.50 o                         
   6   4   1        433.85        398.09        15.25 o                         
   7   4   1         43.72         50.89        10.34 o                         
   8   4   1        127.03        104.83        12.32 o                         
  -8   5   1         84.50         92.53        11.57 o                         
  -7   5   1         31.42         34.73        10.15 o                         
  -6   5   1         45.57         63.49        10.23 o                         
  -5   5   1         85.27         78.62         9.54 o                         
  -4   5   1          2.86          9.81         7.35 o                         
  -3   5   1         28.03         24.60         6.38 o                         
  -2   5   1         23.31         24.45         8.47 o                         
  -1   5   1       2944.21       2880.42        39.43 o                         
   0   5   1        358.22        425.59         8.57 o                         
   1   5   1       1027.25       1123.54        10.87 o                         
   2   5   1       6037.05       5610.63        85.55 o                         
   3   5   1        398.21        367.02         8.89 o                         
   4   5   1       1754.83       1714.44        43.60 o                         
   5   5   1        596.29        571.88        16.17 o                         
   6   5   1        336.47        370.71         9.72 o                         
   7   5   1         31.28         46.48        10.26 o                         
   8   5   1         78.72         84.07        11.47 o                         
  -8   6   1        152.10        148.07        19.96 o                         
  -7   6   1         62.46         52.53         8.47 o                         
  -6   6   1        713.28        723.41        11.31 o                         
  -5   6   1         21.31         31.39        13.08 o                         
  -4   6   1       2347.17       2346.54        20.56 o                         
  -3   6   1          0.60         78.82        26.89 o                         
  -2   6   1      10220.68       9907.50       135.11 o                         
  -1   6   1       2049.25       2129.59        15.14 o                         
   0   6   1        848.47        680.69         8.63 o                         
   1   6   1        955.42        947.21         9.91 o                         
   2   6   1       1330.77       1288.31        15.17 o                         
   3   6   1         29.47         31.45         7.62 o                         
   4   6   1        199.74        208.13        11.17 o                         
   5   6   1        212.71        205.56         8.76 o                         
   6   6   1        302.89        318.11         9.59 o                         
   7   6   1         73.11         71.69        10.31 o                         
   8   6   1        140.89        139.37        11.82 o                         
  -7   7   1         28.16         40.94        10.58 o                         
  -6   7   1        113.57        117.29         9.83 o                         
  -5   7   1         16.25         18.07         9.26 o                         
  -4   7   1        218.28        207.70         8.98 o                         
  -3   7   1         38.69         38.98         6.59 o                         
  -2   7   1        207.56        181.39         7.49 o                         
  -1   7   1       1110.76       1089.77        22.31 o                         
   0   7   1        637.72        652.29         8.84 o                         
   1   7   1         93.59         71.06         7.04 o                         
   2   7   1        936.23        780.88         9.28 o                         
   3   7   1        168.64        206.12         8.91 o                         
   4   7   1       2382.80       2506.22        23.36 o                         
   5   7   1          0.45          2.77         7.45 o                         
   6   7   1        448.70        444.14        28.93 o                         
   7   7   1         32.68         36.36        12.71 o                         
  -7   8   1          1.86          6.66        11.87 o                         
  -6   8   1        280.46        270.09        11.01 o                         
  -5   8   1          0.83         -1.99         9.93 o                         
  -4   8   1        796.33        813.81        22.86 o                         
  -3   8   1        275.28        294.82         8.35 o                         
  -2   8   1       1076.82        979.72        13.96 o                         
  -1   8   1         59.93         65.21         7.70 o                         
   0   8   1       3616.91       3550.78        67.36 o                         
   1   8   1        557.31        557.35        11.22 o                         
   2   8   1        350.79        334.10        11.70 o                         
   3   8   1         55.87         58.51         5.81 o                         
   4   8   1        147.45        132.56         9.00 o                         
   5   8   1         16.79          6.01        16.90 o                         
   6   8   1         76.39         86.03         8.62 o                         
   7   8   1          0.24          9.44        11.03 o                         
  -7   9   1         42.32         21.13        11.35 o                         
  -6   9   1          6.88         14.50         8.11 o                         
  -5   9   1         19.36         11.55         9.96 o                         
  -4   9   1         26.39         36.29         8.60 o                         
  -3   9   1         93.60         89.40         6.43 o                         
  -2   9   1        304.40        284.33         7.72 o                         
  -1   9   1        785.20        716.93         8.84 o                         
   0   9   1       2452.40       2457.98        13.73 o                         
   1   9   1         78.91        102.21        11.29 o                         
   2   9   1       1391.20       1443.19        12.04 o                         
   3   9   1         47.05         44.79         7.18 o                         
   4   9   1        407.76        452.98         9.43 o                         
   5   9   1        146.49        168.26        10.72 o                         
   6   9   1        172.99        181.94        20.34 o                         
   7   9   1         99.26         87.31         8.25 o                         
  -6  10   1        186.61        193.61        10.98 o                         
  -5  10   1        412.14        439.01        20.25 o                         
  -4  10   1        381.34        357.31         8.24 o                         
  -3  10   1        253.58        246.23         6.94 o                         
  -2  10   1        532.55        543.90        10.28 o                         
  -1  10   1        298.38        305.14         7.88 o                         
   0  10   1        396.96        384.16         8.54 o                         
   1  10   1        247.68        242.80         7.14 o                         
   2  10   1         35.38         32.92         6.02 o                         
   3  10   1         23.06         16.75         6.79 o                         
   4  10   1          4.75         12.21         7.62 o                         
   5  10   1          8.88         16.79         8.33 o                         
   6  10   1          8.23         17.68         8.55 o                         
  -6  11   1         34.76         33.35        10.87 o                         
  -5  11   1         27.04         22.61         8.85 o                         
  -4  11   1          8.53         11.23         8.09 o                         
  -3  11   1         46.11         63.05         8.16 o                         
  -2  11   1         38.39         44.70         8.98 o                         
  -1  11   1         25.02         22.93         5.53 o                         
   0  11   1         28.12         46.21         6.06 o                         
   1  11   1        543.44        561.77         8.49 o                         
   2  11   1        292.45        318.95         7.68 o                         
   3  11   1        109.41         92.35         9.26 o                         
   4  11   1        234.99        229.52         7.74 o                         
   5  11   1        190.78        173.72         9.76 o                         
   6  11   1        172.14        175.34        11.29 o                         
  -5  12   1        218.40        242.19        12.16 o                         
  -4  12   1         74.58         58.67         6.74 o                         
  -3  12   1        277.90        292.39         8.49 o                         
  -2  12   1        120.19        121.58         6.82 o                         
  -1  12   1        871.81        860.42         9.36 o                         
   0  12   1         20.17         25.78         5.68 o                         
   1  12   1        158.77        146.58         7.47 o                         
   2  12   1         20.45         29.69         8.01 o                         
   3  12   1          2.01          1.16         6.18 o                         
   4  12   1          2.09         10.12         7.13 o                         
   5  12   1          0.17          6.31         8.94 o                         
  -4  13   1          0.05          9.57         8.59 o                         
  -3  13   1         12.96         23.46         7.98 o                         
  -2  13   1         16.12         25.27         7.36 o                         
  -1  13   1         45.14         54.67         7.23 o                         
   0  13   1         34.54         45.20         7.23 o                         
   1  13   1        293.46        314.34         7.30 o                         
   2  13   1          1.17          3.12         6.66 o                         
   3  13   1        368.13        356.96        11.39 o                         
   4  13   1          5.51          7.55         8.55 o                         
  -3  14   1        265.29        242.89         8.70 o                         
  -2  14   1         29.97         35.01         7.85 o                         
  -1  14   1        154.00        153.90         7.96 o                         
   0  14   1          0.84          6.00         7.35 o                         
   1  14   1         43.90         29.36         6.73 o                         
   2  14   1          3.11         12.37         7.69 o                         
   3  14   1          2.55         10.41         6.95 o                         
  -1  15   1         99.27         94.32         6.86 o                         
   0  15   1          0.14          6.17         6.82 o                         
   1  15   1        126.43        119.26        10.32 o                         
  -8   0   2        360.87        364.27        17.75 o                         
  -6   0   2       2247.50       2232.01        22.71 o                         
  -4   0   2       1691.02       1583.35        38.10 o                         
  -2   0   2        571.13        745.95        21.35 o                         
   0   0   2         40.20        108.60        18.60 o                         
   2   0   2      10114.70      10206.48        52.06 o                         
   4   0   2       3566.45       3744.82        27.43 o                         
   6   0   2       1392.70       1363.13        17.79 o                         
   8   0   2        373.77        375.23        15.86 o                         
  -8   1   2         30.88         33.80        10.76 o                         
  -7   1   2         57.02         56.46         9.38 o                         
  -6   1   2        291.43        290.23         8.95 o                         
  -5   1   2          0.42          6.06         7.73 o                         
  -4   1   2       1166.17       1070.40        12.75 o                         
  -3   1   2        543.62        593.57        14.39 o                         
  -2   1   2        200.81        381.64        11.98 o                         
  -1   1   2        519.07        530.27        15.18 o                         
   0   1   2      34352.25      35979.14       931.93 o                         
   1   1   2       1876.49       2029.88        20.30 o                         
   2   1   2       5731.12       6056.57        68.83 o                         
   3   1   2        369.29        410.72         9.65 o                         
   4   1   2       1690.79       1575.42        18.95 o                         
   5   1   2          1.04          4.66         9.00 o                         
   6   1   2        466.48        465.12        10.10 o                         
   7   1   2         52.00         61.70         9.06 o                         
   8   1   2         26.84         27.59        10.57 o                         
  -8   2   2        390.58        364.12        19.70 o                         
  -7   2   2        758.11        756.85        13.68 o                         
  -6   2   2       1984.84       2026.16        18.30 o                         
  -5   2   2        291.67        282.33        10.31 o                         
  -4   2   2       1299.10       1217.66        13.47 o                         
  -3   2   2        915.16        850.85        34.76 o                         
  -2   2   2        388.14        328.13        37.77 o                         
  -1   2   2          6.44         25.18         8.90 o                         
   0   2   2        662.51        733.50        21.97 o                         
   1   2   2       1484.99       1710.69        17.00 o                         
   2   2   2       1896.35       2012.40        17.46 o                         
   3   2   2        611.95        459.76        10.53 o                         
   4   2   2       3878.84       3850.62        78.85 o                         
   5   2   2          3.38          8.62         7.93 o                         
   6   2   2       1331.68       1357.16        14.52 o                         
   7   2   2        774.62        811.21        17.21 o                         
   8   2   2        187.72        186.71        13.09 o                         
  -8   3   2          0.13          5.71        10.86 o                         
  -7   3   2         21.54         10.79        10.87 o                         
  -6   3   2         12.44          7.14         9.43 o                         
  -5   3   2         51.33         57.54         9.96 o                         
  -4   3   2       1340.33       1295.19        31.26 o                         
  -3   3   2       1655.48       1675.45        16.67 o                         
  -2   3   2       9832.93      10028.39        73.84 o                         
  -1   3   2      15860.96      16223.20        80.12 o                         
   0   3   2       1584.34       1939.38        32.96 o                         
   1   3   2        600.12        657.20        10.74 o                         
   2   3   2       2581.51       2501.05        16.87 o                         
   3   3   2        334.03        275.03         9.91 o                         
   4   3   2       2342.11       2307.03        17.08 o                         
   5   3   2          1.43         19.09         9.45 o                         
   6   3   2          8.62         -6.10        13.76 o                         
   7   3   2         12.76         19.40         9.82 o                         
   8   3   2          2.06          5.56        10.82 o                         
  -8   4   2        110.74        134.78        11.41 o                         
  -7   4   2        149.18        143.34        10.81 o                         
  -6   4   2         84.78         79.91         9.84 o                         
  -5   4   2       1990.45       1928.72        27.69 o                         
  -4   4   2        263.67        271.06        10.41 o                         
  -3   4   2       4081.88       4131.14        20.44 o                         
  -2   4   2       3434.73       3634.05        18.23 o                         
  -1   4   2        491.74        434.81         9.95 o                         
   0   4   2       1654.25       1563.86        34.70 o                         
   1   4   2       2277.62       2319.59        20.82 o                         
   2   4   2         97.63        114.62         7.45 o                         
   3   4   2       2906.02       2719.36        38.50 o                         
   4   4   2        954.69        898.25        12.01 o                         
   5   4   2       2014.41       1972.65        66.01 o                         
   6   4   2        244.10        246.22        15.51 o                         
   7   4   2        166.42        175.57        10.98 o                         
   8   4   2        115.62        104.21        11.44 o                         
  -8   5   2          0.38         -1.97        11.02 o                         
  -7   5   2          1.73         -0.59        13.31 o                         
  -6   5   2          0.39          5.62         9.55 o                         
  -5   5   2        860.79        845.27        12.31 o                         
  -4   5   2        179.62        158.26         8.46 o                         
  -3   5   2        784.27        839.53        10.56 o                         
  -2   5   2       3118.34       3243.91        15.72 o                         
  -1   5   2       3381.80       3337.61        43.40 o                         
   0   5   2         47.27         26.64         6.35 o                         
   1   5   2         47.18         40.40         6.29 o                         
   2   5   2        470.03        438.38         8.98 o                         
   3   5   2       2225.31       2009.09        13.64 o                         
   4   5   2        729.81        712.15        14.71 o                         
   5   5   2       1258.36       1334.69        20.25 o                         
   6   5   2         55.11         50.04        11.77 o                         
   7   5   2         20.64         19.87        10.08 o                         
   8   5   2          0.15         -4.73        11.32 o                         
  -8   6   2         32.24         41.06        11.36 o                         
  -7   6   2        195.65        181.30        10.81 o                         
  -6   6   2        130.17        121.20         8.66 o                         
  -5   6   2       1474.44       1443.21        20.42 o                         
  -4   6   2        546.87        590.14        11.80 o                         
  -3   6   2       3136.50       2972.45        38.72 o                         
  -2   6   2        168.62        173.92         7.75 o                         
  -1   6   2        807.01        826.56         9.04 o                         
   0   6   2       1278.09       1256.87        10.26 o                         
   1   6   2        729.88        652.42         9.01 o                         
   2   6   2         71.89         74.09         6.53 o                         
   3   6   2       1027.50        999.87        14.03 o                         
   4   6   2        139.39        134.08        10.45 o                         
   5   6   2       2129.63       2063.10        51.67 o                         
   6   6   2        123.44        131.55         9.92 o                         
   7   6   2        214.01        220.55        11.04 o                         
   8   6   2         53.71         50.57        11.44 o                         
  -7   7   2         13.38          9.49        10.61 o                         
  -6   7   2          6.21         19.09         9.58 o                         
  -5   7   2        178.81        167.01         9.93 o                         
  -4   7   2         41.20         44.75         8.06 o                         
  -3   7   2        937.22       1023.24        12.59 o                         
  -2   7   2        128.39        117.81         6.05 o                         
  -1   7   2       3072.00       3044.64        37.53 o                         
   0   7   2        331.17        336.67         8.08 o                         
   1   7   2       5517.35       5504.02        61.15 o                         
   2   7   2          6.89         24.46         6.30 o                         
   3   7   2        683.96        661.61        14.28 o                         
   4   7   2        357.19        369.11        10.17 o                         
   5   7   2          1.67          8.94         9.13 o                         
   6   7   2          0.02          3.63         9.13 o                         
   7   7   2         17.69         17.07         7.41 o                         
  -7   8   2        590.33        572.84        12.22 o                         
  -6   8   2        154.72        138.16        10.30 o                         
  -5   8   2        601.74        570.81        18.67 o                         
  -4   8   2         23.47         33.36         8.33 o                         
  -3   8   2        500.31        458.14         8.67 o                         
  -2   8   2          0.76          6.84         6.58 o                         
  -1   8   2        720.48        703.06        17.35 o                         
   0   8   2        254.14        259.26         7.42 o                         
   1   8   2         36.90         23.39         5.58 o                         
   2   8   2          0.38          4.86         7.12 o                         
   3   8   2        365.84        384.57         8.44 o                         
   4   8   2        129.83        120.65         7.20 o                         
   5   8   2        450.32        430.07        12.63 o                         
   6   8   2         53.02         55.48         8.58 o                         
   7   8   2        626.38        624.67        16.34 o                         
  -7   9   2          0.00         11.24        10.46 o                         
  -6   9   2          2.49          2.47        10.33 o                         
  -5   9   2        211.93        206.68        10.79 o                         
  -4   9   2         19.81         28.83         7.93 o                         
  -3   9   2        582.20        611.08        12.59 o                         
  -2   9   2        285.11        304.77         7.22 o                         
  -1   9   2        669.03        663.19         7.91 o                         
   0   9   2        799.48        794.88         8.69 o                         
   1   9   2       2533.41       2642.91        23.84 o                         
   2   9   2        352.19        345.20         7.98 o                         
   3   9   2        512.74        498.02        10.47 o                         
   4   9   2        414.14        407.04        10.06 o                         
   5   9   2        193.00        223.99        10.76 o                         
   6   9   2         10.18         33.12        10.70 o                         
   7   9   2          0.27          4.68        10.85 o                         
  -6  10   2         95.46         74.39        10.86 o                         
  -5  10   2        176.94        170.10        21.68 o                         
  -4  10   2        141.42        153.54         7.44 o                         
  -3  10   2        106.07        123.19         7.54 o                         
  -2  10   2          3.71          6.14         5.88 o                         
  -1  10   2        353.37        323.16         9.05 o                         
   0  10   2        147.95        144.85         8.11 o                         
   1  10   2        294.83        293.24         7.07 o                         
   2  10   2         26.22         43.40         6.83 o                         
   3  10   2        545.03        533.70        10.94 o                         
   4  10   2        115.44        105.64        10.09 o                         
   5  10   2         96.33         81.30        12.22 o                         
   6  10   2         50.86         40.88         9.10 o                         
  -6  11   2         28.54         27.30         9.08 o                         
  -5  11   2         25.25         22.35         8.59 o                         
  -4  11   2        158.97        160.60         8.74 o                         
  -3  11   2        231.66        226.91         8.59 o                         
  -2  11   2        289.64        301.73         7.85 o                         
  -1  11   2        412.41        447.44         7.52 o                         
   0  11   2         96.90         88.58         7.61 o                         
   1  11   2        217.64        226.03         8.47 o                         
   2  11   2        607.64        633.39         9.35 o                         
   3  11   2        205.57        206.24         6.92 o                         
   4  11   2        148.65        156.61         8.53 o                         
   5  11   2         84.18         88.66        10.40 o                         
   6  11   2         78.02         89.17        17.29 o                         
  -5  12   2         49.48         63.03         8.30 o                         
  -4  12   2        223.83        215.21        11.50 o                         
  -3  12   2         23.18         24.59         6.78 o                         
  -2  12   2        174.82        165.99         6.88 o                         
  -1  12   2        107.23        106.32         6.64 o                         
   0  12   2          2.48          2.09         6.42 o                         
   1  12   2          0.07          8.30         7.71 o                         
   2  12   2        113.80        125.64         7.35 o                         
   3  12   2         27.98         28.12         7.29 o                         
   4  12   2        207.22        216.08         7.95 o                         
   5  12   2         71.00         68.25        10.57 o                         
  -4  13   2         76.94         83.27         7.69 o                         
  -3  13   2          9.62          5.52         7.70 o                         
  -2  13   2        379.68        399.73         8.36 o                         
  -1  13   2          3.53          4.72         7.14 o                         
   0  13   2        508.56        523.09         8.65 o                         
   1  13   2          9.59          3.99         6.49 o                         
   2  13   2        357.55        373.51         8.50 o                         
   3  13   2         74.74         62.88         7.09 o                         
   4  13   2         22.86         26.77         8.35 o                         
  -3  14   2          6.85          9.74         6.50 o                         
  -2  14   2         71.12         56.04         6.99 o                         
  -1  14   2         35.76         45.77         6.78 o                         
   0  14   2         13.02          0.45         6.82 o                         
   1  14   2         11.20         15.77         5.96 o                         
   2  14   2         35.11         34.53         7.88 o                         
   3  14   2          4.08          8.11         8.09 o                         
  -1  15   2          3.08         -4.23         7.14 o                         
   0  15   2        241.27        245.61        14.97 o                         
   1  15   2          3.52          9.22         7.05 o                         
  -7   0   3       1376.18       1432.51        20.56 o                         
  -5   0   3        242.59        246.01        11.14 o                         
  -3   0   3        180.97        204.61        11.91 o                         
  -1   0   3       6633.41       7053.46        47.36 o                         
   1   0   3      38891.50      37541.26        99.18 o                         
   3   0   3      23399.87      23845.43       551.24 o                         
   5   0   3         62.15         60.54        10.86 o                         
   7   0   3       1089.34       1093.48        28.21 o                         
  -8   1   3          0.87          9.49         9.94 o                         
  -7   1   3        990.71       1036.72        15.81 o                         
  -6   1   3         33.67         28.83         7.96 o                         
  -5   1   3        397.43        358.89         9.79 o                         
  -4   1   3       1620.01       1772.22        21.00 o                         
  -3   1   3       1287.03       1049.50        15.02 o                         
  -2   1   3       1539.03       1600.71        21.92 o                         
  -1   1   3       3009.49       3215.20        58.62 o                         
   0   1   3       2357.24       2494.76        73.82 o                         
   1   1   3       5388.26       5450.25        34.66 o                         
   2   1   3        402.54        409.04        11.55 o                         
   3   1   3        136.80        128.19         8.48 o                         
   4   1   3        306.21        304.39         8.91 o                         
   5   1   3         61.94         50.22         8.85 o                         
   6   1   3         40.82         36.20         7.92 o                         
   7   1   3        172.71        181.31         9.66 o                         
   8   1   3         69.94         74.18        10.56 o                         
  -8   2   3         33.96         41.04        11.10 o                         
  -7   2   3        146.28        161.44        11.85 o                         
  -6   2   3        238.76        227.46         9.42 o                         
  -5   2   3        178.90        163.68         8.80 o                         
  -4   2   3          0.19         11.16         7.88 o                         
  -3   2   3          5.41          9.26         7.79 o                         
  -2   2   3         21.44         21.77         9.14 o                         
  -1   2   3       1045.06       1045.11        16.69 o                         
   0   2   3       1284.37       1342.18        35.78 o                         
   1   2   3      12756.76      12557.65       102.12 o                         
   2   2   3        930.47        985.04        12.94 o                         
   3   2   3       5393.31       5193.04        29.50 o                         
   4   2   3          4.23          6.72         7.52 o                         
   5   2   3       1321.33       1384.38        23.83 o                         
   6   2   3        809.86        798.63        23.98 o                         
   7   2   3         72.89         79.61         9.79 o                         
   8   2   3         31.04         30.67        12.34 o                         
  -8   3   3         21.62         25.07        11.74 o                         
  -7   3   3         23.54         28.99        10.04 o                         
  -6   3   3        587.16        596.38        18.13 o                         
  -5   3   3       1522.66       1593.13        14.82 o                         
  -4   3   3       5796.93       5884.18        71.60 o                         
  -3   3   3       2929.33       2646.57        88.90 o                         
  -2   3   3        168.33        204.77        11.53 o                         
  -1   3   3         10.65         22.38         8.41 o                         
   0   3   3         70.64         74.85         9.51 o                         
   1   3   3        210.84        262.61         9.29 o                         
   2   3   3        791.74        851.61        10.92 o                         
   3   3   3         23.57         34.87         8.04 o                         
   4   3   3         53.41         61.50         8.45 o                         
   5   3   3         47.71         48.69         9.54 o                         
   6   3   3        114.99        110.92        10.41 o                         
   7   3   3         68.61         76.72        10.29 o                         
   8   3   3        194.97        178.96        12.98 o                         
  -8   4   3        174.66        165.01        11.64 o                         
  -7   4   3         30.78         33.49        10.22 o                         
  -6   4   3        178.38        195.49        18.75 o                         
  -5   4   3        557.25        561.96        15.84 o                         
  -4   4   3         38.66         47.92         9.34 o                         
  -3   4   3        112.64        102.27         8.97 o                         
  -2   4   3       2368.84       2532.41        16.33 o                         
  -1   4   3        575.79        599.00         9.90 o                         
   0   4   3       2747.78       2538.50        15.13 o                         
   1   4   3       1913.01       1783.10        22.01 o                         
   2   4   3       6189.30       5825.19        56.86 o                         
   3   4   3        539.94        584.01        10.38 o                         
   4   4   3       1119.65       1113.86        20.43 o                         
   5   4   3       4318.67       4421.59       165.80 o                         
   6   4   3       1013.73       1072.14        74.90 o                         
   7   4   3          6.95         12.73        10.30 o                         
   8   4   3         13.16         11.57        10.51 o                         
  -8   5   3        105.13        104.87        11.60 o                         
  -7   5   3         20.68         15.87         8.26 o                         
  -6   5   3        188.22        192.58        10.78 o                         
  -5   5   3        424.06        417.21        10.95 o                         
  -4   5   3       2113.37       1985.62        15.65 o                         
  -3   5   3        618.87        538.87        10.17 o                         
  -2   5   3      11521.25      11718.80       134.86 o                         
  -1   5   3        132.21         81.94         6.61 o                         
   0   5   3       3631.98       3613.17        51.18 o                         
   1   5   3        125.03        152.53         6.38 o                         
   2   5   3        451.08        417.52         8.15 o                         
   3   5   3          0.19         -1.71         8.68 o                         
   4   5   3        283.22        243.58         8.17 o                         
   5   5   3         82.63         93.33         9.87 o                         
   6   5   3        330.27        334.33        11.02 o                         
   7   5   3        141.54        137.01        10.96 o                         
   8   5   3        106.20        104.21        11.63 o                         
  -8   6   3        153.80        142.39        12.19 o                         
  -7   6   3         17.07         27.46         8.32 o                         
  -6   6   3        162.11        154.43        11.21 o                         
  -5   6   3         61.58         85.02         9.78 o                         
  -4   6   3         38.23         43.76         6.99 o                         
  -3   6   3        211.83        193.07         8.57 o                         
  -2   6   3       1185.29       1120.75        11.54 o                         
  -1   6   3       1192.20       1388.00        12.70 o                         
   0   6   3        957.39        915.08        12.21 o                         
   1   6   3        425.56        413.55        10.57 o                         
   2   6   3       2240.04       1996.22        26.14 o                         
   3   6   3         20.20         26.10         7.54 o                         
   4   6   3       3115.90       3141.77        34.55 o                         
   5   6   3        117.50        120.08        19.02 o                         
   6   6   3        350.44        331.48        15.47 o                         
   7   6   3         79.66         80.47         8.78 o                         
  -7   7   3         16.11         14.24        20.19 o                         
  -6   7   3        917.58        923.96        28.78 o                         
  -5   7   3         71.02         61.55         7.85 o                         
  -4   7   3       1116.55       1096.31        13.37 o                         
  -3   7   3         81.77         91.67         8.26 o                         
  -2   7   3       1162.33       1067.70        18.73 o                         
  -1   7   3         15.12         32.58         6.66 o                         
   0   7   3       2276.05       2157.47        23.41 o                         
   1   7   3         66.86         69.31         7.17 o                         
   2   7   3        277.89        310.49         7.15 o                         
   3   7   3         20.80         26.77         7.37 o                         
   4   7   3         42.99         37.62         6.58 o                         
   5   7   3         14.72         17.92         9.29 o                         
   6   7   3        196.89        211.29        14.69 o                         
   7   7   3         42.68         45.41         8.87 o                         
  -7   8   3          1.99          1.86         9.99 o                         
  -6   8   3        110.65        109.19        10.61 o                         
  -5   8   3         16.95         12.68         8.13 o                         
  -4   8   3        177.54        173.57         7.60 o                         
  -3   8   3         20.07         23.56         6.25 o                         
  -2   8   3         20.04         28.32         6.71 o                         
  -1   8   3        785.37        781.58         9.24 o                         
   0   8   3       2160.48       2066.55        29.31 o                         
   1   8   3       1184.17       1188.76         9.96 o                         
   2   8   3       1870.90       1755.78        30.40 o                         
   3   8   3         16.87         27.74         7.13 o                         
   4   8   3       1384.29       1486.88        19.70 o                         
   5   8   3         84.43         98.95        10.18 o                         
   6   8   3         85.69         92.29        10.49 o                         
   7   8   3          3.31          6.24        13.13 o                         
  -7   9   3         89.43         79.38        11.05 o                         
  -6   9   3        248.05        250.24        11.25 o                         
  -5   9   3         92.33        106.07        10.33 o                         
  -4   9   3        364.64        397.22         9.96 o                         
  -3   9   3         81.32         78.56         7.37 o                         
  -2   9   3       1143.66       1121.00        10.23 o                         
  -1   9   3         15.69         17.84         5.56 o                         
   0   9   3       1367.19       1270.70        22.41 o                         
   1   9   3        313.27        325.41         8.37 o                         
   2   9   3        189.80        221.92         7.57 o                         
   3   9   3        187.29        169.41         6.61 o                         
   4   9   3        369.58        359.33         8.44 o                         
   5   9   3          0.34          7.50        13.99 o                         
   6   9   3         29.91         22.74         8.42 o                         
  -6  10   3         60.01         35.47         8.61 o                         
  -5  10   3        147.33        154.24        10.91 o                         
  -4  10   3          4.44         12.75         7.87 o                         
  -3  10   3        131.35        118.27         7.83 o                         
  -2  10   3         40.95         53.80         6.75 o                         
  -1  10   3        452.80        516.46         9.88 o                         
   0  10   3        500.00        473.06        16.35 o                         
   1  10   3        838.05        802.30        26.75 o                         
   2  10   3       1110.81       1039.36        14.31 o                         
   3  10   3        412.32        417.16         7.61 o                         
   4  10   3        392.95        409.84         9.31 o                         
   5  10   3        209.81        190.65        15.54 o                         
   6  10   3        253.36        262.30        15.99 o                         
  -5  11   3        283.29        263.63         9.96 o                         
  -4  11   3        183.83        171.87        10.72 o                         
  -3  11   3        170.76        179.13         6.83 o                         
  -2  11   3        227.47        243.39         7.66 o                         
  -1  11   3        578.01        566.02        10.91 o                         
   0  11   3          4.91          7.16         6.62 o                         
   1  11   3        284.43        308.30         7.38 o                         
   2  11   3         53.31         53.41         6.61 o                         
   3  11   3          3.36         19.04         8.71 o                         
   4  11   3          1.63          6.43         9.72 o                         
   5  11   3         21.95         27.24        10.51 o                         
  -5  12   3         26.75         10.55        11.10 o                         
  -4  12   3          1.25         -1.72         6.80 o                         
  -3  12   3         62.43         70.68         7.57 o                         
  -2  12   3         50.80         56.01         6.42 o                         
  -1  12   3         35.64         39.82         6.53 o                         
   0  12   3        105.31         93.27         8.02 o                         
   1  12   3        331.55        333.47         9.67 o                         
   2  12   3         87.32         62.38         8.54 o                         
   3  12   3        400.69        434.69        10.21 o                         
   4  12   3         37.57         39.98         7.07 o                         
   5  12   3        168.04        143.14        10.86 o                         
  -4  13   3         32.96         42.64         7.72 o                         
  -3  13   3        272.43        260.56        13.48 o                         
  -2  13   3          6.17         25.25         7.22 o                         
  -1  13   3        339.00        368.42         7.61 o                         
   0  13   3         37.96         45.41         6.04 o                         
   1  13   3         32.39         39.82         6.47 o                         
   2  13   3          0.00          4.89         7.54 o                         
   3  13   3          0.36         -2.35         7.53 o                         
   4  13   3         18.41         22.80         8.68 o                         
  -3  14   3          2.58          9.19         8.42 o                         
  -2  14   3          0.02         12.99         7.42 o                         
  -1  14   3         56.86         64.67         7.56 o                         
   0  14   3          0.62         -7.29         7.46 o                         
   1  14   3        182.23        176.19         7.32 o                         
   2  14   3          5.72         13.89         6.77 o                         
   3  14   3        274.08        229.71         7.95 o                         
   0  15   3         18.32         13.75         6.87 o                         
  -8   0   4          8.05         11.17        13.21 o                         
  -6   0   4          1.10          6.02         9.96 o                         
  -4   0   4       2045.43       1811.27        27.44 o                         
  -2   0   4        710.53        597.40        16.55 o                         
   0   0   4      41820.95      38835.07        91.22 o                         
   2   0   4       1374.34       1721.77        43.93 o                         
   4   0   4        187.89        200.54        11.01 o                         
   6   0   4         76.78         90.88        11.66 o                         
   8   0   4          2.65          3.78        13.17 o                         
  -8   1   4        276.70        287.72        10.56 o                         
  -7   1   4        443.87        482.87        11.00 o                         
  -6   1   4       1893.01       1877.93        14.53 o                         
  -5   1   4        328.47        347.02         9.03 o                         
  -4   1   4       2082.98       1875.97        50.42 o                         
  -3   1   4        573.59        624.95        10.00 o                         
  -2   1   4        306.78        253.39         9.69 o                         
  -1   1   4       1331.47       1427.67        36.45 o                         
   0   1   4          0.17         12.67        10.40 o                         
   1   1   4        199.03        195.27        10.12 o                         
   2   1   4         25.49         17.90         8.66 o                         
   3   1   4        121.40        129.84         8.58 o                         
   4   1   4       1469.27       1397.69        12.04 o                         
   5   1   4          1.29          6.06         7.35 o                         
   6   1   4        586.17        642.05        12.22 o                         
   7   1   4        190.37        196.73        11.47 o                         
   8   1   4        539.24        509.49        11.86 o                         
  -8   2   4         32.49         43.75        18.23 o                         
  -7   2   4          4.10          4.67         9.94 o                         
  -6   2   4         18.79         28.90         8.56 o                         
  -5   2   4        173.28        168.90         8.58 o                         
  -4   2   4        991.76        881.94        11.38 o                         
  -3   2   4        605.21        571.16        10.32 o                         
  -2   2   4       7034.03       6849.86       140.93 o                         
  -1   2   4      16915.42      17143.26       339.92 o                         
   0   2   4        481.54        497.30        16.80 o                         
   1   2   4        883.60        946.23        12.35 o                         
   2   2   4       6316.60       6485.82        93.04 o                         
   3   2   4       8325.46       8319.86       116.00 o                         
   4   2   4       2220.12       2221.28        19.95 o                         
   5   2   4        380.85        400.00         9.54 o                         
   6   2   4        400.28        401.12        20.54 o                         
   7   2   4          9.55         14.73        11.83 o                         
   8   2   4         26.30         34.44        13.60 o                         
  -8   3   4        304.11        296.34        12.35 o                         
  -7   3   4        224.65        223.53        11.32 o                         
  -6   3   4        395.85        411.81        11.55 o                         
  -5   3   4        159.36        183.65         9.18 o                         
  -4   3   4        367.16        345.69         9.64 o                         
  -3   3   4        149.95        138.00         9.17 o                         
  -2   3   4       1220.06       1268.66        12.76 o                         
  -1   3   4       2624.15       2776.57        18.75 o                         
   0   3   4         67.12        123.16         8.22 o                         
   1   3   4        526.43        565.46        10.38 o                         
   2   3   4       1572.35       1535.61        14.07 o                         
   3   3   4       1193.67       1172.89        13.41 o                         
   4   3   4        638.01        567.83        10.26 o                         
   5   3   4        385.36        383.79         9.70 o                         
   6   3   4        857.26        921.43        16.95 o                         
   7   3   4        239.73        272.69        16.28 o                         
   8   3   4         90.74         97.90        11.47 o                         
  -8   4   4          8.22         13.55        10.55 o                         
  -7   4   4          0.20          0.70        10.06 o                         
  -6   4   4         28.90         37.78         8.04 o                         
  -5   4   4        747.47        727.11        12.01 o                         
  -4   4   4         33.28         38.16         7.24 o                         
  -3   4   4       3170.23       3097.41        43.25 o                         
  -2   4   4      13459.47      13502.68       154.90 o                         
  -1   4   4      14087.86      14062.23       209.81 o                         
   0   4   4       1495.59       1412.17        15.56 o                         
   1   4   4       1074.73        974.88         9.93 o                         
   2   4   4       1588.64       1665.45        12.20 o                         
   3   4   4       1588.72       1475.05        14.62 o                         
   4   4   4        983.18        990.51        11.31 o                         
   5   4   4        339.73        338.34        16.94 o                         
   6   4   4         11.70         23.27         9.85 o                         
   7   4   4         45.82         47.25        15.39 o                         
   8   4   4          4.97          6.27        10.70 o                         
  -8   5   4         79.75         74.40        11.64 o                         
  -7   5   4        320.91        318.59        21.14 o                         
  -6   5   4        126.60        124.12        10.76 o                         
  -5   5   4        405.10        419.23         9.83 o                         
  -4   5   4        427.18        390.65         9.67 o                         
  -3   5   4       2029.10       1965.16        13.54 o                         
  -2   5   4         52.33         46.99         6.70 o                         
  -1   5   4        607.48        670.76         9.89 o                         
   0   5   4        495.83        532.01         8.56 o                         
   1   5   4        387.51        389.54         8.36 o                         
   2   5   4         12.45         10.40         6.94 o                         
   3   5   4        396.76        372.70         8.16 o                         
   4   5   4        179.54        148.46         6.74 o                         
   5   5   4       1846.03       1878.69        86.54 o                         
   6   5   4        299.11        313.85        11.68 o                         
   7   5   4        174.26        157.15        16.59 o                         
   8   5   4         50.72         45.89        11.51 o                         
  -7   6   4         10.23         13.60        13.47 o                         
  -6   6   4         12.95         17.05        18.85 o                         
  -5   6   4        365.81        330.76        17.33 o                         
  -4   6   4         62.01         71.58         9.27 o                         
  -3   6   4       2480.03       2475.58        38.08 o                         
  -2   6   4        135.13        152.58         7.31 o                         
  -1   6   4       3684.40       3569.59        76.92 o                         
   0   6   4        524.82        511.18        10.91 o                         
   1   6   4       7127.05       6677.38        93.59 o                         
   2   6   4          1.22          7.10         5.88 o                         
   3   6   4        350.71        333.07         9.85 o                         
   4   6   4        167.55        179.56         9.40 o                         
   5   6   4        106.87        112.46         8.05 o                         
   6   6   4         42.35         48.17        10.78 o                         
   7   6   4          6.74         12.90        14.65 o                         
  -7   7   4        302.72        295.83        22.23 o                         
  -6   7   4          2.36         19.86         9.56 o                         
  -5   7   4        245.23        260.19         9.96 o                         
  -4   7   4         40.92         61.67         8.48 o                         
  -3   7   4       1483.35       1433.92        27.13 o                         
  -2   7   4          6.48         10.71         5.79 o                         
  -1   7   4        197.57        266.24         7.02 o                         
   0   7   4         55.42         55.90         6.42 o                         
   1   7   4         43.28         44.58         6.42 o                         
   2   7   4        483.41        435.71         8.01 o                         
   3   7   4        159.60        147.81         7.50 o                         
   4   7   4          2.42         13.72         8.46 o                         
   5   7   4        473.89        480.68        12.59 o                         
   6   7   4         32.15         31.11         8.13 o                         
   7   7   4        536.08        525.19        10.95 o                         
  -7   8   4          1.26          0.55        10.71 o                         
  -6   8   4          0.29          7.89         9.95 o                         
  -5   8   4        169.28        177.52        10.94 o                         
  -4   8   4         10.25          8.30         8.07 o                         
  -3   8   4        919.70        906.03         8.81 o                         
  -2   8   4        683.23        703.17        11.30 o                         
  -1   8   4       1218.81       1116.33        14.06 o                         
   0   8   4        214.29        200.93         7.25 o                         
   1   8   4       6707.25       6417.55        64.08 o                         
   2   8   4         48.24         43.13         6.66 o                         
   3   8   4       1314.68       1324.33        14.16 o                         
   4   8   4        793.11        797.12         9.60 o                         
   5   8   4          5.57         14.79         9.81 o                         
   6   8   4         13.24         -5.36        10.14 o                         
   7   8   4          5.56          5.73        10.98 o                         
  -6   9   4         66.48         60.02        15.47 o                         
  -5   9   4        727.18        704.20        11.20 o                         
  -4   9   4        160.65        145.84         7.41 o                         
  -3   9   4         15.57         20.34         8.05 o                         
  -2   9   4          2.75         10.14         6.11 o                         
  -1   9   4         21.62         21.86         6.19 o                         
   0   9   4        212.99        214.16         6.67 o                         
   1   9   4        433.82        426.32         8.19 o                         
   2   9   4         29.79         36.88         6.88 o                         
   3   9   4        902.85        861.74        13.62 o                         
   4   9   4         59.16         60.09         7.94 o                         
   5   9   4        249.22        306.94        19.06 o                         
   6   9   4         50.48         61.63        15.54 o                         
  -6  10   4         10.69         28.62        13.95 o                         
  -5  10   4         45.80         64.46        10.63 o                         
  -4  10   4        159.38        188.51         8.35 o                         
  -3  10   4        399.56        402.50        11.14 o                         
  -2  10   4        416.60        395.45         7.48 o                         
  -1  10   4       1246.17       1192.64        24.91 o                         
   0  10   4        786.75        787.15         8.36 o                         
   1  10   4        851.22        873.53        17.43 o                         
   2  10   4        207.75        201.41         7.66 o                         
   3  10   4        237.43        228.74        11.02 o                         
   4  10   4         74.43         84.72         7.11 o                         
   5  10   4         82.24         93.04        18.93 o                         
   6  10   4          0.16          1.83         8.93 o                         
  -5  11   4        102.35        117.81        24.56 o                         
  -4  11   4        179.64        170.49         8.92 o                         
  -3  11   4         30.79         31.81         7.20 o                         
  -2  11   4         90.31         94.79         7.30 o                         
  -1  11   4         95.68         98.90         6.55 o                         
   0  11   4         21.68         30.63         6.05 o                         
   1  11   4         45.27         56.02         6.98 o                         
   2  11   4         18.19         24.78         6.97 o                         
   3  11   4        199.73        212.23         7.92 o                         
   4  11   4        142.35        131.96         8.34 o                         
   5  11   4        109.49        113.32        10.61 o                         
  -5  12   4          1.11          4.37         8.57 o                         
  -4  12   4        162.92        149.68         7.83 o                         
  -3  12   4         68.02         78.97        11.43 o                         
  -2  12   4        293.37        309.76         7.45 o                         
  -1  12   4         66.99         54.42         8.18 o                         
   0  12   4        172.46        175.06         6.71 o                         
   1  12   4         33.51         31.85         7.14 o                         
   2  12   4        694.73        689.00         8.53 o                         
   3  12   4         53.47         53.01         6.78 o                         
   4  12   4         75.58         67.74        10.40 o                         
   5  12   4         54.45         54.08         8.43 o                         
  -4  13   4         86.11         94.35         7.04 o                         
  -3  13   4         72.01         81.86         7.16 o                         
  -2  13   4        139.21        121.73         8.48 o                         
  -1  13   4         82.84         70.70         7.29 o                         
   0  13   4          0.00          4.22         9.44 o                         
   1  13   4          7.38         11.76         8.14 o                         
   2  13   4         95.65         93.89         8.92 o                         
   3  13   4          4.75         14.23         8.89 o                         
   4  13   4        133.85         92.38         7.25 o                         
  -3  14   4         13.00         15.31         7.66 o                         
  -2  14   4        203.21        200.74         8.30 o                         
  -1  14   4          3.04         14.46         5.90 o                         
   0  14   4        553.18        560.72        14.88 o                         
   1  14   4          2.24          0.21         6.71 o                         
   2  14   4        174.37        153.52         8.22 o                         
   3  14   4          0.20         12.41         9.56 o                         
  -7   0   5       1161.75       1141.10        32.25 o                         
  -5   0   5       4464.04       4478.26        35.46 o                         
  -3   0   5        174.60        118.08        11.62 o                         
  -1   0   5        100.26        107.94        15.10 o                         
   1   0   5        100.21        121.02        13.23 o                         
   3   0   5       1902.92       2107.95        20.00 o                         
   5   0   5       1168.32       1252.63        16.50 o                         
   7   0   5        270.12        237.40       119.77 o                         
  -8   1   5         21.71         22.64        10.42 o                         
  -7   1   5        435.79        422.15        10.44 o                         
  -6   1   5          0.27          5.99         7.64 o                         
  -5   1   5        241.27        228.16         8.69 o                         
  -4   1   5          4.25          8.71         7.75 o                         
  -3   1   5         62.10         68.58         7.75 o                         
  -2   1   5         33.95         56.45         8.56 o                         
  -1   1   5       1110.05       1276.86        17.91 o                         
   0   1   5       3464.10       3796.57        59.04 o                         
   1   1   5       3533.31       3393.17        22.12 o                         
   2   1   5         10.26         21.12         8.07 o                         
   3   1   5       6663.36       6902.80        31.30 o                         
   4   1   5        222.48        248.27         8.46 o                         
   5   1   5       1957.52       1867.77        19.19 o                         
   6   1   5          1.93          5.54         7.55 o                         
   7   1   5        419.95        432.61        10.67 o                         
   8   1   5         95.50         94.92        10.43 o                         
  -8   2   5         22.29         31.68        13.64 o                         
  -7   2   5        202.08        198.68        10.57 o                         
  -6   2   5          3.48          9.42         8.06 o                         
  -5   2   5       2365.76       2397.65        33.84 o                         
  -4   2   5       9170.21       8788.64        78.33 o                         
  -3   2   5       5184.79       4906.54        29.35 o                         
  -2   2   5        201.57        228.29         8.81 o                         
  -1   2   5      12495.17      13389.31       187.72 o                         
   0   2   5      18348.33      18986.36       833.02 o                         
   1   2   5       3537.77       3435.08        42.02 o                         
   2   2   5       1662.65       1806.10        18.57 o                         
   3   2   5         21.77         44.46         7.56 o                         
   4   2   5          0.01          8.76         6.95 o                         
   5   2   5        539.75        552.98         9.76 o                         
   6   2   5         99.62         97.79         8.23 o                         
   7   2   5        219.61        240.54        11.51 o                         
   8   2   5         64.94         54.14        10.00 o                         
  -8   3   5         55.65         56.02        11.38 o                         
  -7   3   5         86.71         98.10        10.70 o                         
  -6   3   5        168.89        178.50        11.58 o                         
  -5   3   5          2.34          9.55         6.69 o                         
  -4   3   5          2.02         11.35         6.81 o                         
  -3   3   5          0.67          8.24         7.42 o                         
  -2   3   5        114.79         98.10         7.50 o                         
  -1   3   5        358.66        334.66         8.83 o                         
   0   3   5       5821.63       5742.13       134.10 o                         
   1   3   5          9.97         13.17         6.83 o                         
   2   3   5       2004.34       2046.55        14.18 o                         
   3   3   5       1041.45        980.69        15.35 o                         
   4   3   5        177.52        182.52         7.59 o                         
   5   3   5       3148.00       3183.05        49.42 o                         
   6   3   5        645.87        656.07        18.15 o                         
   7   3   5        120.67        130.63        11.50 o                         
   8   3   5         45.89         57.01        11.34 o                         
  -8   4   5         50.93         55.97        11.13 o                         
  -7   4   5         84.75         97.05        10.80 o                         
  -6   4   5        117.10        124.22        15.31 o                         
  -5   4   5        675.80        715.37        10.90 o                         
  -4   4   5       2589.34       2533.44        42.56 o                         
  -3   4   5       4665.51       4395.25        55.87 o                         
  -2   4   5       9714.65       9457.35        73.25 o                         
  -1   4   5       2392.55       2346.78        14.83 o                         
   0   4   5       2396.22       2435.07        24.69 o                         
   1   4   5       2194.52       2282.44        23.04 o                         
   2   4   5        104.04        165.54         7.69 o                         
   3   4   5         13.70         14.37         7.82 o                         
   4   4   5        219.73        194.81         8.43 o                         
   5   4   5         29.37         28.98         8.22 o                         
   6   4   5         83.65         83.64        10.70 o                         
   7   4   5        165.84        171.38        11.16 o                         
   8   4   5         90.19         87.92        11.59 o                         
  -8   5   5         95.48         97.97        11.47 o                         
  -7   5   5         23.46         10.88        10.21 o                         
  -6   5   5          3.99         21.61        10.18 o                         
  -5   5   5         72.54         81.53         8.05 o                         
  -4   5   5          2.73         10.63         7.79 o                         
  -3   5   5         81.59         84.45         7.30 o                         
  -2   5   5        610.09        537.93         9.21 o                         
  -1   5   5       1555.37       1662.60        14.57 o                         
   0   5   5        923.96        828.39        12.65 o                         
   1   5   5       1414.19       1451.13        33.08 o                         
   2   5   5       2413.20       2370.15        13.28 o                         
   3   5   5         93.48         84.78         6.62 o                         
   4   5   5        766.84        772.63        12.72 o                         
   5   5   5         49.71         50.42         7.29 o                         
   6   5   5        633.06        668.69        47.90 o                         
   7   5   5        138.79        155.46        11.09 o                         
   8   5   5         42.10         46.07        11.32 o                         
  -7   6   5         16.10          5.09        10.33 o                         
  -6   6   5        893.69        891.61        17.23 o                         
  -5   6   5          7.34          4.15         7.81 o                         
  -4   6   5        670.14        673.95        10.27 o                         
  -3   6   5        408.11        384.23        13.78 o                         
  -2   6   5       6110.30       5720.66        25.64 o                         
  -1   6   5         89.33        103.45         7.12 o                         
   0   6   5       1517.90       1483.76        10.27 o                         
   1   6   5        108.30        126.40         7.31 o                         
   2   6   5          1.53          9.74         5.67 o                         
   3   6   5          9.54          7.56         7.20 o                         
   4   6   5          1.56          3.16         6.94 o                         
   5   6   5         14.62         29.37         9.67 o                         
   6   6   5        263.58        243.75         9.06 o                         
   7   6   5         40.43         30.46        11.48 o                         
  -7   7   5          2.97         10.68         8.61 o                         
  -6   7   5        169.96        183.85         9.08 o                         
  -5   7   5         54.76         72.25         9.86 o                         
  -4   7   5          0.45          2.07         6.74 o                         
  -3   7   5        182.40        177.93         6.39 o                         
  -2   7   5        534.42        498.99         8.08 o                         
  -1   7   5         30.07         31.59         5.51 o                         
   0   7   5       1303.70       1208.18        19.09 o                         
   1   7   5         11.92         18.05         6.70 o                         
   2   7   5       1007.20        978.06        15.96 o                         
   3   7   5         10.47         17.83         8.29 o                         
   4   7   5       2262.13       2410.67        27.71 o                         
   5   7   5        207.97        206.79        15.35 o                         
   6   7   5        147.66        164.67        10.55 o                         
   7   7   5          2.00         -4.86        10.38 o                         
  -7   8   5         31.15         38.20        20.97 o                         
  -6   8   5        492.17        484.76        26.54 o                         
  -5   8   5          8.77         13.32        10.10 o                         
  -4   8   5       1104.86       1149.03        44.64 o                         
  -3   8   5        614.40        606.84         8.89 o                         
  -2   8   5       1691.62       1603.03        14.05 o                         
  -1   8   5         77.58         66.15         7.00 o                         
   0   8   5       3749.93       3639.98        54.86 o                         
   1   8   5         59.63         63.86         7.09 o                         
   2   8   5        354.41        351.26         9.62 o                         
   3   8   5          3.07          4.64         6.17 o                         
   4   8   5         61.17         70.67         6.25 o                         
   5   8   5         56.50         42.85         9.63 o                         
   6   8   5        259.15        234.83         8.24 o                         
   7   8   5         12.74         -1.01        11.70 o                         
  -6   9   5         52.53         49.73        10.74 o                         
  -5   9   5         46.39         52.41        10.17 o                         
  -4   9   5         17.67         20.09         6.94 o                         
  -3   9   5         22.79         30.99         6.91 o                         
  -2   9   5         46.02         55.68         9.82 o                         
  -1   9   5        160.85        179.41         7.44 o                         
   0   9   5       1006.88       1043.23        13.81 o                         
   1   9   5        452.42        458.70         7.77 o                         
   2   9   5       1003.67       1004.64        26.26 o                         
   3   9   5        209.49        191.52         6.67 o                         
   4   9   5        567.41        585.48        10.67 o                         
   5   9   5        145.86        148.57         9.53 o                         
   6   9   5         54.18         55.44        10.74 o                         
  -6  10   5        115.27        123.80         9.03 o                         
  -5  10   5        286.61        277.13        11.60 o                         
  -4  10   5        490.70        444.81        10.71 o                         
  -3  10   5        192.42        184.95         7.00 o                         
  -2  10   5        674.58        712.92         8.20 o                         
  -1  10   5         13.55         18.76         6.74 o                         
   0  10   5         69.44         66.54         7.11 o                         
   1  10   5         20.89         29.35         6.79 o                         
   2  10   5        186.11        190.64         7.28 o                         
   3  10   5         30.52         32.09         6.29 o                         
   4  10   5         72.74         59.52         6.33 o                         
   5  10   5          2.65          9.30         7.89 o                         
   6  10   5         18.07          7.85        15.31 o                         
  -5  11   5        106.15        107.53         8.98 o                         
  -4  11   5          1.51          0.93         9.13 o                         
  -3  11   5        110.28         84.39         8.73 o                         
  -2  11   5         35.26         47.68         6.96 o                         
  -1  11   5         13.32         15.41         7.01 o                         
   0  11   5         97.52        110.51         8.14 o                         
   1  11   5        226.56        228.60         7.66 o                         
   2  11   5        394.06        412.41         8.28 o                         
   3  11   5        420.10        462.37         7.97 o                         
   4  11   5        183.98        186.38         8.32 o                         
   5  11   5        137.55        136.27         8.68 o                         
  -5  12   5        221.13        216.98        10.72 o                         
  -4  12   5         51.49         47.90         8.34 o                         
  -3  12   5        311.90        324.28         8.59 o                         
  -2  12   5         78.54         78.49         7.63 o                         
  -1  12   5        860.85        825.09         9.19 o                         
   0  12   5          0.92          6.19         6.65 o                         
   1  12   5        141.26        140.18         6.87 o                         
   2  12   5          4.01         15.91         7.06 o                         
   3  12   5         52.11         39.56         7.84 o                         
   4  12   5          4.19         14.37         7.34 o                         
   5  12   5          4.03         11.61        12.06 o                         
  -4  13   5         26.07         35.00         8.91 o                         
  -3  13   5         38.43         42.32         7.95 o                         
  -2  13   5         13.48         11.29         6.62 o                         
  -1  13   5         57.57         67.95         8.43 o                         
   0  13   5         25.26         37.50         7.23 o                         
   1  13   5        136.75        124.32         7.59 o                         
   2  13   5          0.13          1.96         6.62 o                         
   3  13   5        290.54        277.83        10.35 o                         
   4  13   5          0.63         -0.38         9.69 o                         
  -2  14   5         35.97         44.92         6.88 o                         
  -1  14   5        204.29        210.94         8.31 o                         
   0  14   5          0.04         -4.60         8.62 o                         
   1  14   5         62.96         61.65         9.00 o                         
   2  14   5         16.07         24.07         9.11 o                         
  -8   0   6        393.22        395.28        15.84 o                         
  -6   0   6        749.55        733.05        14.88 o                         
  -4   0   6       5943.15       5827.60        96.67 o                         
  -2   0   6          7.61         24.87        10.77 o                         
   0   0   6       4869.49       5533.40        72.67 o                         
   2   0   6      11703.34      12182.54       119.91 o                         
   4   0   6       2840.06       2799.81        39.79 o                         
   6   0   6        857.57        922.59        14.79 o                         
   8   0   6        384.15        365.33        15.01 o                         
  -8   1   6          3.55          8.03         9.63 o                         
  -7   1   6          0.46          4.56         8.55 o                         
  -6   1   6        138.30        136.43         8.02 o                         
  -5   1   6         21.50         21.89         8.86 o                         
  -4   1   6       1084.38       1054.75        11.23 o                         
  -3   1   6        868.03        834.80        11.34 o                         
  -2   1   6        195.69        172.22         7.13 o                         
  -1   1   6        246.11        305.43         9.97 o                         
   0   1   6       5041.40       5092.63        50.12 o                         
   1   1   6         12.09         10.39         7.18 o                         
   2   1   6      15812.37      15749.99       370.79 o                         
   3   1   6       2384.24       2450.35        14.51 o                         
   4   1   6        502.17        483.05         9.07 o                         
   5   1   6         89.86         71.75         7.80 o                         
   6   1   6         61.96         83.77         7.80 o                         
   7   1   6          0.43          4.20         7.86 o                         
   8   1   6          0.50         -0.45         9.19 o                         
  -8   2   6        541.12        533.69        20.05 o                         
  -7   2   6        333.72        324.01         9.88 o                         
  -6   2   6       1415.06       1426.55        15.05 o                         
  -5   2   6        964.85        988.76        11.14 o                         
  -4   2   6       1759.55       1797.18        22.49 o                         
  -3   2   6        506.60        498.05         9.97 o                         
  -2   2   6       1611.94       1555.56        12.15 o                         
  -1   2   6         15.86         24.72         7.30 o                         
   0   2   6        286.38        357.66         8.72 o                         
   1   2   6         15.76         26.18         7.26 o                         
   2   2   6       2749.22       2931.94        15.64 o                         
   3   2   6        105.54         87.93         6.94 o                         
   4   2   6       3063.69       2964.69        47.96 o                         
   5   2   6         39.88         40.09         7.82 o                         
   6   2   6        953.17        974.67        11.01 o                         
   7   2   6        162.61        148.61        18.84 o                         
   8   2   6        155.76        153.76        13.05 o                         
  -8   3   6          7.40         12.53        12.22 o                         
  -7   3   6          0.81         -4.02        10.55 o                         
  -6   3   6         96.63        104.46         8.82 o                         
  -5   3   6         10.64         20.47         7.95 o                         
  -4   3   6        179.57        174.24        10.31 o                         
  -3   3   6       2847.85       2904.03        38.51 o                         
  -2   3   6       6406.79       6310.70        52.93 o                         
  -1   3   6       7430.86       8169.11       309.31 o                         
   0   3   6        721.08        674.38        15.29 o                         
   1   3   6        144.73        114.72         7.17 o                         
   2   3   6       1332.48       1239.03        11.51 o                         
   3   3   6        698.39        662.50         9.69 o                         
   4   3   6        866.95        821.98        14.40 o                         
   5   3   6        239.82        242.09         8.59 o                         
   6   3   6        336.82        323.47         9.47 o                         
   7   3   6          2.93         -0.80         9.05 o                         
   8   3   6         16.87         15.66        16.36 o                         
  -8   4   6         69.17         69.99        11.67 o                         
  -7   4   6        302.12        321.66        12.01 o                         
  -6   4   6        345.46        347.65        11.40 o                         
  -5   4   6        660.77        658.47        10.43 o                         
  -4   4   6        413.75        369.24        55.82 o                         
  -3   4   6        573.54        503.38         9.61 o                         
  -2   4   6       7688.55       8084.27        48.08 o                         
  -1   4   6         35.04         28.57         7.57 o                         
   0   4   6        174.75        181.77         7.52 o                         
   1   4   6        678.71        625.52         8.93 o                         
   2   4   6        249.16        238.52         8.04 o                         
   3   4   6        291.38        241.70         8.15 o                         
   4   4   6       1084.24       1059.01        21.95 o                         
   5   4   6        641.43        698.04        10.15 o                         
   6   4   6        468.49        455.47        11.94 o                         
   7   4   6        194.72        185.05        21.84 o                         
   8   4   6         98.25         94.63        16.71 o                         
  -8   5   6          5.71         -0.63        11.11 o                         
  -7   5   6         14.60         13.52        10.18 o                         
  -6   5   6         30.85         24.59         9.29 o                         
  -5   5   6        487.39        479.82         9.93 o                         
  -4   5   6         13.79         25.33         7.79 o                         
  -3   5   6       1473.10       1438.93        18.99 o                         
  -2   5   6       1094.45       1183.60        18.61 o                         
  -1   5   6       6241.28       6197.04        54.54 o                         
   0   5   6       2863.74       2788.89        28.21 o                         
   1   5   6       1414.68       1242.67        11.89 o                         
   2   5   6         62.38         81.23         7.07 o                         
   3   5   6       1820.06       1692.74        17.26 o                         
   4   5   6       1051.41       1077.64        13.37 o                         
   5   5   6       1218.12       1227.67        22.01 o                         
   6   5   6          1.44         15.25        10.08 o                         
   7   5   6          1.23         -4.30        10.51 o                         
  -7   6   6        401.48        399.60        17.00 o                         
  -6   6   6         93.93         89.02         9.89 o                         
  -5   6   6        217.92        213.58        10.29 o                         
  -4   6   6        327.56        325.13         9.02 o                         
  -3   6   6       1294.02       1311.04        21.54 o                         
  -2   6   6        495.57        467.60         8.29 o                         
  -1   6   6         18.33         14.80         6.13 o                         
   0   6   6        778.85        796.59        10.41 o                         
   1   6   6        211.42        214.41         7.61 o                         
   2   6   6        212.18        211.44         6.58 o                         
   3   6   6        408.77        359.53         7.94 o                         
   4   6   6         70.25         72.96         8.03 o                         
   5   6   6        714.17        713.03        10.32 o                         
   6   6   6         10.26         26.93         8.07 o                         
   7   6   6        351.71        355.59        12.39 o                         
  -7   7   6         23.64         22.94        10.90 o                         
  -6   7   6          4.19          4.66         8.09 o                         
  -5   7   6        452.38        455.92        11.24 o                         
  -4   7   6        123.59        125.58         7.20 o                         
  -3   7   6       1238.66       1233.09        38.40 o                         
  -2   7   6         22.90         37.46         6.02 o                         
  -1   7   6        994.08        873.72        19.73 o                         
   0   7   6        416.83        383.08         7.85 o                         
   1   7   6       5152.59       4962.32        52.16 o                         
   2   7   6         27.58         20.87         6.15 o                         
   3   7   6       1019.15       1050.88        13.43 o                         
   4   7   6          3.75          9.37         8.66 o                         
   5   7   6          4.06          5.85         7.23 o                         
   6   7   6         68.59         69.96         9.13 o                         
   7   7   6         24.87         40.22        11.09 o                         
  -7   8   6        388.57        344.59        23.88 o                         
  -6   8   6        166.71        155.05        10.41 o                         
  -5   8   6        788.46        777.90        21.55 o                         
  -4   8   6         54.20         63.08         8.76 o                         
  -3   8   6        632.18        648.72         8.45 o                         
  -2   8   6         55.41         62.67         7.21 o                         
  -1   8   6          1.53          5.04         6.75 o                         
   0   8   6        159.69        170.06         8.27 o                         
   1   8   6         41.78         65.53         8.27 o                         
   2   8   6        245.90        236.44         8.79 o                         
   3   8   6        928.89        881.32        12.92 o                         
   4   8   6         58.96         77.48         7.68 o                         
   5   8   6        439.84        431.96        14.67 o                         
   6   8   6         40.93         21.90         8.52 o                         
   7   8   6        341.60        248.87        11.43 o                         
  -6   9   6         25.99         18.57         8.76 o                         
  -5   9   6         52.97         54.59        14.03 o                         
  -4   9   6         13.58         11.40         6.64 o                         
  -3   9   6        573.50        633.03         9.60 o                         
  -2   9   6         40.34         52.27         5.64 o                         
  -1   9   6        236.45        237.37         7.02 o                         
   0   9   6        812.47        851.13        13.52 o                         
   1   9   6       1705.33       1727.68        33.39 o                         
   2   9   6          6.24         11.17         6.82 o                         
   3   9   6        568.52        550.57        11.90 o                         
   4   9   6        285.21        317.31         7.99 o                         
   5   9   6         74.93         99.40         9.10 o                         
   6   9   6          1.91         16.69        10.66 o                         
  -6  10   6         67.76         61.64        12.12 o                         
  -5  10   6        436.78        400.14         9.97 o                         
  -4  10   6        343.57        385.47        10.08 o                         
  -3  10   6         33.35         44.16         6.99 o                         
  -2  10   6         61.54         63.17         6.42 o                         
  -1  10   6        198.81        176.05         6.69 o                         
   0  10   6         32.00         28.17         6.00 o                         
   1  10   6         33.79         34.57         6.25 o                         
   2  10   6         23.15         26.50         6.39 o                         
   3  10   6        658.25        644.15         8.74 o                         
   4  10   6         84.52         92.40         6.77 o                         
   5  10   6        185.02        190.74         9.56 o                         
   6  10   6         62.50         59.71         9.12 o                         
  -5  11   6         11.95         16.49         8.16 o                         
  -4  11   6        211.45        209.84         7.52 o                         
  -3  11   6        150.66        158.17         7.73 o                         
  -2  11   6        220.97        205.91        10.75 o                         
  -1  11   6        548.46        594.97         8.72 o                         
   0  11   6        177.87        187.14         7.23 o                         
   1  11   6         33.57         30.62         5.50 o                         
   2  11   6        480.47        523.62        20.85 o                         
   3  11   6          3.41         -5.28         7.51 o                         
   4  11   6        154.80        163.33         9.06 o                         
   5  11   6         49.83         51.03         9.26 o                         
  -4  12   6        160.14        146.36         8.90 o                         
  -3  12   6         10.33         15.41         7.57 o                         
  -2  12   6        109.04        112.19         7.25 o                         
  -1  12   6          0.85          0.06         6.39 o                         
   0  12   6         25.55         33.17         6.46 o                         
   1  12   6         20.82         21.23         7.12 o                         
   2  12   6         46.66         52.29         6.54 o                         
   3  12   6          0.37          1.61         6.53 o                         
   4  12   6        228.34        233.08         8.81 o                         
  -4  13   6         78.16         81.51         8.61 o                         
  -3  13   6          1.42         11.30         6.63 o                         
  -2  13   6        287.58        283.26         9.18 o                         
  -1  13   6         28.20         36.80         7.48 o                         
   0  13   6        319.12        353.22         8.15 o                         
   1  13   6          0.64         -2.16         6.45 o                         
   2  13   6        281.33        287.93         7.39 o                         
   3  13   6         25.33         25.49         7.05 o                         
  -2  14   6         58.78         57.51         9.48 o                         
  -1  14   6          0.04         -0.97         8.65 o                         
   0  14   6          8.97          7.48        10.40 o                         
   1  14   6         37.00         28.09         7.82 o                         
   2  14   6         79.09         67.65        11.79 o                         
  -7   0   7        624.14        632.45        15.17 o                         
  -5   0   7        608.89        549.48        14.12 o                         
  -3   0   7        119.87        132.48        11.13 o                         
  -1   0   7       7641.68       8126.62       398.89 o                         
   1   0   7       7006.15       6767.62        40.42 o                         
   3   0   7       6455.18       6867.31        58.74 o                         
   5   0   7        988.47        916.10        15.04 o                         
   7   0   7        210.84        222.62        15.06 o                         
  -8   1   7          3.78          2.57        10.31 o                         
  -7   1   7        436.33        415.54        10.32 o                         
  -6   1   7          1.86          3.47         7.67 o                         
  -5   1   7       2593.39       2545.58        20.57 o                         
  -4   1   7       1311.92       1264.76        28.48 o                         
  -3   1   7       2862.74       2817.81        15.03 o                         
  -2   1   7        345.65        376.94         8.92 o                         
  -1   1   7       4300.88       4320.92        95.00 o                         
   0   1   7       1235.15       1190.63        45.24 o                         
   1   1   7       1339.69       1230.37        30.88 o                         
   2   1   7       1768.73       1911.71        31.75 o                         
   3   1   7         17.05         12.87         7.47 o                         
   4   1   7          3.21         -4.53         7.02 o                         
   5   1   7        249.96        249.18         8.32 o                         
   6   1   7         25.21         22.88         7.88 o                         
   7   1   7        222.91        246.94         9.01 o                         
   8   1   7          3.81          3.45        12.58 o                         
  -8   2   7         16.10         17.78        10.57 o                         
  -7   2   7        110.63        114.23         8.93 o                         
  -6   2   7         23.59         22.25         7.82 o                         
  -5   2   7        149.81        156.85         9.84 o                         
  -4   2   7        287.44        317.70         7.68 o                         
  -3   2   7         45.12         32.74         6.67 o                         
  -2   2   7       2404.29       2518.45        41.59 o                         
  -1   2   7       2861.11       2860.66        74.28 o                         
   0   2   7       1709.80       1711.28        76.99 o                         
   1   2   7       6464.54       6594.10        81.90 o                         
   2   2   7       5766.13       5828.14        44.67 o                         
   3   2   7       2966.16       2889.33        40.32 o                         
   4   2   7        192.09        178.11         7.75 o                         
   5   2   7       1640.73       1666.65        12.44 o                         
   6   2   7         60.08         76.41         8.52 o                         
   7   2   7        209.00        218.54         9.19 o                         
   8   2   7         27.59         15.50         9.31 o                         
  -8   3   7         43.80         68.23        12.36 o                         
  -7   3   7         88.31         88.75         9.61 o                         
  -6   3   7         64.58         80.42         8.15 o                         
  -5   3   7       1160.40       1051.34        86.97 o                         
  -4   3   7       1691.08       1686.14        18.93 o                         
  -3   3   7       1808.66       1562.38        14.17 o                         
  -2   3   7         11.81         27.89         8.31 o                         
  -1   3   7       7739.54       7798.64        49.71 o                         
   0   3   7        543.21        490.90        13.60 o                         
   1   3   7        269.27        226.84         7.66 o                         
   2   3   7       5309.63       5485.52        48.88 o                         
   3   3   7        264.56        210.93         7.09 o                         
   4   3   7         56.96         55.75         7.15 o                         
   5   3   7         14.18         15.00         7.19 o                         
   6   3   7          7.10          3.54         8.02 o                         
   7   3   7         76.75         91.24         8.78 o                         
   8   3   7         77.68         78.43        11.68 o                         
  -8   4   7        193.93        180.67        20.67 o                         
  -7   4   7        233.97        229.33        11.22 o                         
  -6   4   7        124.25        116.71         8.06 o                         
  -5   4   7         77.74         76.07         7.95 o                         
  -4   4   7         77.25         83.40         9.02 o                         
  -3   4   7        113.92        112.85         6.88 o                         
  -2   4   7        736.99        748.50         9.66 o                         
  -1   4   7       1638.98       1607.08        52.32 o                         
   0   4   7       2206.53       2105.94        31.91 o                         
   1   4   7       5038.71       5044.62        31.23 o                         
   2   4   7       2218.09       2179.03        25.57 o                         
   3   4   7       1017.83       1014.73        14.70 o                         
   4   4   7        920.00        874.58        16.75 o                         
   5   4   7       1063.07       1053.96        10.96 o                         
   6   4   7        497.21        522.91        10.04 o                         
   7   4   7        151.57        149.37        12.20 o                         
   8   4   7         13.50         26.84        11.47 o                         
  -7   5   7         65.69         71.55        10.61 o                         
  -6   5   7        373.77        386.97        14.28 o                         
  -5   5   7         20.86         28.57         7.99 o                         
  -4   5   7        194.23        192.18         8.25 o                         
  -3   5   7       1580.66       1505.64        15.93 o                         
  -2   5   7       4627.41       4553.66        71.82 o                         
  -1   5   7        477.55        545.69        10.45 o                         
   0   5   7       2997.02       2963.30        40.42 o                         
   1   5   7        174.83        163.17         7.10 o                         
   2   5   7         57.87         41.74         6.05 o                         
   3   5   7         57.62         57.60         6.42 o                         
   4   5   7         81.89         72.79         8.00 o                         
   5   5   7         23.95         20.59         7.80 o                         
   6   5   7         73.79         78.22         9.01 o                         
   7   5   7         51.55         39.81        10.88 o                         
  -7   6   7          1.36         10.26        10.39 o                         
  -6   6   7        229.64        243.57        10.60 o                         
  -5   6   7          0.78          8.66         6.14 o                         
  -4   6   7        188.40        171.55         7.74 o                         
  -3   6   7         60.39         61.69         9.19 o                         
  -2   6   7        339.04        343.33         7.79 o                         
  -1   6   7         32.50         28.31         6.09 o                         
   0   6   7       2739.07       2634.25        20.93 o                         
   1   6   7        122.32         98.35         6.09 o                         
   2   6   7       1088.47        993.09        14.91 o                         
   3   6   7        172.63        171.92         6.70 o                         
   4   6   7       2214.51       2180.89        34.39 o                         
   5   6   7        116.88        121.41         7.17 o                         
   6   6   7        283.00        304.01        11.02 o                         
   7   6   7         48.04         56.42        17.23 o                         
  -7   7   7          6.04          8.84        10.50 o                         
  -6   7   7        866.19        826.09        13.40 o                         
  -5   7   7          3.30          7.50         8.53 o                         
  -4   7   7        455.48        463.13        13.65 o                         
  -3   7   7         17.19         11.83         7.23 o                         
  -2   7   7        296.00        262.41         8.32 o                         
  -1   7   7        789.17        834.10        10.42 o                         
   0   7   7       2307.92       2317.25        44.75 o                         
   1   7   7        190.22        176.69         6.21 o                         
   2   7   7        287.31        277.43         6.53 o                         
   3   7   7          1.89         13.67         7.67 o                         
   4   7   7        425.76        418.31         8.17 o                         
   5   7   7          6.31         21.16         7.45 o                         
   6   7   7        168.02        163.35         9.48 o                         
   7   7   7         11.05         18.39        12.38 o                         
  -7   8   7          4.38          0.79        11.64 o                         
  -6   8   7        135.60        139.65         8.97 o                         
  -5   8   7          2.24         -4.74         9.63 o                         
  -4   8   7          7.38         10.17         6.00 o                         
  -3   8   7        255.89        228.83         6.30 o                         
  -2   8   7        245.05        278.10         7.41 o                         
  -1   8   7         56.48         63.29        11.85 o                         
   0   8   7       2305.12       2169.66        16.72 o                         
   1   8   7        516.04        576.71        14.72 o                         
   2   8   7       2403.78       2337.99        13.48 o                         
   3   8   7         12.00         13.37         6.86 o                         
   4   8   7       1263.00       1262.93        22.26 o                         
   5   8   7         15.30         22.71         7.17 o                         
   6   8   7         36.24         41.84        13.37 o                         
  -6   9   7        144.06        131.76         8.39 o                         
  -5   9   7         62.90         66.05         8.98 o                         
  -4   9   7        622.74        674.32         9.65 o                         
  -3   9   7        401.18        391.50         8.40 o                         
  -2   9   7       1058.38       1138.80        20.74 o                         
  -1   9   7          4.22         -4.22         6.83 o                         
   0   9   7        312.32        339.11         8.07 o                         
   1   9   7          1.10          4.76         5.73 o                         
   2   9   7        218.15        238.49         7.39 o                         
   3   9   7        113.61        105.37         7.81 o                         
   4   9   7         59.96         75.29         9.85 o                         
   5   9   7          6.07         14.30         8.20 o                         
   6   9   7        104.89        122.39        11.14 o                         
  -6  10   7         63.53         58.86        14.01 o                         
  -5  10   7         70.33         48.03         9.36 o                         
  -4  10   7          0.01         -2.15         7.80 o                         
  -3  10   7          1.67         13.56         6.30 o                         
  -2  10   7         58.46         65.55         7.07 o                         
  -1  10   7        100.40        112.72         7.08 o                         
   0  10   7        169.94        162.68         6.24 o                         
   1  10   7        119.94        131.95         6.55 o                         
   2  10   7        624.70        642.56         8.13 o                         
   3  10   7        280.26        307.19        10.25 o                         
   4  10   7        241.14        260.54        11.53 o                         
   5  10   7         43.10         44.41         7.66 o                         
   6  10   7        182.10        157.45         8.39 o                         
  -5  11   7        148.25        126.12         8.42 o                         
  -4  11   7        140.81        123.42        12.14 o                         
  -3  11   7        448.38        483.01        11.60 o                         
  -2  11   7        317.28        342.97         8.01 o                         
  -1  11   7        286.71        279.32         8.78 o                         
   0  11   7         16.13         23.52         5.57 o                         
   1  11   7        225.21        252.38         9.53 o                         
   2  11   7         53.25         67.37         7.05 o                         
   3  11   7         12.31         18.60         7.14 o                         
   4  11   7         34.30         43.59         6.34 o                         
   5  11   7          1.55          6.15         7.63 o                         
  -4  12   7         18.14         13.48         7.24 o                         
  -3  12   7         60.95         49.41         6.67 o                         
  -2  12   7          0.10          2.95         6.02 o                         
  -1  12   7         79.14        101.76         7.37 o                         
   0  12   7          8.93         12.29         5.79 o                         
   1  12   7        121.45        121.45         6.80 o                         
   2  12   7          7.71          9.71         7.23 o                         
   3  12   7        389.83        391.87        10.05 o                         
   4  12   7          1.07         10.64         8.01 o                         
  -3  13   7        145.41        137.56         8.52 o                         
  -2  13   7          5.78         12.63         6.65 o                         
  -1  13   7        244.65        290.77         7.59 o                         
   0  13   7         43.86         47.87         7.27 o                         
   1  13   7         85.44         98.85         7.65 o                         
   2  13   7         63.53         54.29         7.17 o                         
   3  13   7          0.09          6.50         6.93 o                         
  -2  14   7          1.92          8.34         9.20 o                         
  -1  14   7        102.57        100.03         7.40 o                         
   0  14   7          4.15          8.04         6.28 o                         
   1  14   7        291.20        284.40        12.47 o                         
   2  14   7          0.56         -2.07         7.14 o                         
  -8   0   8          5.09          5.87        12.47 o                         
  -6   0   8        199.46        213.19        24.97 o                         
  -4   0   8       3149.97       3150.41        82.15 o                         
  -2   0   8       5328.40       4749.34        33.50 o                         
   0   0   8        326.64        269.15        10.90 o                         
   2   0   8      12393.34      12522.67       187.13 o                         
   4   0   8        179.43        173.27        11.21 o                         
   6   0   8         29.54         27.47        11.02 o                         
   8   0   8          0.14          4.94        12.75 o                         
  -8   1   8        355.65        337.06        11.04 o                         
  -7   1   8        104.19        114.75         8.51 o                         
  -6   1   8        736.99        755.62         9.78 o                         
  -5   1   8         79.38         67.65         8.17 o                         
  -4   1   8       2929.19       2870.57        29.90 o                         
  -3   1   8        211.65        189.36         8.10 o                         
  -2   1   8         15.01          4.90         7.54 o                         
  -1   1   8        846.11        969.75        29.23 o                         
   0   1   8         17.25         29.97         5.64 o                         
   1   1   8        700.58        706.49         9.88 o                         
   2   1   8        450.33        475.46        27.81 o                         
   3   1   8         53.42         94.00        10.66 o                         
   4   1   8       2229.88       2228.40        27.94 o                         
   5   1   8         61.25         62.44         7.65 o                         
   6   1   8       1159.22       1223.64        11.30 o                         
   7   1   8         14.54         16.19         7.41 o                         
   8   1   8        395.95        371.41        10.48 o                         
  -8   2   8         34.87         45.06        10.09 o                         
  -7   2   8          1.19          1.40         7.99 o                         
  -6   2   8         63.94         65.60         8.44 o                         
  -5   2   8          3.19          4.02         7.13 o                         
  -4   2   8       2425.24       2353.09        22.66 o                         
  -3   2   8        559.95        505.61         9.18 o                         
  -2   2   8       7296.46       6967.29       103.05 o                         
  -1   2   8       5531.24       6153.14       215.27 o                         
   0   2   8       2609.95       2529.90        54.50 o                         
   1   2   8       1155.69       1126.78        18.73 o                         
   2   2   8       5203.74       5029.25        34.80 o                         
   3   2   8       1447.61       1511.47        13.56 o                         
   4   2   8        762.81        727.28         9.38 o                         
   5   2   8          2.64         11.96         6.94 o                         
   6   2   8         88.97         86.00         8.18 o                         
   7   2   8          2.36          3.00         7.82 o                         
   8   2   8         42.75         50.05        10.26 o                         
  -8   3   8        239.96        244.44        12.52 o                         
  -7   3   8         65.60         70.40         9.10 o                         
  -6   3   8        457.52        458.74        14.76 o                         
  -5   3   8        179.13        191.46         9.70 o                         
  -4   3   8        162.35        175.12         7.97 o                         
  -3   3   8       1213.68       1259.20        23.51 o                         
  -2   3   8       1357.51       1188.12        18.84 o                         
  -1   3   8       1140.00       1174.20        37.96 o                         
   0   3   8       1843.49       2144.09        64.07 o                         
   1   3   8        103.62        103.06         7.07 o                         
   2   3   8        175.93        136.14         7.78 o                         
   3   3   8        600.19        588.48         9.29 o                         
   4   3   8        533.62        529.03        11.36 o                         
   5   3   8        125.36        131.68         7.05 o                         
   6   3   8        684.85        701.17        13.37 o                         
   7   3   8         78.06         80.30         8.64 o                         
   8   3   8        118.53        129.01        10.44 o                         
  -8   4   8          2.35          2.57        11.57 o                         
  -7   4   8          1.59         -4.50        10.39 o                         
  -6   4   8         66.33         55.88         9.15 o                         
  -5   4   8         11.03         23.42         7.73 o                         
  -4   4   8        256.51        236.38         8.44 o                         
  -3   4   8       1099.02       1126.82        17.83 o                         
  -2   4   8       2474.57       2495.64        25.93 o                         
  -1   4   8       6204.63       6427.81       173.72 o                         
   0   4   8      10877.34      10793.24       302.53 o                         
   1   4   8       3084.48       3020.38        24.95 o                         
   2   4   8        222.87        260.54         7.13 o                         
   3   4   8        289.65        263.13         7.73 o                         
   4   4   8        151.82        155.94         7.04 o                         
   5   4   8        563.85        568.25         8.96 o                         
   6   4   8         44.86         45.74         7.96 o                         
   7   4   8          1.58          6.15         9.01 o                         
  -7   5   8        350.80        306.36        12.05 o                         
  -6   5   8        208.88        191.37         9.66 o                         
  -5   5   8        282.24        290.33         8.52 o                         
  -4   5   8        211.41        229.93         9.51 o                         
  -3   5   8         14.67         25.95         7.54 o                         
  -2   5   8        104.52         96.31         7.02 o                         
  -1   5   8        325.19        219.41         7.13 o                         
   0   5   8        127.23        134.22         7.59 o                         
   1   5   8       1582.61       1454.16        22.73 o                         
   2   5   8        543.15        541.95         7.75 o                         
   3   5   8        356.20        348.63         8.26 o                         
   4   5   8          6.04          7.33         6.90 o                         
   5   5   8        845.21        865.92        16.99 o                         
   6   5   8         99.01         99.92         8.72 o                         
   7   5   8        233.65        278.96        11.66 o                         
  -7   6   8          0.25          7.68        10.61 o                         
  -6   6   8          1.20          0.57        13.83 o                         
  -5   6   8        245.44        271.37         8.50 o                         
  -4   6   8         18.49         23.19         7.73 o                         
  -3   6   8       1539.01       1603.87        25.75 o                         
  -2   6   8        134.89        154.99         6.70 o                         
  -1   6   8       1930.39       1687.31        27.40 o                         
   0   6   8       1158.41       1163.81        10.43 o                         
   1   6   8       6164.00       6011.34        90.37 o                         
   2   6   8          7.05          7.67         5.95 o                         
   3   6   8        739.55        762.18        14.42 o                         
   4   6   8        497.38        518.56        11.26 o                         
   5   6   8        128.82        133.02         7.96 o                         
   6   6   8         22.30         30.61         8.98 o                         
   7   6   8          9.36          6.21        10.65 o                         
  -7   7   8        273.79        270.89        20.17 o                         
  -6   7   8          6.62          7.37         8.70 o                         
  -5   7   8        265.96        286.63         8.18 o                         
  -4   7   8          0.13          1.66         7.20 o                         
  -3   7   8        824.06        845.13        16.93 o                         
  -2   7   8         56.30         73.39         5.72 o                         
  -1   7   8          9.06          8.48         5.65 o                         
   0   7   8        905.35        935.39        12.66 o                         
   1   7   8         29.77         33.24         6.19 o                         
   2   7   8         64.99         66.22         6.50 o                         
   3   7   8        364.64        376.71         7.59 o                         
   4   7   8         39.01         45.18         7.94 o                         
   5   7   8        480.97        492.91        11.53 o                         
   6   7   8         12.60          9.30         7.00 o                         
   7   7   8        355.24        389.68        27.65 o                         
  -6   8   8         14.89         25.39        10.41 o                         
  -5   8   8        208.83        218.22         7.53 o                         
  -4   8   8         12.22         21.87         7.60 o                         
  -3   8   8       1142.37       1196.72        13.82 o                         
  -2   8   8         18.54         30.60         8.40 o                         
  -1   8   8       1014.64        964.57        11.77 o                         
   0   8   8        447.52        471.81         7.96 o                         
   1   8   8       2877.15       2727.36        47.90 o                         
   2   8   8        109.30        118.44         7.24 o                         
   3   8   8       1563.08       1504.67        13.06 o                         
   4   8   8        174.72        150.83         7.19 o                         
   5   8   8          4.40         11.74         7.09 o                         
   6   8   8          6.42          0.05        15.06 o                         
  -6   9   8         40.52         41.97        10.89 o                         
  -5   9   8        614.89        606.56        10.52 o                         
  -4   9   8        380.56        395.83        13.42 o                         
  -3   9   8        125.82        140.83         6.92 o                         
  -2   9   8         87.81        111.48         6.44 o                         
  -1   9   8         33.75         29.09         6.24 o                         
   0   9   8         48.20         46.26         8.49 o                         
   1   9   8        122.19         99.36         6.45 o                         
   2   9   8        104.21         94.71         7.17 o                         
   3   9   8        278.02        297.57        10.48 o                         
   4   9   8          1.37          0.42         7.71 o                         
   5   9   8        143.37        160.03         7.77 o                         
   6   9   8         42.42         48.76         8.96 o                         
  -6  10   8         35.98         53.89        11.39 o                         
  -5  10   8          3.87          1.18         7.59 o                         
  -4  10   8         91.89         89.50         8.33 o                         
  -3  10   8        219.16        229.67        12.46 o                         
  -2  10   8        102.59        109.88         7.41 o                         
  -1  10   8        858.37        933.21         8.38 o                         
   0  10   8        441.58        432.63         8.35 o                         
   1  10   8        174.92        172.25         6.16 o                         
   2  10   8         23.49         34.13         6.38 o                         
   3  10   8        105.58        103.83         7.50 o                         
   4  10   8         89.18         90.42         6.99 o                         
   5  10   8         47.09         40.32         7.57 o                         
  -5  11   8        120.24        117.23         7.46 o                         
  -4  11   8        117.95        115.69         8.08 o                         
  -3  11   8         17.84         30.99         6.91 o                         
  -2  11   8         69.39         75.01         7.30 o                         
  -1  11   8        138.69        144.01         7.52 o                         
   0  11   8         29.03         29.55         6.21 o                         
   1  11   8          5.27         12.68         5.80 o                         
   2  11   8          2.29          7.60         6.44 o                         
   3  11   8        164.26        171.92         7.96 o                         
   4  11   8        153.74        165.40         7.24 o                         
   5  11   8        105.48        103.95         8.25 o                         
  -4  12   8        152.65        134.57        12.28 o                         
  -3  12   8         15.05         14.34         6.82 o                         
  -2  12   8        534.72        533.84        17.50 o                         
  -1  12   8         62.08         63.14         6.72 o                         
   0  12   8        295.14        324.89        10.56 o                         
   1  12   8          1.77          3.87         7.15 o                         
   2  12   8        488.16        452.57        15.05 o                         
   3  12   8          4.09          0.03         7.54 o                         
   4  12   8         30.00         37.76         7.10 o                         
  -3  13   8          9.65         16.87         8.20 o                         
  -2  13   8        142.93        125.24         8.05 o                         
  -1  13   8          1.97         -4.21         6.81 o                         
   0  13   8          1.36          8.58         6.48 o                         
   1  13   8        106.64        103.51         6.97 o                         
   2  13   8         27.68         24.72         8.37 o                         
   3  13   8          3.65         -2.91         7.21 o                         
  -1  14   8          0.23          6.66         6.34 o                         
   0  14   8        295.33        276.60        17.69 o                         
   1  14   8          6.06         18.29         7.83 o                         
  -7   0   9        434.06        477.64        17.86 o                         
  -5   0   9       3961.48       3655.65        22.84 o                         
  -3   0   9       1821.52       1866.74        33.54 o                         
  -1   0   9       5300.83       5333.10       181.31 o                         
   1   0   9       1936.13       1950.69        23.84 o                         
   3   0   9       1286.06       1224.82        32.00 o                         
   5   0   9        803.45        791.75        14.21 o                         
   7   0   9        290.30        270.63        15.60 o                         
  -8   1   9         26.30         22.95         9.88 o                         
  -7   1   9        128.43        154.97         8.93 o                         
  -6   1   9          1.46          3.83        11.13 o                         
  -5   1   9          6.47          6.59         8.09 o                         
  -4   1   9        297.71        299.37         8.28 o                         
  -3   1   9         15.52         28.75         6.55 o                         
  -2   1   9         99.73         82.03         7.06 o                         
  -1   1   9       1591.51       1564.96        51.38 o                         
   0   1   9        130.88        129.60         6.84 o                         
   1   1   9       1488.93       1270.31        19.62 o                         
   2   1   9         20.36         16.75         7.57 o                         
   3   1   9       5463.11       5304.53        40.41 o                         
   4   1   9        213.13        197.69         7.81 o                         
   5   1   9       1379.09       1381.97        11.50 o                         
   6   1   9          9.87         10.47         7.43 o                         
   7   1   9        101.81        118.15         8.96 o                         
   8   1   9         69.11         74.67         9.91 o                         
  -8   2   9         28.41         26.39         9.88 o                         
  -7   2   9        266.98        266.81         9.10 o                         
  -6   2   9         23.20         21.82         7.87 o                         
  -5   2   9       1766.21       1729.57        13.37 o                         
  -4   2   9       1524.40       1522.69        18.19 o                         
  -3   2   9       2664.56       2546.79        36.56 o                         
  -2   2   9        446.92        425.95         8.90 o                         
  -1   2   9       7400.50       7428.93       190.14 o                         
   0   2   9       1896.80       2142.46        42.37 o                         
   1   2   9        693.40        628.23        13.24 o                         
   2   2   9        451.11        491.53        10.53 o                         
   3   2   9        740.20        718.60        10.56 o                         
   4   2   9          0.09          5.38         7.60 o                         
   5   2   9        535.93        482.21         8.40 o                         
   6   2   9         23.48         27.97         7.65 o                         
   7   2   9        159.53        153.24         8.31 o                         
   8   2   9         29.35         28.07         9.19 o                         
  -8   3   9         93.47         87.06        11.81 o                         
  -7   3   9        119.78        121.44         8.77 o                         
  -6   3   9        206.16        206.87         8.47 o                         
  -5   3   9          7.78          4.95         6.70 o                         
  -4   3   9        260.63        258.14         8.24 o                         
  -3   3   9        263.53        253.94         7.41 o                         
  -2   3   9        527.17        574.24         8.42 o                         
  -1   3   9          3.85          4.75         7.62 o                         
   0   3   9       2214.90       2442.51        80.35 o                         
   1   3   9       1162.76       1065.67        13.44 o                         
   2   3   9        604.93        625.13         8.56 o                         
   3   3   9        517.91        467.38        12.78 o                         
   4   3   9        858.72        890.11        29.81 o                         
   5   3   9       1030.62       1040.08        20.59 o                         
   6   3   9        210.76        204.56         8.06 o                         
   7   3   9        210.94        203.11         9.30 o                         
  -7   4   9        114.26        104.70         8.46 o                         
  -6   4   9        263.08        289.15        14.99 o                         
  -5   4   9         87.05         99.49         9.51 o                         
  -4   4   9        550.49        570.90         9.42 o                         
  -3   4   9       2061.85       1926.96        45.72 o                         
  -2   4   9       4503.21       4358.02        60.87 o                         
  -1   4   9        504.05        527.64        26.55 o                         
   0   4   9        350.29        279.04         9.65 o                         
   1   4   9         95.96         70.11         5.67 o                         
   2   4   9        235.05        239.90         8.17 o                         
   3   4   9        189.75        196.87         7.86 o                         
   4   4   9        179.89        174.34         8.42 o                         
   5   4   9          3.75          7.22         7.21 o                         
   6   4   9          1.14          2.07         6.73 o                         
   7   4   9        137.81        144.18         9.64 o                         
  -7   5   9         47.69         53.36        10.97 o                         
  -6   5   9        111.87        119.65         8.65 o                         
  -5   5   9          1.63          6.79         6.60 o                         
  -4   5   9          6.45         10.08         6.63 o                         
  -3   5   9         52.83         66.14         6.86 o                         
  -2   5   9        426.39        414.85        10.82 o                         
  -1   5   9        276.18        332.57         7.38 o                         
   0   5   9       1292.41       1293.50        18.31 o                         
   1   5   9       1515.20       1536.34        14.67 o                         
   2   5   9       2340.20       2253.55        17.83 o                         
   3   5   9        152.76        164.51         7.07 o                         
   4   5   9        970.02        956.25        16.82 o                         
   5   5   9          1.74          4.06         7.81 o                         
   6   5   9        922.55        965.26        20.81 o                         
   7   5   9        133.38        117.94        10.12 o                         
  -7   6   9         11.05          6.11        23.45 o                         
  -6   6   9        854.55        893.14        18.73 o                         
  -5   6   9         31.02         40.88         7.53 o                         
  -4   6   9        816.55        768.77        12.45 o                         
  -3   6   9        827.06        832.00        10.09 o                         
  -2   6   9       1116.73       1032.75        13.44 o                         
  -1   6   9        128.94        111.13         6.77 o                         
   0   6   9       3213.45       2949.71        25.70 o                         
   1   6   9          9.29         12.06         7.06 o                         
   2   6   9         39.41         38.36         7.22 o                         
   3   6   9         16.50         18.55         7.02 o                         
   4   6   9         31.67         39.65         7.32 o                         
   5   6   9         28.59         22.75         6.09 o                         
   6   6   9         44.60         38.80         8.38 o                         
   7   6   9          4.97          2.72        10.52 o                         
  -7   7   9          1.18          1.64        10.78 o                         
  -6   7   9        195.29        172.86        10.82 o                         
  -5   7   9         11.62         14.72         8.36 o                         
  -4   7   9         18.78         32.54         7.11 o                         
  -3   7   9         26.61         24.92         7.06 o                         
  -2   7   9        334.72        335.54         9.14 o                         
  -1   7   9        502.98        507.02         7.69 o                         
   0   7   9        795.37        845.04        22.05 o                         
   1   7   9          6.44          8.10         6.38 o                         
   2   7   9       1911.67       1849.12        25.45 o                         
   3   7   9        152.94        146.02         7.51 o                         
   4   7   9       1543.80       1593.29        17.92 o                         
   5   7   9         11.31         18.26         8.22 o                         
   6   7   9        251.19        265.32         9.10 o                         
   7   7   9          4.73          7.89        11.15 o                         
  -6   8   9        329.12        315.95        22.27 o                         
  -5   8   9         12.60         22.14         7.21 o                         
  -4   8   9       1261.56       1258.42        27.73 o                         
  -3   8   9        365.44        356.90         7.04 o                         
  -2   8   9        704.92        740.99        11.17 o                         
  -1   8   9        203.31        216.08         6.98 o                         
   0   8   9        950.20        907.21        10.63 o                         
   1   8   9          1.05         -1.08         7.00 o                         
   2   8   9         25.07         22.64         5.56 o                         
   3   8   9         32.88         25.57         6.44 o                         
   4   8   9          2.72         10.58         7.70 o                         
   5   8   9         33.85         35.05         7.08 o                         
   6   8   9        201.82        182.58         8.76 o                         
  -6   9   9         34.49         71.16        19.47 o                         
  -5   9   9          5.22         11.61         8.34 o                         
  -4   9   9          3.96          8.58         7.82 o                         
  -3   9   9        116.86        114.93         6.74 o                         
  -2   9   9          7.08          7.20         6.98 o                         
  -1   9   9          7.78         11.98         6.81 o                         
   0   9   9        240.48        266.67         8.22 o                         
   1   9   9        171.43        160.63         6.69 o                         
   2   9   9        478.79        499.51         7.35 o                         
   3   9   9         81.67         90.62         6.82 o                         
   4   9   9        483.04        495.23        16.62 o                         
   5   9   9          1.29         10.52         7.17 o                         
   6   9   9         73.91         68.83        10.14 o                         
  -5  10   9         78.07         82.97         8.79 o                         
  -4  10   9        264.60        266.72         7.64 o                         
  -3  10   9        592.22        600.65        10.98 o                         
  -2  10   9        710.28        733.48        15.64 o                         
  -1  10   9         77.52         76.20         6.37 o                         
   0  10   9          2.08          5.91         6.00 o                         
   1  10   9        128.73        122.10         6.90 o                         
   2  10   9        194.94        190.38         8.74 o                         
   3  10   9        143.62        142.30         7.48 o                         
   4  10   9         40.40         32.09         7.72 o                         
   5  10   9          1.11         -2.04         8.56 o                         
  -5  11   9         19.78         20.55         7.65 o                         
  -4  11   9          4.72          6.94         7.78 o                         
  -3  11   9          8.58         13.25         7.34 o                         
  -2  11   9         38.72         50.68         7.35 o                         
  -1  11   9        175.20        175.32         7.24 o                         
   0  11   9        104.15         97.55         7.40 o                         
   1  11   9         93.74        104.08         6.97 o                         
   2  11   9         72.49         89.02         7.46 o                         
   3  11   9        399.02        409.94         8.61 o                         
   4  11   9         28.87         31.81         7.01 o                         
   5  11   9         99.26        100.20        10.37 o                         
  -4  12   9         27.02         26.48         8.01 o                         
  -3  12   9        377.57        376.05        13.98 o                         
  -2  12   9        136.60        136.10         7.95 o                         
  -1  12   9        541.93        504.76        17.63 o                         
   0  12   9        116.61        133.12         6.97 o                         
   1  12   9        128.54        139.63        10.59 o                         
   2  12   9          1.85         10.88         7.46 o                         
   3  12   9         35.46         33.25         7.87 o                         
   4  12   9         21.52         27.98         8.59 o                         
  -3  13   9         28.37         26.22         7.60 o                         
  -2  13   9          6.63          9.49         6.83 o                         
  -1  13   9         87.87         77.62         7.93 o                         
   0  13   9         17.79         19.33         7.58 o                         
   1  13   9         91.07        109.53         6.63 o                         
   2  13   9         14.98         14.20         6.73 o                         
   3  13   9        185.17        183.88        16.56 o                         
  -1  14   9         83.83         88.42         9.75 o                         
   0  14   9         11.74         20.77         7.21 o                         
   1  14   9         55.38         61.35         8.17 o                         
  -8   0  10        264.90        237.99        15.08 o                         
  -6   0  10        264.94        311.86        14.24 o                         
  -4   0  10       5307.97       5210.73        25.52 o                         
  -2   0  10       2631.20       2889.68        26.25 o                         
   0   0  10         56.90         68.45         9.48 o                         
   2   0  10       1262.94       1074.33        14.85 o                         
   4   0  10       1009.13        999.80        14.41 o                         
   6   0  10        606.42        610.67        14.19 o                         
  -8   1  10          2.00          6.96         9.42 o                         
  -7   1  10          0.94          2.45         8.27 o                         
  -6   1  10         24.08         20.55         8.60 o                         
  -5   1  10          5.44         13.83         7.21 o                         
  -4   1  10       1512.83       1512.73        14.84 o                         
  -3   1  10         23.93         22.37         7.19 o                         
  -2   1  10       3169.33       2747.09        57.58 o                         
  -1   1  10         14.37         23.27         6.77 o                         
   0   1  10       2263.98       1923.85        15.06 o                         
   1   1  10        259.94        244.63         8.02 o                         
   2   1  10       2599.21       2422.31        32.74 o                         
   3   1  10       1234.95       1266.89        13.70 o                         
   4   1  10        995.80       1012.61        14.55 o                         
   5   1  10        124.90        124.47         7.61 o                         
   6   1  10         25.49         26.37         7.36 o                         
   7   1  10         18.38         15.72         8.15 o                         
  -8   2  10        289.55        272.71        10.86 o                         
  -7   2  10         49.82         55.54         7.94 o                         
  -6   2  10        656.09        707.21        13.47 o                         
  -5   2  10        346.61        341.88         8.65 o                         
  -4   2  10        696.94        678.22         9.52 o                         
  -3   2  10         52.74         54.05         7.20 o                         
  -2   2  10         83.06         67.28         7.04 o                         
  -1   2  10        244.96        360.70         8.59 o                         
   0   2  10        252.39        251.99         7.63 o                         
   1   2  10       2107.17       2254.85        55.10 o                         
   2   2  10        259.99        215.87         7.44 o                         
   3   2  10         51.00         50.03         5.32 o                         
   4   2  10        738.19        749.38        11.66 o                         
   5   2  10        349.35        380.50         8.41 o                         
   6   2  10        467.42        492.92        14.46 o                         
   7   2  10          2.90         14.74         7.72 o                         
  -7   3  10         18.97         24.26         8.27 o                         
  -6   3  10         43.70         39.77         7.88 o                         
  -5   3  10         13.87         12.97         7.33 o                         
  -4   3  10        385.06        412.59        13.49 o                         
  -3   3  10        122.00        113.43         7.59 o                         
  -2   3  10       2047.53       1865.30        12.51 o                         
  -1   3  10        934.08        865.62        41.53 o                         
   0   3  10       2665.87       2720.67       124.19 o                         
   1   3  10       1477.51       1370.69        10.82 o                         
   2   3  10       1029.55        912.52        10.60 o                         
   3   3  10        549.26        583.05         7.90 o                         
   4   3  10          2.19         10.29         6.50 o                         
   5   3  10        439.12        454.36         8.96 o                         
   6   3  10        347.31        345.24        10.93 o                         
   7   3  10          0.61          3.31         7.38 o                         
  -7   4  10        282.94        281.27        10.05 o                         
  -6   4  10        388.04        389.05        10.75 o                         
  -5   4  10        932.14        917.21        19.86 o                         
  -4   4  10         82.06         92.15         7.06 o                         
  -3   4  10         55.52         69.77        13.17 o                         
  -2   4  10        205.11        213.14         7.69 o                         
  -1   4  10        557.17        588.87        19.81 o                         
   0   4  10          0.12         12.42         5.75 o                         
   1   4  10        471.03        512.91         7.92 o                         
   2   4  10       1471.79       1462.25        16.66 o                         
   3   4  10        725.03        740.79        15.60 o                         
   4   4  10        612.40        632.02         9.12 o                         
   5   4  10        830.12        834.64        10.56 o                         
   6   4  10        178.77        176.21         7.58 o                         
   7   4  10        203.72        184.14         9.28 o                         
  -7   5  10         15.64         13.24         8.79 o                         
  -6   5  10         34.81         41.19         8.33 o                         
  -5   5  10        116.46        110.75        11.94 o                         
  -4   5  10         14.15         25.13         6.65 o                         
  -3   5  10        620.83        624.91         9.00 o                         
  -2   5  10         33.13         28.12         7.21 o                         
  -1   5  10       1326.64       1253.21        35.00 o                         
   0   5  10       1529.76       1524.23        24.75 o                         
   1   5  10       2852.90       2736.77        41.11 o                         
   2   5  10         10.99         23.52         7.99 o                         
   3   5  10        891.43        906.31        13.01 o                         
   4   5  10        118.84        138.76         6.54 o                         
   5   5  10        455.47        456.19         8.34 o                         
   6   5  10         14.24         17.13         7.36 o                         
   7   5  10          0.90          4.15         8.87 o                         
  -7   6  10        473.89        410.39        43.74 o                         
  -6   6  10         72.96         78.84         8.84 o                         
  -5   6  10        486.80        503.45        12.07 o                         
  -4   6  10        112.74        106.77         6.88 o                         
  -3   6  10        579.47        537.21         8.89 o                         
  -2   6  10         30.45         39.33         7.05 o                         
  -1   6  10        214.28        182.31         6.16 o                         
   0   6  10         13.50         30.13         6.44 o                         
   1   6  10        105.93         92.78         6.53 o                         
   2   6  10        138.33        126.76         6.42 o                         
   3   6  10        946.08        949.17        18.01 o                         
   4   6  10          0.29          6.31         7.10 o                         
   5   6  10        484.87        483.65         9.20 o                         
   6   6  10         27.71         27.41         8.23 o                         
   7   6  10        337.29        333.20        14.33 o                         
  -6   7  10          0.08          7.69         8.97 o                         
  -5   7  10        282.93        274.11         8.02 o                         
  -4   7  10          0.40          1.47         7.53 o                         
  -3   7  10        501.14        511.92         8.44 o                         
  -2   7  10         60.97         68.28         6.28 o                         
  -1   7  10        513.57        512.95         7.78 o                         
   0   7  10         41.93         42.46         6.61 o                         
   1   7  10       2262.02       2286.86        41.27 o                         
   2   7  10         46.06         43.26         7.13 o                         
   3   7  10       1791.64       1839.91        34.80 o                         
   4   7  10         41.01         38.64         7.04 o                         
   5   7  10         20.86         24.82         8.17 o                         
   6   7  10         95.17         88.83         8.93 o                         
  -6   8  10         37.03         34.01         9.94 o                         
  -5   8  10        450.52        447.39        13.14 o                         
  -4   8  10         72.83         80.69         7.91 o                         
  -3   8  10        586.01        559.16        19.28 o                         
  -2   8  10         42.37         46.69         6.95 o                         
  -1   8  10        166.73        151.96         6.61 o                         
   0   8  10         40.98         48.17         6.80 o                         
   1   8  10        100.29         86.50         5.90 o                         
   2   8  10         52.14         59.44         6.25 o                         
   3   8  10        355.55        364.02         8.12 o                         
   4   8  10         15.35         24.23         8.01 o                         
   5   8  10        281.24        289.09        12.95 o                         
   6   8  10          0.38          6.89         8.79 o                         
  -6   9  10         28.13         31.56        10.87 o                         
  -5   9  10         26.43         30.21         7.31 o                         
  -4   9  10         17.89         20.13         7.72 o                         
  -3   9  10        384.79        420.64         8.23 o                         
  -2   9  10         34.94         36.54         8.59 o                         
  -1   9  10        838.33        869.60        14.04 o                         
   0   9  10        784.26        747.93        19.67 o                         
   1   9  10        425.38        442.06        10.53 o                         
   2   9  10          1.63          5.41         6.35 o                         
   3   9  10        685.08        719.36         8.39 o                         
   4   9  10         80.61         99.23         7.95 o                         
   5   9  10         79.98         81.57         8.36 o                         
   6   9  10          0.65          4.12         9.41 o                         
  -5  10  10        253.43        231.27         9.55 o                         
  -4  10  10        291.95        267.13         8.08 o                         
  -3  10  10        106.98        111.25         7.79 o                         
  -2  10  10        152.31        140.50         6.66 o                         
  -1  10  10         61.30         67.72         8.87 o                         
   0  10  10         25.70         26.05         7.80 o                         
   1  10  10          0.40          4.16         6.88 o                         
   2  10  10        114.58        112.92         7.39 o                         
   3  10  10        264.63        285.80         9.12 o                         
   4  10  10         50.82         57.69         7.72 o                         
   5  10  10        211.11        204.53        11.76 o                         
  -4  11  10        133.66        129.00         6.75 o                         
  -3  11  10         85.57         88.41         6.77 o                         
  -2  11  10        298.99        288.21         8.03 o                         
  -1  11  10        410.00        412.14         8.89 o                         
   0  11  10        327.24        340.97         7.25 o                         
   1  11  10         33.25         42.70         6.94 o                         
   2  11  10        220.77        212.34         7.19 o                         
   3  11  10         11.49          6.92         7.82 o                         
   4  11  10        129.84        107.32         8.73 o                         
  -4  12  10         23.70         13.60         7.53 o                         
  -3  12  10          4.76         15.27         6.72 o                         
  -2  12  10         80.13         76.57        10.56 o                         
  -1  12  10         43.12         39.81         7.38 o                         
   0  12  10         28.71         31.09         6.61 o                         
   1  12  10          2.89          6.91         6.51 o                         
   2  12  10          2.12         -0.21         6.75 o                         
   3  12  10          8.97          5.62         7.63 o                         
  -2  13  10        222.66        211.78        12.28 o                         
  -1  13  10          9.63          9.44         6.85 o                         
   0  13  10        237.26        248.40         7.77 o                         
   1  13  10         53.68         76.88        10.56 o                         
   2  13  10        233.26        201.00         9.37 o                         
  -7   0  11        305.34        302.59        13.04 o                         
  -5   0  11        122.05        117.82        10.69 o                         
  -3   0  11        196.05        187.31        10.73 o                         
  -1   0  11       3871.50       3484.93       197.20 o                         
   1   0  11       1740.96       1540.89        15.58 o                         
   3   0  11       1234.34       1276.60        39.52 o                         
   5   0  11       1939.78       1892.84        17.11 o                         
   7   0  11         18.86         20.51        11.62 o                         
  -7   1  11        208.62        243.33         8.92 o                         
  -6   1  11          4.67         11.64         7.26 o                         
  -5   1  11       1435.84       1447.84        17.46 o                         
  -4   1  11        110.01         97.17         7.55 o                         
  -3   1  11       2888.88       2880.09        30.58 o                         
  -2   1  11        273.70        293.81         7.79 o                         
  -1   1  11       1129.28        989.95        22.72 o                         
   0   1  11         29.94         46.20         6.84 o                         
   1   1  11       1652.43       1545.85        24.67 o                         
   2   1  11         81.14        100.56         6.91 o                         
   3   1  11        357.72        378.03        14.89 o                         
   4   1  11         76.09         82.19         7.36 o                         
   5   1  11          9.11         18.17         7.35 o                         
   6   1  11         61.06         59.40         7.55 o                         
   7   1  11        293.74        296.66        13.00 o                         
  -7   2  11         87.40         96.36         8.12 o                         
  -6   2  11         21.48          9.61         7.73 o                         
  -5   2  11         66.08         73.56         7.42 o                         
  -4   2  11        372.96        347.75         7.57 o                         
  -3   2  11        547.77        528.11        10.30 o                         
  -2   2  11        299.39        303.72        12.87 o                         
  -1   2  11        868.57        830.62        17.53 o                         
   0   2  11        575.66        501.67        10.77 o                         
   1   2  11        903.10        805.28         8.42 o                         
   2   2  11       1445.39       1496.23        10.44 o                         
   3   2  11        953.37        910.80        11.84 o                         
   4   2  11        253.22        274.01         6.98 o                         
   5   2  11        685.04        740.99         9.90 o                         
   6   2  11          4.86          1.72         6.71 o                         
   7   2  11        135.17        120.52         8.74 o                         
  -7   3  11        112.03        112.15         8.45 o                         
  -6   3  11        105.98         97.49         9.80 o                         
  -5   3  11        469.72        450.49         9.31 o                         
  -4   3  11        121.40        131.03         7.07 o                         
  -3   3  11        414.01        419.99         8.34 o                         
  -2   3  11       2041.86       2070.16        57.33 o                         
  -1   3  11       2787.82       2804.20       111.22 o                         
   0   3  11        156.25        118.76         7.66 o                         
   1   3  11       1016.75        918.92         8.58 o                         
   2   3  11        406.74        364.64         8.28 o                         
   3   3  11         26.07         39.26         6.67 o                         
   4   3  11          2.71          0.43         7.77 o                         
   5   3  11         42.95         35.38         7.38 o                         
   6   3  11         69.66         76.28         6.93 o                         
   7   3  11        103.79        106.71         8.85 o                         
  -7   4  11        199.84        195.30         9.49 o                         
  -6   4  11        117.03        109.97         8.12 o                         
  -5   4  11          0.20         -0.11         7.24 o                         
  -4   4  11        110.65        125.56         7.97 o                         
  -3   4  11        307.10        279.12         7.50 o                         
  -2   4  11         69.06         63.51         7.18 o                         
  -1   4  11        407.92        441.22        19.35 o                         
   0   4  11       1834.50       1832.79        56.05 o                         
   1   4  11        728.86        665.44         9.79 o                         
   2   4  11       2623.90       2591.10        41.93 o                         
   3   4  11        468.59        448.35         8.12 o                         
   4   4  11        876.86        845.04        17.07 o                         
   5   4  11          1.97          7.23         7.27 o                         
   6   4  11        315.64        310.40        10.98 o                         
   7   4  11        137.79        128.76         9.16 o                         
  -7   5  11         56.92         55.92         9.48 o                         
  -6   5  11        442.75        444.95        11.97 o                         
  -5   5  11          4.43         14.49         7.30 o                         
  -4   5  11        299.57        321.64         8.36 o                         
  -3   5  11        658.19        681.62         9.22 o                         
  -2   5  11       2162.11       2201.23        53.66 o                         
  -1   5  11        177.79        139.99         7.28 o                         
   0   5  11       1334.44       1324.09        16.08 o                         
   1   5  11          1.84          6.01         6.27 o                         
   2   5  11        182.37        194.83         7.64 o                         
   3   5  11          0.46          7.34         6.67 o                         
   4   5  11        779.54        774.34        17.56 o                         
   5   5  11         84.91         94.99         6.74 o                         
   6   5  11          1.04          4.25         6.50 o                         
   7   5  11          3.05          9.19         9.36 o                         
  -7   6  11          0.08         18.82         8.77 o                         
  -6   6  11        255.74        214.73        10.77 o                         
  -5   6  11          1.25          6.86         9.58 o                         
  -4   6  11          0.03         -0.83         5.87 o                         
  -3   6  11        890.84        919.13        17.30 o                         
  -2   6  11        259.07        252.88         7.04 o                         
  -1   6  11          0.24         -1.38         6.28 o                         
   0   6  11       1320.50       1294.94        22.55 o                         
   1   6  11        486.79        467.03         7.80 o                         
   2   6  11       2174.09       2142.45        26.99 o                         
   3   6  11        430.26        420.36        19.79 o                         
   4   6  11       1153.64       1230.35        10.82 o                         
   5   6  11          1.09         15.26         7.04 o                         
   6   6  11        387.80        375.57        13.49 o                         
  -6   7  11        359.34        361.15        13.66 o                         
  -5   7  11          6.10          5.47         6.75 o                         
  -4   7  11       1119.92       1121.66        28.18 o                         
  -3   7  11         10.51         40.41         6.64 o                         
  -2   7  11        144.72        163.56         6.60 o                         
  -1   7  11        389.14        405.12         6.98 o                         
   0   7  11       1486.05       1583.76        22.95 o                         
   1   7  11         83.18         72.55         6.06 o                         
   2   7  11        146.20        154.87         7.32 o                         
   3   7  11          6.10         12.40         7.17 o                         
   4   7  11         86.78         84.61         7.35 o                         
   5   7  11          2.05          4.49         7.77 o                         
   6   7  11         77.09         89.42         7.94 o                         
  -6   8  11         50.04         50.58         8.23 o                         
  -5   8  11         44.19         33.29         7.28 o                         
  -4   8  11         16.10         22.37         7.38 o                         
  -3   8  11          7.85          3.66         7.03 o                         
  -2   8  11        195.46        193.24         7.75 o                         
  -1   8  11          1.03          4.96         5.24 o                         
   0   8  11        595.56        574.02        12.42 o                         
   1   8  11         91.19         99.69         6.49 o                         
   2   8  11       1013.90       1009.73         8.95 o                         
   3   8  11         23.37         32.61         7.29 o                         
   4   8  11        512.07        529.09        16.46 o                         
   5   8  11         23.32         32.56         6.94 o                         
   6   8  11         73.84         68.11         9.15 o                         
  -5   9  11         12.98         11.24         6.99 o                         
  -4   9  11        662.45        670.18         9.95 o                         
  -3   9  11        458.89        425.14        16.91 o                         
  -2   9  11        709.46        730.33         8.49 o                         
  -1   9  11         47.29         38.89         7.07 o                         
   0   9  11        197.10        208.73         7.26 o                         
   1   9  11         24.66         26.91         6.90 o                         
   2   9  11         16.39         17.43         5.97 o                         
   3   9  11        175.58        186.77         6.95 o                         
   4   9  11          6.46          7.08         7.77 o                         
   5   9  11          0.55         12.94         8.26 o                         
  -5  10  11          8.41          7.38         7.65 o                         
  -4  10  11          1.08          4.46         8.65 o                         
  -3  10  11          0.23          7.95         6.48 o                         
  -2  10  11         51.28         56.83         9.70 o                         
  -1  10  11        249.75        251.77         9.11 o                         
   0  10  11        260.93        251.98         7.86 o                         
   1  10  11        250.71        270.34         7.88 o                         
   2  10  11        180.31        175.50         7.59 o                         
   3  10  11        269.28        241.71         8.00 o                         
   4  10  11        129.78        118.51         8.92 o                         
   5  10  11         56.68         48.51         7.87 o                         
  -4  11  11         45.90         47.62         8.31 o                         
  -3  11  11        294.97        299.22        11.61 o                         
  -2  11  11        251.78        286.90         8.21 o                         
  -1  11  11        260.74        248.35         7.72 o                         
   0  11  11         13.22         18.40         8.11 o                         
   1  11  11        143.70        151.15         7.80 o                         
   2  11  11         66.51         68.65         7.76 o                         
   3  11  11          0.63         -6.62         6.62 o                         
   4  11  11         14.78         24.34         7.24 o                         
  -3  12  11         14.90         15.56         7.00 o                         
  -2  12  11          1.24         -6.88         6.88 o                         
  -1  12  11        172.48        174.68         7.81 o                         
   0  12  11         81.19         80.32         7.01 o                         
   1  12  11        121.56        131.83        10.09 o                         
   2  12  11         79.58         87.44         6.95 o                         
   3  12  11        169.35        158.55         7.03 o                         
  -2  13  11          0.72          2.17         8.03 o                         
  -1  13  11        148.12        148.55        14.84 o                         
   0  13  11         37.73         34.55         6.41 o                         
   1  13  11        135.05        147.05         8.18 o                         
   2  13  11         29.15         27.45         8.08 o                         
  -6   0  12        203.88        219.38        11.65 o                         
  -4   0  12        786.76        735.31        13.01 o                         
  -2   0  12       4800.16       4668.46        24.23 o                         
   0   0  12       2019.02       1928.83        53.32 o                         
   2   0  12       5227.44       5235.45       125.48 o                         
   4   0  12       1722.75       1757.31        36.45 o                         
   6   0  12         85.95         66.84        11.05 o                         
  -7   1  12         15.80         25.35         9.16 o                         
  -6   1  12        296.74        337.57         8.63 o                         
  -5   1  12          1.26         10.09         6.46 o                         
  -4   1  12        804.31        791.37        14.27 o                         
  -3   1  12        408.27        419.95         7.79 o                         
  -2   1  12       1020.85       1033.34         9.89 o                         
  -1   1  12        634.60        713.15        12.59 o                         
   0   1  12        148.50        150.31         9.49 o                         
   1   1  12         64.96         65.21         7.14 o                         
   2   1  12          4.32         10.25         6.48 o                         
   3   1  12          9.82          3.97        11.36 o                         
   4   1  12        354.07        388.52         7.20 o                         
   5   1  12         20.37         22.74         7.80 o                         
   6   1  12        535.47        556.30        12.86 o                         
   7   1  12         24.46         32.21         7.89 o                         
  -7   2  12          9.06          7.08         8.72 o                         
  -6   2  12         23.80         36.74         7.77 o                         
  -5   2  12        103.30        104.26         8.02 o                         
  -4   2  12       1088.26       1078.99        16.88 o                         
  -3   2  12         86.17         83.81         6.57 o                         
  -2   2  12       2416.68       2396.71        29.35 o                         
  -1   2  12        178.24        204.23        16.23 o                         
   0   2  12       2450.40       2326.88        19.15 o                         
   1   2  12        268.26        277.62         7.78 o                         
   2   2  12       2221.82       2243.50        31.66 o                         
   3   2  12         60.62         59.25         6.17 o                         
   4   2  12        264.67        264.84         8.02 o                         
   5   2  12        205.90        187.04         8.08 o                         
   6   2  12          4.13          8.45         7.53 o                         
   7   2  12          2.30          8.49         7.91 o                         
  -7   3  12         39.92         41.40         9.70 o                         
  -6   3  12        354.28        360.92         8.75 o                         
  -5   3  12        494.19        504.53         9.26 o                         
  -4   3  12         29.92         33.31         6.40 o                         
  -3   3  12       1159.79       1165.82        25.32 o                         
  -2   3  12        146.17        150.20         6.92 o                         
  -1   3  12        141.45        168.31         6.33 o                         
   0   3  12        194.84        196.46         7.49 o                         
   1   3  12        684.21        643.66         9.66 o                         
   2   3  12          3.14          2.13         7.16 o                         
   3   3  12        689.74        683.88        17.41 o                         
   4   3  12       1146.00       1159.01        20.19 o                         
   5   3  12        324.78        338.61        12.87 o                         
   6   3  12        203.50        225.43         7.68 o                         
   7   3  12        119.34        120.12         8.80 o                         
  -7   4  12          1.59         13.16         9.59 o                         
  -6   4  12         10.18         17.48         9.20 o                         
  -5   4  12         44.47         47.82         8.02 o                         
  -4   4  12        194.00        218.97         7.36 o                         
  -3   4  12        927.54        907.15        14.85 o                         
  -2   4  12         95.53         86.37         6.56 o                         
  -1   4  12       2981.12       2945.63       104.54 o                         
   0   4  12       2822.76       2736.06        80.75 o                         
   1   4  12       1822.94       1822.41        30.11 o                         
   2   4  12         46.57         45.36         7.30 o                         
   3   4  12         71.23         64.47         7.37 o                         
   4   4  12         43.18         36.27         7.41 o                         
   5   4  12        189.10        195.73         7.11 o                         
   6   4  12         86.50         88.75         7.89 o                         
   7   4  12          2.59         18.19         8.69 o                         
  -7   5  12        226.00        229.41        10.66 o                         
  -6   5  12        141.54        148.04         7.74 o                         
  -5   5  12       1095.92       1127.02        18.04 o                         
  -4   5  12        207.40        186.58         7.79 o                         
  -3   5  12          5.52          4.55         7.70 o                         
  -2   5  12          0.91          6.89         7.47 o                         
  -1   5  12        726.89        863.48        13.21 o                         
   0   5  12         23.50         26.00         7.45 o                         
   1   5  12         84.63         88.85         6.36 o                         
   2   5  12        403.04        448.49         7.73 o                         
   3   5  12        111.26        124.05         6.78 o                         
   4   5  12         32.81         30.13         7.26 o                         
   5   5  12        376.22        405.16        12.12 o                         
   6   5  12         36.37         40.95         8.13 o                         
   7   5  12        283.73        253.90        10.64 o                         
  -6   6  12          0.94         10.47         7.33 o                         
  -5   6  12        242.17        252.65        10.04 o                         
  -4   6  12          0.42          6.15         6.53 o                         
  -3   6  12       1002.54       1039.12        18.45 o                         
  -2   6  12         85.70         76.51         7.09 o                         
  -1   6  12       1615.28       1606.95        25.88 o                         
   0   6  12        352.02        357.16         8.27 o                         
   1   6  12       1451.65       1489.59        22.20 o                         
   2   6  12         24.93         29.06         6.32 o                         
   3   6  12       1053.09       1003.80        16.49 o                         
   4   6  12        178.31        174.19         7.71 o                         
   5   6  12         10.48         15.49         7.69 o                         
   6   6  12          7.24          4.12         8.70 o                         
  -6   7  12          2.50          7.32         8.87 o                         
  -5   7  12        296.39        307.13        16.08 o                         
  -4   7  12         24.45         30.20         7.38 o                         
  -3   7  12        689.09        705.68        11.09 o                         
  -2   7  12         46.47         54.51         6.28 o                         
  -1   7  12         50.65         63.11         5.84 o                         
   0   7  12         20.39         20.88         6.48 o                         
   1   7  12        142.48        127.60         7.35 o                         
   2   7  12        129.00        137.80         6.53 o                         
   3   7  12        415.77        453.29         7.88 o                         
   4   7  12         57.46         47.83         7.93 o                         
   5   7  12        365.87        344.52        16.13 o                         
   6   7  12          2.06          6.67         9.01 o                         
  -6   8  12          2.48          1.68         7.41 o                         
  -5   8  12        224.56        207.92         8.35 o                         
  -4   8  12         95.80         90.43         9.15 o                         
  -3   8  12        562.61        610.15         8.89 o                         
  -2   8  12          3.34         17.97        14.22 o                         
  -1   8  12        663.91        668.54        10.22 o                         
   0   8  12        413.41        382.92         7.41 o                         
   1   8  12        262.33        249.37         7.02 o                         
   2   8  12          7.69          7.03         6.29 o                         
   3   8  12        687.49        702.27        15.03 o                         
   4   8  12          7.15          4.17         7.52 o                         
   5   8  12         26.79         26.93         7.11 o                         
   6   8  12          0.46         15.23         9.02 o                         
  -5   9  12        111.76        113.33         8.68 o                         
  -4   9  12        130.02        143.04         8.57 o                         
  -3   9  12        225.61        253.08         9.36 o                         
  -2   9  12         15.67         22.54         6.43 o                         
  -1   9  12         61.06         64.99         7.57 o                         
   0   9  12        106.00        116.97        12.10 o                         
   1   9  12          0.47         11.22         7.05 o                         
   2   9  12        121.97        114.44         7.44 o                         
   3   9  12        116.43        125.82         7.42 o                         
   4   9  12          9.39         15.10         6.09 o                         
   5   9  12        203.78        170.76         9.38 o                         
  -5  10  12          3.65          3.83         7.67 o                         
  -4  10  12         35.54         34.07         7.63 o                         
  -3  10  12        163.96        154.74         7.82 o                         
  -2  10  12        196.08        197.42         7.44 o                         
  -1  10  12        764.48        806.15        12.06 o                         
   0  10  12        602.27        540.49         8.63 o                         
   1  10  12        220.84        201.09         6.99 o                         
   2  10  12        171.55        174.94         7.70 o                         
   3  10  12         23.80         28.62         6.64 o                         
   4  10  12        119.29        108.42         7.21 o                         
  -4  11  12         13.76         16.79         8.33 o                         
  -3  11  12          5.44          2.88         6.58 o                         
  -2  11  12         62.66         74.74         8.21 o                         
  -1  11  12         15.32         15.81         8.46 o                         
   0  11  12          0.08         -3.11        10.48 o                         
   1  11  12          2.02          5.24         9.87 o                         
   2  11  12         10.41         11.87         6.73 o                         
   3  11  12         99.69         99.89         8.88 o                         
   4  11  12         18.10         16.56         7.44 o                         
  -3  12  12         53.80         45.61         9.77 o                         
  -2  12  12        370.52        327.62        14.95 o                         
  -1  12  12         97.21        110.61         7.99 o                         
   0  12  12        229.86        222.13         8.26 o                         
   1  12  12        202.40        189.78         9.17 o                         
   2  12  12        237.54        255.50         8.45 o                         
   3  12  12         16.31         16.62         7.90 o                         
  -1  13  12          0.03         15.53         9.28 o                         
   0  13  12          0.16          8.57         7.71 o                         
   1  13  12         12.35         21.71         7.20 o                         
  -7   0  13        126.33        111.38        20.67 o                         
  -5   0  13        921.16        924.23        20.32 o                         
  -3   0  13       4125.87       4088.71        83.08 o                         
  -1   0  13       2307.55       2164.46        31.46 o                         
   1   0  13       1532.56       1553.40        34.76 o                         
   3   0  13         62.45         72.28         8.97 o                         
   5   0  13          0.58          0.63        10.83 o                         
   7   0  13        202.26        179.77        12.55 o                         
  -7   1  13        111.12        114.65        11.02 o                         
  -6   1  13         20.73         13.33         8.04 o                         
  -5   1  13         43.48         53.34         7.45 o                         
  -4   1  13         52.68         52.02         7.21 o                         
  -3   1  13         73.80         60.80         6.74 o                         
  -2   1  13         45.69         58.20         5.92 o                         
  -1   1  13       1244.69       1198.25        26.32 o                         
   0   1  13         44.73         39.55         5.84 o                         
   1   1  13       1342.15       1215.15        19.88 o                         
   2   1  13        801.54        779.92        20.56 o                         
   3   1  13       1208.53       1248.92         9.61 o                         
   4   1  13        360.01        372.03         8.31 o                         
   5   1  13        663.04        670.24         9.35 o                         
   6   1  13          1.73         17.17         6.78 o                         
   7   1  13         97.90        100.70         9.16 o                         
  -7   2  13        162.71        158.13         8.87 o                         
  -6   2  13        239.87        255.41         8.44 o                         
  -5   2  13        520.42        538.59         9.26 o                         
  -4   2  13         27.24         37.77         6.06 o                         
  -3   2  13       1254.19       1272.50        26.47 o                         
  -2   2  13       1154.10       1238.58        24.27 o                         
  -1   2  13       2113.57       2152.17        52.18 o                         
   0   2  13        444.16        459.82         8.43 o                         
   1   2  13        839.21        846.56         8.38 o                         
   2   2  13          2.45         11.70         6.64 o                         
   3   2  13         45.88         51.33         6.64 o                         
   4   2  13        168.20        162.49         7.06 o                         
   5   2  13         25.96         39.08         7.16 o                         
   6   2  13         74.11         65.30         8.24 o                         
   7   2  13         55.05         57.52         8.70 o                         
  -7   3  13         49.58         40.01         9.02 o                         
  -6   3  13         18.84         29.07         8.05 o                         
  -5   3  13        207.21        212.19         8.19 o                         
  -4   3  13          3.67         11.93         7.01 o                         
  -3   3  13        943.30        945.02        21.22 o                         
  -2   3  13        142.41        112.74         6.93 o                         
  -1   3  13        160.10        160.36         9.04 o                         
   0   3  13        353.25        309.58         7.12 o                         
   1   3  13       2119.17       2114.36        29.28 o                         
   2   3  13        561.19        540.02        21.04 o                         
   3   3  13        922.51        949.91        13.35 o                         
   4   3  13        779.73        786.03        18.11 o                         
   5   3  13        339.53        378.62         7.23 o                         
   6   3  13        138.98        145.40         7.17 o                         
   7   3  13        101.58        102.52         8.70 o                         
  -7   4  13         49.51         52.56         7.97 o                         
  -6   4  13        385.24        362.35        23.23 o                         
  -5   4  13        202.90        228.11         7.37 o                         
  -4   4  13        620.09        616.23         8.78 o                         
  -3   4  13        376.60        350.34         7.83 o                         
  -2   4  13       2098.87       2272.16        51.97 o                         
  -1   4  13        759.21        736.60        22.41 o                         
   0   4  13        390.81        393.63        11.71 o                         
   1   4  13        249.24        255.26         6.82 o                         
   2   4  13        220.89        246.77         7.23 o                         
   3   4  13         81.99         93.58         6.76 o                         
   4   4  13        307.42        293.02         7.40 o                         
   5   4  13         68.65         81.21         7.49 o                         
   6   4  13         65.53         77.02         8.44 o                         
  -6   5  13        110.42        112.41        10.73 o                         
  -5   5  13          4.78          3.74         8.04 o                         
  -4   5  13         63.96         76.85         6.71 o                         
  -3   5  13         12.31         13.48         7.15 o                         
  -2   5  13          7.81         11.04         7.09 o                         
  -1   5  13          8.26         16.85         7.29 o                         
   0   5  13        129.22        130.67         7.61 o                         
   1   5  13        543.71        530.32         9.68 o                         
   2   5  13        506.81        503.23        14.21 o                         
   3   5  13        412.86        387.94         7.59 o                         
   4   5  13        625.77        640.27        12.21 o                         
   5   5  13         26.47         44.97        10.08 o                         
   6   5  13        360.04        336.88         9.88 o                         
  -6   6  13        313.82        300.16        14.40 o                         
  -5   6  13         39.77         39.41         6.10 o                         
  -4   6  13       1617.15       1640.37        28.34 o                         
  -3   6  13        401.97        410.20         8.36 o                         
  -2   6  13        188.38        212.10         7.39 o                         
  -1   6  13        107.16        100.44         6.34 o                         
   0   6  13       1163.15       1158.92        20.81 o                         
   1   6  13         17.25         27.53         5.86 o                         
   2   6  13         81.79         79.11         7.22 o                         
   3   6  13          3.21          9.02         7.22 o                         
   4   6  13         76.50         75.10         8.89 o                         
   5   6  13         54.33         49.05         7.08 o                         
   6   6  13         44.24         51.41         7.56 o                         
  -6   7  13         61.36         56.20         7.90 o                         
  -5   7  13         38.36         38.08         7.75 o                         
  -4   7  13          0.53         -3.57         7.54 o                         
  -3   7  13        176.16        168.22         6.52 o                         
  -2   7  13        255.82        276.12         7.14 o                         
  -1   7  13         21.22         21.95         6.37 o                         
   0   7  13        171.59        192.43         6.94 o                         
   1   7  13        175.95        159.36         6.64 o                         
   2   7  13        806.78        774.00        13.82 o                         
   3   7  13         10.04         13.71         6.22 o                         
   4   7  13        458.68        492.74         8.96 o                         
   5   7  13          2.80         -0.72         7.46 o                         
   6   7  13        165.46        152.76        11.35 o                         
  -5   8  13          0.42         -0.95         8.59 o                         
  -4   8  13        866.15        889.96        11.88 o                         
  -3   8  13        112.19        119.89         7.49 o                         
  -2   8  13        280.51        308.26         7.36 o                         
  -1   8  13         49.89         44.32         6.70 o                         
   0   8  13        292.15        324.52         7.22 o                         
   1   8  13          0.79          6.03         6.91 o                         
   2   8  13         17.37         16.27         6.83 o                         
   3   8  13          0.39          0.63         7.12 o                         
   4   8  13         13.51         12.20         6.99 o                         
   5   8  13          0.83          2.16         8.72 o                         
  -5   9  13         19.57          4.90         8.89 o                         
  -4   9  13          3.71          5.03         7.48 o                         
  -3   9  13         13.02         18.83         7.09 o                         
  -2   9  13         32.28         42.90         5.76 o                         
  -1   9  13         17.21         17.78         5.95 o                         
   0   9  13        447.72        480.50        11.32 o                         
   1   9  13        225.66        209.96         7.63 o                         
   2   9  13        554.07        546.84         8.72 o                         
   3   9  13        161.38        161.92         6.67 o                         
   4   9  13        277.19        281.89         8.56 o                         
   5   9  13         15.13         12.92         7.66 o                         
  -4  10  13         99.93        106.53         7.13 o                         
  -3  10  13        277.42        263.48        10.20 o                         
  -2  10  13        563.17        543.74        13.18 o                         
  -1  10  13        187.46        175.56         6.55 o                         
   0  10  13         56.12         63.02         6.63 o                         
   1  10  13         62.33         56.71         6.74 o                         
   2  10  13         42.16         44.31         7.54 o                         
   3  10  13         54.71         54.27         7.65 o                         
   4  10  13          5.47          7.28         7.84 o                         
  -3  11  13         19.80         23.17         6.86 o                         
  -2  11  13         43.15         46.29         7.66 o                         
  -1  11  13         84.53         80.07         9.11 o                         
   0  11  13        175.78        152.76         7.57 o                         
   1  11  13         96.25        111.71         7.81 o                         
   2  11  13         33.76         43.62         7.06 o                         
   3  11  13        114.54        103.16         8.10 o                         
  -2  12  13         62.97         57.27         7.19 o                         
  -1  12  13        173.22        171.64         7.39 o                         
   0  12  13         80.09         93.01         7.99 o                         
   1  12  13         56.35         60.79         7.31 o                         
   2  12  13          1.81         -1.12         6.51 o                         
  -6   0  14        561.70        581.32        19.53 o                         
  -4   0  14        759.37        771.84        11.98 o                         
  -2   0  14       1339.55       1358.48        15.04 o                         
   0   0  14       1530.04       1462.97        18.09 o                         
   2   0  14       1132.37       1098.36        19.78 o                         
   4   0  14        396.94        419.35        11.95 o                         
   6   0  14        282.68        289.84        12.42 o                         
  -7   1  14          4.37         -0.18         9.44 o                         
  -6   1  14         18.56         34.34         7.84 o                         
  -5   1  14        238.76        226.84         7.23 o                         
  -4   1  14        425.65        428.39         8.42 o                         
  -3   1  14          4.54         10.86         6.69 o                         
  -2   1  14       2312.07       2259.59        16.86 o                         
  -1   1  14        186.48        210.39         6.70 o                         
   0   1  14       1902.53       1901.78        28.29 o                         
   1   1  14        215.95        223.74         7.52 o                         
   2   1  14       1047.93       1043.58        12.36 o                         
   3   1  14         66.32         76.31         8.34 o                         
   4   1  14       1768.20       1729.98        37.31 o                         
   5   1  14         11.29         22.31         7.32 o                         
   6   1  14          3.88         14.86         7.64 o                         
   7   1  14          0.11          5.72         8.74 o                         
  -7   2  14         30.50         30.42         9.83 o                         
  -6   2  14        482.91        494.68        13.76 o                         
  -5   2  14         15.12         29.25         6.68 o                         
  -4   2  14        191.03        188.61         7.60 o                         
  -3   2  14        488.64        464.57         8.49 o                         
  -2   2  14          4.88         14.17         6.13 o                         
  -1   2  14        108.95         84.34         6.96 o                         
   0   2  14        256.10        238.75        10.96 o                         
   1   2  14         78.92         75.07         7.50 o                         
   2   2  14          5.38         12.38         7.53 o                         
   3   2  14        100.03        107.65        11.30 o                         
   4   2  14        372.93        384.55         7.65 o                         
   5   2  14         98.42        104.77         7.62 o                         
   6   2  14        311.78        325.36        12.84 o                         
   7   2  14         14.06         27.99         8.59 o                         
  -7   3  14         31.99         32.08         9.03 o                         
  -6   3  14          8.17         19.36         8.45 o                         
  -5   3  14        140.44        138.53         6.98 o                         
  -4   3  14        241.42        230.38         7.05 o                         
  -3   3  14          2.32         13.34         6.64 o                         
  -2   3  14        901.63        960.22        14.75 o                         
  -1   3  14        800.93        809.91        32.33 o                         
   0   3  14       2011.43       2007.45        42.93 o                         
   1   3  14       1502.52       1426.25        19.72 o                         
   2   3  14       2055.74       2014.91        22.36 o                         
   3   3  14         97.66        112.90        11.06 o                         
   4   3  14          2.36         -2.79         7.51 o                         
   5   3  14         63.05         70.37         7.65 o                         
   6   3  14         88.00         93.56         8.18 o                         
  -6   4  14        147.61        138.38         9.78 o                         
  -5   4  14        643.50        675.98        14.49 o                         
  -4   4  14        359.56        349.81        11.98 o                         
  -3   4  14        111.27        121.47         6.96 o                         
  -2   4  14          0.94          8.45         7.13 o                         
  -1   4  14        291.70        311.11        11.01 o                         
   0   4  14        173.59        190.08         7.59 o                         
   1   4  14         24.12         36.59         6.61 o                         
   2   4  14        221.82        222.46         7.61 o                         
   3   4  14        523.90        537.61        11.55 o                         
   4   4  14        436.70        411.42         8.74 o                         
   5   4  14        286.38        286.17        10.10 o                         
   6   4  14         67.37         73.07         7.88 o                         
  -6   5  14         22.79         17.50         8.36 o                         
  -5   5  14         30.29         42.01         8.03 o                         
  -4   5  14         80.21         74.65         7.56 o                         
  -3   5  14        815.53        843.80        23.84 o                         
  -2   5  14        127.29        133.59        11.11 o                         
  -1   5  14        726.82        753.31        32.35 o                         
   0   5  14        530.74        514.00        13.65 o                         
   1   5  14       1115.34       1137.43        20.54 o                         
   2   5  14        413.52        393.46         6.82 o                         
   3   5  14        368.87        376.86         7.10 o                         
   4   5  14          9.27         24.81         7.65 o                         
   5   5  14         39.52         39.30         6.83 o                         
   6   5  14         12.13          9.03         6.70 o                         
  -6   6  14          3.36          3.11         7.80 o                         
  -5   6  14        415.09        422.54        20.91 o                         
  -4   6  14        102.92        105.32         6.58 o                         
  -3   6  14        196.53        212.92         9.22 o                         
  -2   6  14         19.47         22.03         6.10 o                         
  -1   6  14         54.54         57.93         7.19 o                         
   0   6  14        140.50        152.35         5.94 o                         
   1   6  14         98.02         95.20         5.99 o                         
   2   6  14        380.92        357.87         9.08 o                         
   3   6  14        559.41        600.57        11.84 o                         
   4   6  14          0.86          1.03         6.79 o                         
   5   6  14        262.16        254.35         8.37 o                         
   6   6  14         17.56         25.69         7.97 o                         
  -6   7  14         12.00         19.65         9.19 o                         
  -5   7  14        119.13        106.42         8.24 o                         
  -4   7  14          1.70          9.84         6.60 o                         
  -3   7  14        333.42        366.24        10.77 o                         
  -2   7  14         11.53         16.67         6.34 o                         
  -1   7  14        426.82        424.65        11.99 o                         
   0   7  14         30.19         34.71         7.19 o                         
   1   7  14        333.38        394.11        17.84 o                         
   2   7  14         61.80         57.22         6.47 o                         
   3   7  14        627.18        643.48         7.82 o                         
   4   7  14          9.82         12.92         7.84 o                         
   5   7  14         24.54         31.04         8.19 o                         
  -5   8  14         96.26         81.44         9.06 o                         
  -4   8  14         48.34         43.86         7.86 o                         
  -3   8  14        373.27        381.86         8.41 o                         
  -2   8  14         77.38         87.39         5.89 o                         
  -1   8  14         17.26         17.53         5.22 o                         
   0   8  14         26.40         18.92         6.65 o                         
   1   8  14        106.87         97.80         8.26 o                         
   2   8  14          7.07         -1.22         6.41 o                         
   3   8  14         68.74         73.15         6.78 o                         
   4   8  14          0.06         11.68         8.79 o                         
   5   8  14        171.99        161.51         8.12 o                         
  -5   9  14         76.71         62.24         7.29 o                         
  -4   9  14          3.21         -2.85         7.62 o                         
  -3   9  14        274.75        270.57         6.84 o                         
  -2   9  14         38.11         31.07         6.61 o                         
  -1   9  14        803.13        835.91        15.09 o                         
   0   9  14        256.40        246.49         6.65 o                         
   1   9  14        194.17        208.80        10.76 o                         
   2   9  14        168.70        173.14         7.75 o                         
   3   9  14        190.59        198.99         7.30 o                         
   4   9  14         91.35         82.37         7.15 o                         
  -4  10  14         61.84         47.87         8.42 o                         
  -3  10  14         91.22         88.25         7.96 o                         
  -2  10  14         38.32         53.23         7.61 o                         
  -1  10  14          6.20         18.21         7.38 o                         
   0  10  14          1.95         -4.53         7.36 o                         
   1  10  14         26.34         28.01         6.81 o                         
   2  10  14        230.36        225.79         7.52 o                         
   3  10  14         76.97         65.35         6.23 o                         
   4  10  14         36.00         39.49         8.25 o                         
  -3  11  14         26.13         28.98         7.89 o                         
  -2  11  14        109.60        101.28         9.53 o                         
  -1  11  14        146.23        163.24        12.39 o                         
   0  11  14        158.65        142.29         7.12 o                         
   1  11  14        163.81        170.94         6.84 o                         
   2  11  14        149.37        152.32         8.09 o                         
   3  11  14         11.54         12.80         7.12 o                         
  -2  12  14         36.43         33.69         8.07 o                         
  -1  12  14          4.71          6.44         7.17 o                         
   0  12  14          6.22          8.11         7.80 o                         
   1  12  14          2.20         12.43        16.43 o                         
  -7   0  15        201.74        197.41        13.74 o                         
  -5   0  15          3.23         10.59        11.05 o                         
  -3   0  15        155.72        156.53         9.10 o                         
  -1   0  15       1407.61       1390.26        15.62 o                         
   1   0  15       2819.53       2792.29       105.24 o                         
   3   0  15        774.98        842.78        20.17 o                         
   5   0  15        857.02        877.05        13.93 o                         
  -7   1  15         98.56         89.45         9.03 o                         
  -6   1  15         23.48         10.28         7.86 o                         
  -5   1  15        517.64        538.32         9.09 o                         
  -4   1  15          5.38         16.64         6.48 o                         
  -3   1  15       1158.21       1193.04        15.55 o                         
  -2   1  15        181.15        184.02         8.15 o                         
  -1   1  15        716.81        712.50         8.16 o                         
   0   1  15        129.96        139.64         6.86 o                         
   1   1  15        860.29        833.24         8.37 o                         
   2   1  15        720.72        722.38        19.78 o                         
   3   1  15         90.13         98.89         6.27 o                         
   4   1  15        126.01        119.69         6.32 o                         
   5   1  15         12.20         28.22         7.55 o                         
   6   1  15         17.82         29.97        10.61 o                         
  -6   2  15          0.19          2.63         7.70 o                         
  -5   2  15        162.57        167.00         8.01 o                         
  -4   2  15          2.99          8.71         7.27 o                         
  -3   2  15        157.09        158.00         6.46 o                         
  -2   2  15         58.40         65.46         6.95 o                         
  -1   2  15        442.34        431.46         8.39 o                         
   0   2  15        120.75        140.07         6.50 o                         
   1   2  15       1783.49       1774.80        34.92 o                         
   2   2  15        171.74        190.24         6.83 o                         
   3   2  15       1450.08       1385.41        18.63 o                         
   4   2  15        225.56        212.73         8.03 o                         
   5   2  15        431.17        421.76         8.90 o                         
   6   2  15          9.91         13.94         7.90 o                         
  -6   3  15        141.33        137.99         7.70 o                         
  -5   3  15        220.85        231.85         7.42 o                         
  -4   3  15        225.84        228.10         8.04 o                         
  -3   3  15        189.13        204.65         7.65 o                         
  -2   3  15       1506.88       1450.70        46.03 o                         
  -1   3  15        676.85        717.71        35.53 o                         
   0   3  15        592.32        590.43         8.95 o                         
   1   3  15        450.62        452.74         7.65 o                         
   2   3  15          5.92         13.56         7.34 o                         
   3   3  15          0.46         -4.13         6.94 o                         
   4   3  15         54.08         54.20         7.57 o                         
   5   3  15         67.12         73.60         8.23 o                         
   6   3  15        103.93        102.10         7.76 o                         
  -6   4  15         48.37         62.71         7.62 o                         
  -5   4  15         41.14         41.11         6.37 o                         
  -4   4  15          0.87         -3.67         7.19 o                         
  -3   4  15        189.13        204.33         7.96 o                         
  -2   4  15         78.97         88.97         6.02 o                         
  -1   4  15        266.93        293.04         6.50 o                         
   0   4  15        884.39        970.68        12.31 o                         
   1   4  15        257.22        229.58         8.05 o                         
   2   4  15        272.69        281.68         6.74 o                         
   3   4  15        657.71        657.02        15.87 o                         
   4   4  15        182.45        179.39         7.99 o                         
   5   4  15         45.66         50.80         7.61 o                         
   6   4  15        106.05         96.28         7.74 o                         
  -6   5  15        144.16        149.11         8.81 o                         
  -5   5  15         70.02         65.13         7.14 o                         
  -4   5  15        637.51        641.00        11.68 o                         
  -3   5  15        245.53        220.91         7.65 o                         
  -2   5  15        929.73        969.20        23.76 o                         
  -1   5  15        354.41        370.92        12.58 o                         
   0   5  15        447.39        444.59        15.40 o                         
   1   5  15          2.00         19.20         6.94 o                         
   2   5  15        690.99        691.55         9.88 o                         
   3   5  15          3.43          3.14         6.62 o                         
   4   5  15        192.55        186.99         8.02 o                         
   5   5  15         41.62         62.36         7.82 o                         
   6   5  15          5.39          9.69         8.13 o                         
  -6   6  15         58.93         64.45        13.58 o                         
  -5   6  15         52.09         49.43         8.11 o                         
  -4   6  15          1.62          7.68         7.60 o                         
  -3   6  15        267.21        264.79         7.54 o                         
  -2   6  15        460.83        456.81        15.85 o                         
  -1   6  15         53.22         62.64         8.64 o                         
   0   6  15        351.50        372.01         7.37 o                         
   1   6  15        230.15        229.28         6.99 o                         
   2   6  15        458.82        452.59         8.78 o                         
   3   6  15         84.44         89.70         6.18 o                         
   4   6  15        245.73        274.91        10.52 o                         
   5   6  15          7.61         11.10         7.16 o                         
  -5   7  15          7.63          9.31         7.44 o                         
  -4   7  15        933.83        936.83        21.60 o                         
  -3   7  15          0.99         12.21         7.25 o                         
  -2   7  15        182.61        182.98         7.47 o                         
  -1   7  15          1.07         -2.83         6.40 o                         
   0   7  15        333.83        355.03        15.26 o                         
   1   7  15         50.23         51.41         6.74 o                         
   2   7  15         66.76         58.95         6.54 o                         
   3   7  15          1.64          2.64         6.47 o                         
   4   7  15          0.07         10.48         7.17 o                         
   5   7  15          0.02          0.77         7.10 o                         
  -5   8  15          5.91         11.95         9.67 o                         
  -4   8  15         10.02          4.75         6.88 o                         
  -3   8  15          2.14         -1.07         5.98 o                         
  -2   8  15         98.98        104.12         6.59 o                         
  -1   8  15          0.80         11.55         6.35 o                         
   0   8  15        166.96        175.00         8.97 o                         
   1   8  15         63.04         65.03         5.74 o                         
   2   8  15        559.99        519.92         8.42 o                         
   3   8  15        177.37        168.55         6.59 o                         
   4   8  15        303.00        312.36        18.80 o                         
   5   8  15          0.18          5.50         7.27 o                         
  -4   9  15        176.53        188.84        12.87 o                         
  -3   9  15        117.96        112.66         9.04 o                         
  -2   9  15        282.68        296.65         7.98 o                         
  -1   9  15         88.29         93.10         6.35 o                         
   0   9  15        159.30        172.84         7.76 o                         
   1   9  15         55.50         70.76         6.71 o                         
   2   9  15         11.04         14.37         5.74 o                         
   3   9  15         84.79         93.75         7.68 o                         
   4   9  15          1.03          9.53         6.51 o                         
  -3  10  15          0.30         16.98         8.96 o                         
  -2  10  15         32.32         37.57         6.82 o                         
  -1  10  15         45.36         40.28         8.30 o                         
   0  10  15        272.71        267.07        10.43 o                         
   1  10  15        153.06        136.35         6.69 o                         
   2  10  15        124.22        123.20         7.18 o                         
   3  10  15         62.65         53.91         7.16 o                         
  -2  11  15         88.11         83.99         8.27 o                         
  -1  11  15        214.09        204.48        10.13 o                         
   0  11  15         48.98         52.30         7.87 o                         
   1  11  15         49.45         57.17         7.19 o                         
   2  11  15         52.19         56.88         7.32 o                         
   0  12  15         50.84         35.65         9.61 o                         
  -6   0  16         58.46         53.28        11.10 o                         
  -4   0  16        127.43        108.85        14.13 o                         
  -2   0  16       1474.83       1522.90        13.39 o                         
   0   0  16       1930.20       1969.91        22.35 o                         
   2   0  16        159.94        160.75        14.40 o                         
   4   0  16        615.86        649.64        12.25 o                         
   6   0  16          0.68          6.57        11.60 o                         
  -6   1  16        316.25        313.43        11.14 o                         
  -5   1  16          5.49         11.01         7.34 o                         
  -4   1  16        323.78        346.73         7.58 o                         
  -3   1  16        125.65        125.23         6.82 o                         
  -2   1  16        379.13        346.81        10.47 o                         
  -1   1  16          2.97          0.99         6.52 o                         
   0   1  16         14.34         14.62         7.26 o                         
   1   1  16          2.87          0.16         5.88 o                         
   2   1  16       1160.57       1186.11        11.40 o                         
   3   1  16          0.70          8.66         7.19 o                         
   4   1  16        193.52        212.20        11.48 o                         
   5   1  16         31.54         42.57         7.70 o                         
   6   1  16        272.08        265.85         9.47 o                         
  -6   2  16         16.86         24.96         7.88 o                         
  -5   2  16        271.33        286.02         7.85 o                         
  -4   2  16        268.04        264.77         7.41 o                         
  -3   2  16         49.22         55.35         6.14 o                         
  -2   2  16       1126.95       1097.31        10.01 o                         
  -1   2  16         10.64         21.59         6.54 o                         
   0   2  16       1405.37       1392.11        27.82 o                         
   1   2  16        869.96        848.09        11.40 o                         
   2   2  16        740.20        730.67         8.44 o                         
   3   2  16         19.10         15.78         6.73 o                         
   4   2  16        111.02        111.86         7.82 o                         
   5   2  16        147.21        130.79         8.04 o                         
   6   2  16          9.81          6.58         7.10 o                         
  -6   3  16        184.82        192.20         8.20 o                         
  -5   3  16        139.93        145.75         7.51 o                         
  -4   3  16        176.67        192.83         6.87 o                         
  -3   3  16        325.74        329.18         9.02 o                         
  -2   3  16         36.57         32.54         7.26 o                         
  -1   3  16         92.67         95.08         7.75 o                         
   0   3  16        291.76        298.28        10.02 o                         
   1   3  16          2.34          0.88         5.83 o                         
   2   3  16          0.91          9.29         5.81 o                         
   3   3  16        186.95        175.55         6.90 o                         
   4   3  16        785.94        808.15        11.25 o                         
   5   3  16        128.97        140.76         7.99 o                         
   6   3  16         99.14         96.89         8.48 o                         
  -6   4  16          1.90         13.73         8.08 o                         
  -5   4  16         66.82         71.95         7.21 o                         
  -4   4  16         48.76         54.88         6.88 o                         
  -3   4  16        693.50        723.49        12.45 o                         
  -2   4  16        220.88        214.70         9.44 o                         
  -1   4  16        804.78        831.87        10.77 o                         
   0   4  16        577.20        607.99        20.08 o                         
   1   4  16        505.16        482.32         7.73 o                         
   2   4  16       1062.57       1081.11        17.74 o                         
   3   4  16        119.11        126.24         6.36 o                         
   4   4  16          0.52          1.81         7.79 o                         
   5   4  16         13.70         27.85         7.62 o                         
   6   4  16         26.88         35.46         6.97 o                         
  -6   5  16         14.15         13.16         8.51 o                         
  -5   5  16        452.11        427.61         8.36 o                         
  -4   5  16        149.58        146.58         7.44 o                         
  -3   5  16         25.25         42.04         7.44 o                         
  -2   5  16          5.02         26.00         7.11 o                         
  -1   5  16        122.08        125.82         7.46 o                         
   0   5  16         10.53          5.24         6.31 o                         
   1   5  16        190.99        160.92         6.87 o                         
   2   5  16         35.79         49.38         6.11 o                         
   3   5  16         44.90         52.81         9.12 o                         
   4   5  16         96.44         79.97         7.80 o                         
   5   5  16        188.33        204.68         8.46 o                         
  -5   6  16         68.93         61.34         7.25 o                         
  -4   6  16        111.66        114.68         7.89 o                         
  -3   6  16        575.89        583.91         8.93 o                         
  -2   6  16        119.88        118.92         9.58 o                         
  -1   6  16        742.13        728.06        12.83 o                         
   0   6  16          0.83          9.95         6.01 o                         
   1   6  16        163.23        154.49         6.40 o                         
   2   6  16          0.45         -4.60         6.62 o                         
   3   6  16        432.30        424.03        13.00 o                         
   4   6  16          3.23          6.24         7.70 o                         
   5   6  16          1.23          2.49        11.47 o                         
  -5   7  16         93.47         88.16         7.79 o                         
  -4   7  16          2.25          2.00         7.32 o                         
  -3   7  16        305.94        328.59         8.21 o                         
  -2   7  16          1.59         14.71         7.04 o                         
  -1   7  16         28.67         32.24         6.90 o                         
   0   7  16         84.91         81.83         7.52 o                         
   1   7  16         85.94        102.59         8.18 o                         
   2   7  16        122.15        117.61         6.16 o                         
   3   7  16        196.64        200.68         7.15 o                         
   4   7  16         33.31         45.30         9.36 o                         
   5   7  16        166.29        161.86        12.37 o                         
  -4   8  16          7.97         24.61         7.94 o                         
  -3   8  16        292.04        287.11         7.55 o                         
  -2   8  16         55.71         51.17         7.43 o                         
  -1   8  16        485.21        461.82         7.80 o                         
   0   8  16         40.37         58.46         7.87 o                         
   1   8  16        317.64        332.72         6.92 o                         
   2   8  16        109.79        106.32         7.64 o                         
   3   8  16        263.50        280.56        12.55 o                         
   4   8  16         16.38         22.41         7.11 o                         
  -4   9  16         95.31         92.21         8.87 o                         
  -3   9  16        118.64        145.74         9.32 o                         
  -2   9  16         38.42         41.58         6.66 o                         
  -1   9  16         11.08         19.95         6.70 o                         
   0   9  16         46.12         54.33         7.59 o                         
   1   9  16         47.70         44.91         9.22 o                         
   2   9  16         60.48         60.11         6.39 o                         
   3   9  16         31.28         26.07         7.72 o                         
   4   9  16         29.97         38.51         8.06 o                         
  -3  10  16         61.46         56.38         7.26 o                         
  -2  10  16         53.13         54.83         6.44 o                         
  -1  10  16        293.83        284.14        11.49 o                         
   0  10  16         76.40         70.04         6.57 o                         
   1  10  16        340.23        335.16         9.41 o                         
   2  10  16         75.27         75.42         7.28 o                         
   3  10  16         19.05         12.04         8.46 o                         
  -2  11  16         21.02         31.33         7.13 o                         
  -1  11  16          0.85         12.36         7.01 o                         
   0  11  16         11.80         10.07         7.13 o                         
   1  11  16          7.35          7.56         7.93 o                         
  -5   0  17        565.30        610.38        53.08 o                         
  -3   0  17       1946.11       1942.13        46.21 o                         
  -1   0  17         37.69         39.76         8.50 o                         
   1   0  17         13.51         28.04         9.85 o                         
   3   0  17        118.26        118.83        10.88 o                         
   5   0  17          0.53         14.25         9.08 o                         
  -6   1  17          0.07          3.83         7.40 o                         
  -5   1  17         21.47         21.09         7.48 o                         
  -4   1  17          0.04         16.41         5.91 o                         
  -3   1  17          2.29         20.62         6.67 o                         
  -2   1  17         46.21         39.64         9.66 o                         
  -1   1  17        595.15        586.05        10.42 o                         
   0   1  17         50.21         56.19         6.38 o                         
   1   1  17       1108.76       1156.95        15.00 o                         
   2   1  17        433.66        443.58         7.67 o                         
   3   1  17        640.71        653.25         9.46 o                         
   4   1  17         19.92         21.31         6.26 o                         
   5   1  17        427.44        432.01        13.02 o                         
   6   1  17          0.44          7.30         8.12 o                         
  -6   2  17        118.54        118.70         8.62 o                         
  -5   2  17        292.14        299.42        11.04 o                         
  -4   2  17         16.26         19.45         6.70 o                         
  -3   2  17        440.59        437.78         8.28 o                         
  -2   2  17        329.44        324.12        12.81 o                         
  -1   2  17        301.61        303.69         7.25 o                         
   0   2  17        895.01        829.97        11.90 o                         
   1   2  17         54.45         64.16         7.30 o                         
   2   2  17         40.72         35.81         6.61 o                         
   3   2  17          4.02         19.14         6.59 o                         
   4   2  17        117.22        121.29         7.84 o                         
   5   2  17         17.50          9.95         7.88 o                         
   6   2  17         25.05         30.39         8.32 o                         
  -6   3  17         10.31         17.22         8.61 o                         
  -5   3  17        249.13        249.17        12.82 o                         
  -4   3  17         66.57         60.49         7.48 o                         
  -3   3  17        170.95        182.22         7.63 o                         
  -2   3  17          0.33          7.79         7.20 o                         
  -1   3  17        135.33        140.60         6.82 o                         
   0   3  17         24.77         24.38         5.43 o                         
   1   3  17        270.82        300.40        12.42 o                         
   2   3  17        262.11        282.33         7.87 o                         
   3   3  17        334.10        337.95         7.63 o                         
   4   3  17        150.16        154.85         7.11 o                         
   5   3  17        122.89        125.32         7.98 o                         
  -6   4  17        131.87        137.87        11.31 o                         
  -5   4  17        221.35        206.07         8.28 o                         
  -4   4  17        275.89        276.22         7.23 o                         
  -3   4  17         99.76         92.99         6.80 o                         
  -2   4  17        538.00        549.20        11.83 o                         
  -1   4  17        567.06        645.35        18.16 o                         
   0   4  17        418.94        395.03        19.01 o                         
   1   4  17         39.09         51.78         6.48 o                         
   2   4  17        203.75        210.91        10.97 o                         
   3   4  17         84.80         81.89         7.48 o                         
   4   4  17         58.34         65.79         6.88 o                         
   5   4  17         74.85         79.17         7.91 o                         
  -5   5  17         10.35         19.76         7.02 o                         
  -4   5  17          4.73          0.45         7.59 o                         
  -3   5  17          1.48         -2.21         6.95 o                         
  -2   5  17          5.71         20.46         6.21 o                         
  -1   5  17          8.25         15.27         5.91 o                         
   0   5  17        819.61        817.88        36.72 o                         
   1   5  17         55.85         53.85         7.43 o                         
   2   5  17        312.16        331.18         7.89 o                         
   3   5  17        172.00        169.73         9.38 o                         
   4   5  17        474.90        504.45        22.33 o                         
   5   5  17         27.83         38.97         9.21 o                         
  -5   6  17         13.96         25.24         7.52 o                         
  -4   6  17        621.61        596.07        18.21 o                         
  -3   6  17         11.09         16.13         8.62 o                         
  -2   6  17        334.26        341.35        17.55 o                         
  -1   6  17         32.97         56.09         7.50 o                         
   0   6  17        133.76        131.06         6.88 o                         
   1   6  17         13.87         21.08         7.27 o                         
   2   6  17        189.91        199.50         6.33 o                         
   3   6  17         25.14         27.34         7.43 o                         
   4   6  17         49.26         45.25         7.20 o                         
   5   6  17          9.36         12.22         7.26 o                         
  -4   7  17          2.13          9.04         6.40 o                         
  -3   7  17          5.31          8.08         6.46 o                         
  -2   7  17        137.13        140.14         7.46 o                         
  -1   7  17          0.08         13.69         5.83 o                         
   0   7  17        133.64        133.32         6.97 o                         
   1   7  17          0.50          4.28         6.56 o                         
   2   7  17        292.43        309.18         8.17 o                         
   3   7  17          9.83         16.86         5.76 o                         
   4   7  17        265.06        280.26         8.64 o                         
  -4   8  17        305.70        269.77        15.30 o                         
  -3   8  17         20.91         24.91         8.34 o                         
  -2   8  17        449.32        435.06        12.71 o                         
  -1   8  17         33.10         26.13         5.58 o                         
   0   8  17        290.98        286.21         8.90 o                         
   1   8  17          0.15         17.97         8.24 o                         
   2   8  17          0.84         13.60         7.30 o                         
   3   8  17         31.50         33.93         7.63 o                         
   4   8  17          0.21         11.99         8.02 o                         
  -3   9  17          6.14         17.57         7.80 o                         
  -2   9  17         32.67         37.80         7.58 o                         
  -1   9  17          1.72         14.40         6.77 o                         
   0   9  17        124.09        129.35         6.55 o                         
   1   9  17         33.43         41.76         7.70 o                         
   2   9  17        328.62        341.09         7.90 o                         
   3   9  17         94.22         76.38         8.08 o                         
  -2  10  17        179.11        163.24         8.38 o                         
  -1  10  17         58.14         48.52         7.19 o                         
   0  10  17         84.00         76.58         7.13 o                         
   1  10  17          2.56         12.67         6.60 o                         
   2  10  17         11.41         21.68         6.70 o                         
  -6   0  18        390.08        386.58        13.62 o                         
  -4   0  18        155.92        156.18        11.17 o                         
  -2   0  18        108.13        111.33        10.72 o                         
   0   0  18          0.01         -1.47        10.06 o                         
   2   0  18        983.27       1000.28        13.71 o                         
   4   0  18        132.42        137.57        11.40 o                         
  -6   1  18         31.59         25.09         7.48 o                         
  -5   1  18        156.16        140.40         9.87 o                         
  -4   1  18        174.79        161.34         7.33 o                         
  -3   1  18          2.59          1.22         6.63 o                         
  -2   1  18        642.88        665.50        11.71 o                         
  -1   1  18         11.95         27.51         5.59 o                         
   0   1  18        616.75        594.89         6.96 o                         
   1   1  18         17.94         19.15         6.62 o                         
   2   1  18        392.92        400.16         7.58 o                         
   3   1  18          0.33         -4.19         6.83 o                         
   4   1  18        393.60        391.60         7.96 o                         
   5   1  18          0.11          2.35         7.70 o                         
  -5   2  18          1.82          5.04         7.15 o                         
  -4   2  18        210.36        223.71         7.43 o                         
  -3   2  18        305.53        283.38         7.17 o                         
  -2   2  18         52.14         60.73         7.55 o                         
  -1   2  18         15.70         22.04         6.09 o                         
   0   2  18         12.29         14.90         6.37 o                         
   1   2  18         11.06         11.06         5.50 o                         
   2   2  18         10.84          9.11         6.16 o                         
   3   2  18        200.08        202.59         7.14 o                         
   4   2  18        262.93        262.64        11.83 o                         
   5   2  18         13.12         21.45         6.83 o                         
  -5   3  18         27.89         30.45         6.92 o                         
  -4   3  18         55.43         65.39         7.68 o                         
  -3   3  18         58.66         74.70         7.55 o                         
  -2   3  18         80.03         87.46         9.48 o                         
  -1   3  18        405.87        416.75         9.70 o                         
   0   3  18        328.57        351.53         9.51 o                         
   1   3  18        788.56        747.79        17.45 o                         
   2   3  18        352.07        348.01        10.55 o                         
   3   3  18         83.96         93.10         7.78 o                         
   4   3  18         16.01         19.87         6.93 o                         
   5   3  18          1.41          7.81         6.48 o                         
  -5   4  18        168.95        174.54         7.85 o                         
  -4   4  18        216.76        243.86         7.45 o                         
  -3   4  18         41.45         42.26         7.87 o                         
  -2   4  18         27.87         23.70         7.27 o                         
  -1   4  18          0.29         -1.72         6.42 o                         
   0   4  18         39.79         53.10         7.54 o                         
   1   4  18          1.65          8.73         9.60 o                         
   2   4  18          5.09         11.43         6.48 o                         
   3   4  18         54.34         62.49         6.10 o                         
   4   4  18        204.59        182.06         9.17 o                         
   5   4  18         41.75         36.78         9.46 o                         
  -5   5  18          0.58          1.69         7.06 o                         
  -4   5  18         57.31         71.22         7.34 o                         
  -3   5  18        739.88        710.36        16.82 o                         
  -2   5  18         71.38         82.49        12.91 o                         
  -1   5  18        869.57        856.19        34.06 o                         
   0   5  18         36.28         52.53         7.86 o                         
   1   5  18        633.16        636.30        15.54 o                         
   2   5  18         83.49         87.58         6.59 o                         
   3   5  18        286.15        288.16         6.86 o                         
   4   5  18          1.37          1.81        10.15 o                         
   5   5  18         24.18         34.91         6.81 o                         
  -4   6  18          6.91          2.88         7.16 o                         
  -3   6  18         80.51         87.20        12.05 o                         
  -2   6  18          1.06          7.41         6.63 o                         
  -1   6  18         11.69         10.52         6.54 o                         
   0   6  18         40.45         40.53         6.62 o                         
   1   6  18         63.17         71.80         5.72 o                         
   2   6  18         64.28         68.52         6.80 o                         
   3   6  18         88.12         88.27         7.73 o                         
   4   6  18          0.18         12.70         7.94 o                         
  -4   7  18          1.77          6.92         8.19 o                         
  -3   7  18        204.79        200.25        10.18 o                         
  -2   7  18          2.00          4.15         8.60 o                         
  -1   7  18        519.01        499.94         8.74 o                         
   0   7  18          0.19          0.82         6.10 o                         
   1   7  18        345.68        361.11        10.97 o                         
   2   7  18          1.89         -3.40         6.44 o                         
   3   7  18        250.83        246.05         8.38 o                         
   4   7  18          3.53          6.60         7.95 o                         
  -3   8  18        156.93        151.59        12.10 o                         
  -2   8  18          0.71          1.61         8.59 o                         
  -1   8  18         28.04         35.67         7.54 o                         
   0   8  18          0.12          3.90         6.32 o                         
   1   8  18         57.29         75.79         7.61 o                         
   2   8  18          6.24         17.37         7.38 o                         
   3   8  18         90.02         92.67         8.07 o                         
  -3   9  18        111.96        119.83         8.24 o                         
  -2   9  18         24.07         18.02         6.41 o                         
  -1   9  18        191.61        186.06         9.24 o                         
   0   9  18         18.63         18.22         7.85 o                         
   1   9  18        160.66        151.15         7.48 o                         
   2   9  18         78.72         70.27         8.00 o                         
  -1  10  18          6.22         13.92         6.70 o                         
   0  10  18          3.45         -1.37         7.60 o                         
   1  10  18         39.49         42.58         6.65 o                         
  -5   0  19         25.65         23.74        10.58 o                         
  -3   0  19         12.79         23.79        10.40 o                         
  -1   0  19        154.52        172.00        20.98 o                         
   1   0  19        280.39        292.46         9.83 o                         
   3   0  19        326.07        292.99        10.57 o                         
   5   0  19        144.96        160.83        12.20 o                         
  -5   1  19        302.70        316.50         8.97 o                         
  -4   1  19          1.66          8.31         6.70 o                         
  -3   1  19        658.98        655.98         9.97 o                         
  -2   1  19          4.21          8.76         7.54 o                         
  -1   1  19        568.46        549.02        11.69 o                         
   0   1  19        164.08        183.79         7.83 o                         
   1   1  19        182.29        189.98         6.71 o                         
   2   1  19         59.42         52.91         6.86 o                         
   3   1  19          0.78          9.54         7.42 o                         
   4   1  19         33.25         33.12         6.73 o                         
   5   1  19         63.23         60.38         8.29 o                         
  -5   2  19         79.35         69.55         7.42 o                         
  -4   2  19         90.93         86.05         6.93 o                         
  -3   2  19          1.44         17.02         7.50 o                         
  -2   2  19          7.95         10.29         6.70 o                         
  -1   2  19        126.10        128.08         6.96 o                         
   0   2  19          9.03         23.52         7.26 o                         
   1   2  19        558.01        562.95        13.94 o                         
   2   2  19        183.83        183.65         9.61 o                         
   3   2  19        430.42        418.30         8.01 o                         
   4   2  19        124.78        115.05         7.86 o                         
   5   2  19         96.68         88.63         8.23 o                         
  -5   3  19        105.47        112.73         7.41 o                         
  -4   3  19        172.89        177.41         8.21 o                         
  -3   3  19        182.71        205.34        13.90 o                         
  -2   3  19        188.72        189.32         6.73 o                         
  -1   3  19        237.04        243.35         7.77 o                         
   0   3  19        325.35        346.90         9.59 o                         
   1   3  19        126.08        131.70        15.87 o                         
   2   3  19          8.49          8.57         5.57 o                         
   3   3  19         11.28         14.90         6.66 o                         
   4   3  19         11.85         22.86         7.71 o                         
   5   3  19          2.82         10.43         7.15 o                         
  -5   4  19         47.49         52.68         8.35 o                         
  -4   4  19         17.22         12.73         9.35 o                         
  -3   4  19         50.08         51.75         7.83 o                         
  -2   4  19         90.34         94.29         7.55 o                         
  -1   4  19         72.64         88.00         7.20 o                         
   0   4  19        523.79        555.88        12.12 o                         
   1   4  19         58.82         48.13         6.11 o                         
   2   4  19        101.94        101.59         6.15 o                         
   3   4  19        115.80        120.35         8.06 o                         
   4   4  19        121.24        129.31         9.56 o                         
  -4   5  19        200.31        192.78         8.82 o                         
  -3   5  19         46.96         58.52         7.02 o                         
  -2   5  19        387.78        385.41        11.75 o                         
  -1   5  19         75.93         76.64         6.86 o                         
   0   5  19        131.91        148.49         6.46 o                         
   1   5  19          7.36          3.50         5.96 o                         
   2   5  19        300.84        265.79         7.43 o                         
   3   5  19          0.02          8.53         7.54 o                         
   4   5  19          6.85         16.63         7.18 o                         
  -4   6  19          1.42         -1.24         7.19 o                         
  -3   6  19          0.02          9.23         6.81 o                         
  -2   6  19        157.27        183.97        14.80 o                         
  -1   6  19         15.74         13.63         8.00 o                         
   0   6  19        331.97        317.68         8.26 o                         
   1   6  19         23.11         28.93         7.28 o                         
   2   6  19        168.42        160.19         9.86 o                         
   3   6  19         11.01          5.33         9.03 o                         
   4   6  19        130.83        108.16        10.86 o                         
  -3   7  19          1.19         -1.23         6.26 o                         
  -2   7  19        395.76        411.57        19.95 o                         
  -1   7  19          0.18          5.93         7.45 o                         
   0   7  19        130.36        129.03         7.05 o                         
   1   7  19          0.46         -0.04         6.07 o                         
   2   7  19         48.13         44.51         7.06 o                         
   3   7  19          0.87          8.48         7.10 o                         
  -3   8  19          8.70         14.63         7.89 o                         
  -2   8  19         67.47         59.13         5.92 o                         
  -1   8  19          9.26          4.71         6.34 o                         
   0   8  19        114.38        113.56         7.75 o                         
   1   8  19          7.00          9.62         6.23 o                         
   2   8  19        374.83        343.18        13.35 o                         
  -2   9  19        137.88        131.18         7.04 o                         
  -1   9  19         42.68         32.52         6.63 o                         
   0   9  19        117.54        126.00         8.12 o                         
   1   9  19          5.62         12.68         6.88 o                         
  -4   0  20        188.37        201.57        10.18 o                         
  -2   0  20        502.66        496.68         9.66 o                         
   0   0  20        817.73        765.49        12.13 o                         
   2   0  20         76.35         88.51        10.74 o                         
   4   0  20        229.82        219.77        12.26 o                         
  -5   1  20          0.24          2.85         8.08 o                         
  -4   1  20        284.95        262.18         8.98 o                         
  -3   1  20         11.88         13.40         6.73 o                         
  -2   1  20        100.98        116.62         7.21 o                         
  -1   1  20         21.47         24.51         5.38 o                         
   0   1  20         62.64         59.01         7.27 o                         
   1   1  20         24.72         33.84         5.99 o                         
   2   1  20        365.22        379.45         7.89 o                         
   3   1  20          0.90         -4.20         6.81 o                         
   4   1  20        108.06        106.24         8.06 o                         
  -5   2  20        103.50         86.59         7.61 o                         
  -4   2  20        182.83        184.42         7.68 o                         
  -3   2  20         45.15         53.74         7.07 o                         
  -2   2  20        354.13        343.50        11.71 o                         
  -1   2  20         13.43         14.12        10.20 o                         
   0   2  20        396.30        400.31        10.61 o                         
   1   2  20        260.46        241.67         7.92 o                         
   2   2  20        136.64        131.20         7.04 o                         
   3   2  20         63.04         70.02         7.83 o                         
   4   2  20         52.39         56.78         7.46 o                         
  -4   3  20        140.96        125.40         7.62 o                         
  -3   3  20         15.27         17.10         7.63 o                         
  -2   3  20        156.00        169.57         8.11 o                         
  -1   3  20          6.36         19.28         5.94 o                         
   0   3  20         57.22         66.06         7.35 o                         
   1   3  20          1.52          0.78         5.07 o                         
   2   3  20         42.68         45.98         9.19 o                         
   3   3  20         66.43         58.36         6.38 o                         
   4   3  20         87.65         87.93         8.18 o                         
  -4   4  20         20.52         29.05         7.95 o                         
  -3   4  20        233.20        246.68         7.55 o                         
  -2   4  20        143.27        126.05         7.09 o                         
  -1   4  20        276.75        253.69         7.54 o                         
   0   4  20        167.20        194.66         7.91 o                         
   1   4  20        362.20        331.70         8.01 o                         
   2   4  20        338.26        323.30         6.82 o                         
   3   4  20        199.88        200.71         7.56 o                         
   4   4  20          4.05         13.89         8.04 o                         
  -4   5  20         13.74         16.21         7.45 o                         
  -3   5  20         35.41         42.44         8.08 o                         
  -2   5  20          3.68         12.86         7.42 o                         
  -1   5  20          0.89          3.60         7.35 o                         
   0   5  20          1.93          5.94         6.82 o                         
   1   5  20          7.86         20.98         6.61 o                         
   2   5  20          0.31          2.43         6.73 o                         
   3   5  20         96.05        107.00         7.26 o                         
   4   5  20         28.79         33.67         7.32 o                         
  -3   6  20        156.82        145.86         7.42 o                         
  -2   6  20         40.14         39.14         6.83 o                         
  -1   6  20        495.41        470.51        13.42 o                         
   0   6  20          0.95          0.14         7.73 o                         
   1   6  20        254.08        244.96         7.24 o                         
   2   6  20         11.53         13.54         6.26 o                         
   3   6  20        163.96        153.78        15.81 o                         
  -3   7  20        103.31         90.05         7.34 o                         
  -2   7  20         22.83         40.21         6.96 o                         
  -1   7  20         18.32         22.11         6.21 o                         
   0   7  20         22.29         28.56         7.05 o                         
   1   7  20         28.82         20.61         6.91 o                         
   2   7  20         44.22         36.98         8.04 o                         
  -2   8  20         16.44         19.77         7.89 o                         
  -1   8  20        258.20        268.17        21.05 o                         
   0   8  20          9.42          7.22         8.98 o                         
   1   8  20        180.52        157.08         7.59 o                         
  -3   0  21        747.37        724.21        11.77 o                         
  -1   0  21        194.53        193.69        11.36 o                         
   1   0  21        211.78        209.93        11.17 o                         
   3   0  21         10.65         10.57         8.72 o                         
  -4   1  21          0.24         -0.51         8.12 o                         
  -3   1  21          1.10          4.36         6.92 o                         
  -2   1  21         15.75         29.61         7.10 o                         
  -1   1  21         94.43        101.16         8.15 o                         
   0   1  21         23.17         29.43         6.32 o                         
   1   1  21        276.07        302.89        10.71 o                         
   2   1  21        139.89        124.73         5.86 o                         
   3   1  21        332.71        332.20         8.70 o                         
   4   1  21          5.63         12.94         7.91 o                         
  -4   2  21         57.45         76.89         8.22 o                         
  -3   2  21        262.29        267.10         7.19 o                         
  -2   2  21          3.08          4.65         5.71 o                         
  -1   2  21        269.92        277.30         8.09 o                         
   0   2  21        245.14        253.34         7.91 o                         
   1   2  21        118.90        120.31         9.64 o                         
   2   2  21         89.22         96.71        11.85 o                         
   3   2  21          7.40         12.47         7.87 o                         
   4   2  21          0.00         16.29         7.13 o                         
  -4   3  21          4.26          5.32         7.92 o                         
  -3   3  21          7.52          0.55         7.41 o                         
  -2   3  21         48.86         51.49         7.76 o                         
  -1   3  21         63.06         71.75         6.88 o                         
   0   3  21         43.89         50.44         6.26 o                         
   1   3  21         93.70        108.14         7.78 o                         
   2   3  21        167.17        169.59         7.43 o                         
   3   3  21        155.36        146.16         9.43 o                         
   4   3  21         68.99         80.01         8.25 o                         
  -4   4  21         79.06         76.79         8.31 o                         
  -3   4  21         72.32         78.32         6.69 o                         
  -2   4  21        109.08         97.11         7.83 o                         
  -1   4  21        135.10        152.47         7.98 o                         
   0   4  21         80.82         78.85         5.60 o                         
   1   4  21          2.14          3.12         6.67 o                         
   2   4  21         60.62         61.50         6.40 o                         
   3   4  21          0.58          6.08         7.96 o                         
  -3   5  21          3.01          3.53         7.07 o                         
  -2   5  21         11.52         22.97         8.60 o                         
  -1   5  21         49.74         63.87        10.07 o                         
   0   5  21        747.47        703.80        18.95 o                         
   1   5  21         48.58         61.58         6.88 o                         
   2   5  21        208.56        198.36        13.85 o                         
   3   5  21         67.09         70.91         7.33 o                         
  -3   6  21          2.89          0.81         7.93 o                         
  -2   6  21        323.30        311.63        12.42 o                         
  -1   6  21         16.71          0.38         6.81 o                         
   0   6  21         23.15         24.85         7.67 o                         
   1   6  21         16.59         20.01         6.31 o                         
   2   6  21         76.54         71.55         9.85 o                         
  -2   7  21         29.25         29.98         7.92 o                         
  -1   7  21          0.13         -6.17         6.17 o                         
   0   7  21         70.77         69.53         7.27 o                         
   1   7  21         17.20         31.12         7.85 o                         
  -4   0  22        128.26        102.82         9.92 o                         
  -2   0  22         17.68         37.73        10.43 o                         
   0   0  22        228.46        198.47        31.71 o                         
   2   0  22        290.78        243.37        12.07 o                         
  -3   1  22         26.26         34.84         8.22 o                         
  -2   1  22        354.30        346.07         7.58 o                         
  -1   1  22          0.17          4.46         7.69 o                         
   0   1  22        402.63        384.91         8.30 o                         
   1   1  22          1.51          9.79         7.12 o                         
   2   1  22        230.05        234.43        13.59 o                         
   3   1  22         18.21         15.22         7.91 o                         
  -3   2  22         23.80         35.68         8.01 o                         
  -2   2  22         66.75         69.92         7.15 o                         
  -1   2  22         25.79         31.40         6.29 o                         
   0   2  22          1.52          7.76         7.96 o                         
   1   2  22          0.05         -2.72         6.09 o                         
   2   2  22         39.77         45.23         7.35 o                         
   3   2  22         47.89         44.53         7.36 o                         
  -3   3  22         89.33         94.82        10.79 o                         
  -2   3  22         69.55         63.03         7.20 o                         
  -1   3  22         87.47         81.67         7.88 o                         
   0   3  22        387.14        384.64        14.84 o                         
   1   3  22        176.18        168.11         8.06 o                         
   2   3  22        160.30        169.89        12.72 o                         
   3   3  22        124.99        105.95         9.90 o                         
  -3   4  22         11.87         22.80         7.15 o                         
  -2   4  22         50.78         43.99         9.73 o                         
  -1   4  22          5.52          9.14         7.49 o                         
   0   4  22        159.41        174.25        15.05 o                         
   1   4  22         25.74         24.02         8.34 o                         
   2   4  22          9.27         14.04         6.88 o                         
  -2   5  22         72.06         77.61         7.76 o                         
  -1   5  22        194.32        205.36         8.20 o                         
   0   5  22         26.80         37.27         6.44 o                         
   1   5  22        104.89         90.28         6.62 o                         
   2   5  22         27.13         27.46         6.34 o                         
  -1   6  22          6.46         25.57         7.83 o                         
   0   6  22          0.08          6.36        13.23 o                         
   1   6  22         26.86         35.45         7.94 o                         
  -3   0  23          0.09          6.58         9.30 o                         
  -1   0  23        189.87        194.93        14.28 o                         
   1   0  23         79.54         79.70        10.12 o                         
  -3   1  23        319.32        282.36        17.38 o                         
  -2   1  23          3.54          2.45         7.20 o                         
  -1   1  23        225.98        237.93         7.57 o                         
   0   1  23         48.72         43.54         7.66 o                         
   1   1  23         33.07         33.93         7.23 o                         
   2   1  23          7.36          7.71         7.16 o                         
  -2   2  23         71.83         76.55         8.00 o                         
  -1   2  23        118.12        112.45        10.86 o                         
   0   2  23         20.58         14.51         7.66 o                         
   1   2  23        249.42        211.58        11.58 o                         
   2   2  23         58.60         55.88         7.94 o                         
  -2   3  23         12.48         16.63         7.91 o                         
  -1   3  23        116.61         88.32         7.31 o                         
   0   3  23         39.75         43.85         5.88 o                         
   1   3  23         34.41         40.59         6.49 o                         
   2   3  23         25.11         25.31         7.15 o                         
  -2   4  23          4.78         15.60         6.87 o                         
  -1   4  23         32.26         35.91         6.66 o                         
   0   4  23        112.05        104.84         7.38 o                         
   1   4  23         82.90         75.76         7.41 o                         
  -1   5  23         11.55         12.97        10.44 o                         
   0   5  23         51.22         49.39         8.03 o                         
   0   0  24        227.32        174.61         8.79 o                         
  -1   1  24          1.06         17.74         7.09 o                         
   0   1  24          6.17         14.56         7.88 o                         
   1   1  24          0.30         -0.02         7.06 o                         
  -1   2  24         35.46         26.68         9.75 o                         
   0   2  24        127.75        115.37        10.12 o                         
   1   2  24          1.96         10.84         7.96 o                         
   0   3  24         21.53         17.03         7.99 o                         
                                                                                
